# Supplementary material for: Metabolic-related gene pairs signature analysis identifies ABCA1 expression levels on tumor-associated macrophages as a prognostic biomarker in primary IDHWT glioblastoma
Source: Front Immunol. 2022 Sep 30;13:869061. doi: 10.3389/fimmu.2022.869061 (PMC9561761; doi:10.3389/fimmu.2022.869061)
Supplement: Supplementary file 3 [file DataSheet_3.xls]

## Sheet: Clinical
	Id	futime	fustat	age	gender	grade	IDH_mutation_status	1p19q_codeletion_status	MGMTp_methylation_status	TCGA_subtypes	Radio_status (treated=1;un-treated=0)	Chemo_status (TMZ treated=1;un-treated=0)
tcga	TCGA-02-0047	441	1	78	Male	Grade IV	Wildtype	Non-codel	NA	Proneural	1	0
tcga	TCGA-02-0055	75	1	62	Female	Grade IV	Wildtype	Non-codel	NA	Mesenchymal	1	1
tcga	TCGA-02-2485	462	0	53	Male	Grade IV	Wildtype	Non-codel	NA	Classical	1	1
tcga	TCGA-02-2486	486	0	64	Male	Grade IV	Wildtype	Non-codel	NA	Mesenchymal	1	1
tcga	TCGA-06-0125	1428	1	63	Female	Grade IV	Wildtype	Non-codel	methylated	Classical	1	1
tcga	TCGA-06-0130	387	1	54	Male	Grade IV	Wildtype	Non-codel	NA	Mesenchymal	1	1
tcga	TCGA-06-0132	759	1	49	Male	Grade IV	Wildtype	Non-codel	NA	Neural	1	1
tcga	TCGA-06-0138	726	1	43	Male	Grade IV	Wildtype	Non-codel	NA	Neural	1	1
tcga	TCGA-06-0141	309	1	62	Male	Grade IV	Wildtype	Non-codel	NA	Mesenchymal	1	1
tcga	TCGA-06-0156	96	1	63	Female	Grade IV	Wildtype	Non-codel	NA	Proneural	1	0
tcga	TCGA-06-0157	324	1	73	Male	Grade IV	Wildtype	Non-codel	NA	Classical	1	0
tcga	TCGA-06-0158	588	1	59	Female	Grade IV	Wildtype	Non-codel	NA	Classical	1	0
tcga	TCGA-06-0174	96	1	54	Male	Grade IV	Wildtype	Non-codel	NA	Proneural	1	1
tcga	TCGA-06-0184	1209	0	63	Male	Grade IV	Wildtype	Non-codel	NA	Mesenchymal	1	1
tcga	TCGA-06-0187	816	1	69	Male	Grade IV	Wildtype	Non-codel	NA	Classical	1	1
tcga	TCGA-06-0190	312	1	62	Male	Grade IV	Wildtype	Non-codel	un-methylated	Mesenchymal	1	1
tcga	TCGA-06-0210	222	1	72	Female	Grade IV	Wildtype	Non-codel	un-methylated	Mesenchymal	1	1
tcga	TCGA-06-0211	354	1	47	Male	Grade IV	Wildtype	Non-codel	un-methylated	Classical	1	1
tcga	TCGA-06-0219	21	1	67	Male	Grade IV	Wildtype	Non-codel	NA	Neural	0	0
tcga	TCGA-06-0238	399	1	46	Male	Grade IV	Wildtype	Non-codel	NA	Proneural	1	1
tcga	TCGA-06-0644	369	0	71	Male	Grade IV	Wildtype	Non-codel	NA	Mesenchymal	1	1
tcga	TCGA-06-0645	171	1	55	Female	Grade IV	Wildtype	Non-codel	NA	Mesenchymal	0	0
tcga	TCGA-06-0646	171	1	60	Male	Grade IV	Wildtype	Non-codel	NA	Proneural	1	1
tcga	TCGA-06-0686	282	0	53	Male	Grade IV	Wildtype	Non-codel	NA	Proneural	1	1
tcga	TCGA-06-0743	669	0	69	Male	Grade IV	Wildtype	Non-codel	NA	Classical	1	1
tcga	TCGA-06-0744	585	0	66	Male	Grade IV	Wildtype	Non-codel	NA	Classical	1	1
tcga	TCGA-06-0745	237	1	59	Male	Grade IV	Wildtype	Non-codel	NA	Proneural	1	1
tcga	TCGA-06-0747	81	1	53	Male	Grade IV	Wildtype	Non-codel	NA	Classical	1	1
tcga	TCGA-06-0749	81	1	50	Male	Grade IV	Wildtype	Non-codel	NA	Neural	1	1
tcga	TCGA-06-0750	27	1	43	Male	Grade IV	Wildtype	Non-codel	NA	Mesenchymal	0	0
tcga	TCGA-06-0878	216	0	74	Male	Grade IV	Wildtype	Non-codel	NA	Mesenchymal	1	1
tcga	TCGA-06-0882	162	0	30	Male	Grade IV	Wildtype	Non-codel	NA	Neural	1	1
tcga	TCGA-06-1804	408	1	81	Female	Grade IV	Wildtype	Non-codel	methylated	Classical	0
tcga	TCGA-06-2557	33	1	76	Male	Grade IV	Wildtype	Non-codel	NA	Mesenchymal	0	0
tcga	TCGA-06-2558	375	1	75	Female	Grade IV	Wildtype	Non-codel	NA	Proneural	1
tcga	TCGA-06-2559	147	1	83	Male	Grade IV	Wildtype	Non-codel	NA	Proneural	1	1
tcga	TCGA-06-2561	279	0	53	Female	Grade IV	Wildtype	Non-codel	NA	Mesenchymal	1	1
tcga	TCGA-06-2562	84	0	81	Male	Grade IV	Wildtype	Non-codel	NA	Mesenchymal	1	1
tcga	TCGA-06-2563	255	0	72	Female	Grade IV	Wildtype	Non-codel	NA	Classical	1	1
tcga	TCGA-06-2564	177	0	50	Male	Grade IV	Wildtype	Non-codel	NA	Classical	1
tcga	TCGA-06-2565	204	0	59	Male	Grade IV	Wildtype	Non-codel	NA	Classical	1	1
tcga	TCGA-06-2567	132	1	65	Male	Grade IV	Wildtype	Non-codel	NA	Neural	1	1
tcga	TCGA-06-2569	12	0	24	Female	Grade IV	Wildtype	Non-codel	NA	Mesenchymal
tcga	TCGA-06-5408	351	1	54	Female	Grade IV	Wildtype	Non-codel	un-methylated	Classical	1	1
tcga	TCGA-06-5410	105	1	72	Female	Grade IV	Wildtype	Non-codel	un-methylated	Mesenchymal	0	0
tcga	TCGA-06-5411	249	1	51	Male	Grade IV	Wildtype	Non-codel	methylated	Neural	1	1
tcga	TCGA-06-5412	135	1	78	Female	Grade IV	Wildtype	Non-codel	un-methylated	Mesenchymal	1	1
tcga	TCGA-06-5413	264	0	67	Male	Grade IV	Wildtype	Non-codel	methylated	Neural	1	1
tcga	TCGA-06-5414	270	0	61	Male	Grade IV	Wildtype	Non-codel	un-methylated	Classical	1	1
tcga	TCGA-06-5418	81	1	75	Female	Grade IV	Wildtype	Non-codel	un-methylated	Mesenchymal	0	0
tcga	TCGA-06-5856	111	1	58	Male	Grade IV	Wildtype	Non-codel	un-methylated	Classical	0	0
tcga	TCGA-06-5858	183	0	45	Female	Grade IV	Wildtype	Non-codel	un-methylated	Mesenchymal	1	1
tcga	TCGA-06-5859	138	0	63	Male	Grade IV	Wildtype	Non-codel	un-methylated	Neural	1	1
tcga	TCGA-08-0386	540	1	74	Male	Grade IV	Wildtype	Non-codel	NA	Neural	1	1
tcga	TCGA-12-0616	441	1	36	Female	Grade IV	Wildtype	Non-codel	NA	Proneural	1	1
tcga	TCGA-12-0618	390	1	49	Male	Grade IV	Wildtype	Non-codel	NA	Proneural	1	1
tcga	TCGA-12-0619	1047	1	60	Male	Grade IV	Wildtype	Non-codel	NA	Mesenchymal	1	1
tcga	TCGA-12-0821	318	1	62	Male	Grade IV	Wildtype	Non-codel	NA	Neural	1	1
tcga	TCGA-12-3650	327	1	46	Male	Grade IV	Wildtype	Non-codel	NA	Proneural	1	1
tcga	TCGA-12-3652	1047	1	60	Male	Grade IV	Wildtype	Non-codel	NA	Classical	1	1
tcga	TCGA-12-3653	435	1	34	Female	Grade IV	Wildtype	Non-codel	NA	Classical	1	1
tcga	TCGA-12-5295	447	1	60	Female	Grade IV	Wildtype	Non-codel	un-methylated	Neural	1	1
tcga	TCGA-12-5299	96	1	56	Female	Grade IV	Wildtype	Non-codel	un-methylated	Classical	1	1
tcga	TCGA-14-0787	66	1	69	Male	Grade IV	Wildtype	Non-codel	NA	Classical	0	0
tcga	TCGA-14-0789	336	1	54	Male	Grade IV	Wildtype	Non-codel	NA	Mesenchymal	1	1
tcga	TCGA-14-0817	162	1	69	Female	Grade IV	Wildtype	Non-codel	NA	Neural	0	0
tcga	TCGA-14-0871	867	1	74	Female	Grade IV	Wildtype	Non-codel	NA	Mesenchymal	1	0
tcga	TCGA-14-1034	477	1	60	Female	Grade IV	Wildtype	Non-codel	methylated	Mesenchymal	1	0
tcga	TCGA-14-1823	534	1	58	Female	Grade IV	Wildtype	Non-codel	NA	Mesenchymal	1	1
tcga	TCGA-14-1825	228	1	70	Male	Grade IV	Wildtype	Non-codel	NA	Proneural	1	0
tcga	TCGA-14-1829	216	0	57	Male	Grade IV	Wildtype	Non-codel	NA	Neural	1	1
tcga	TCGA-14-2554	525	1	52	Female	Grade IV	Wildtype	Non-codel	NA	Neural	1	0
tcga	TCGA-15-0742	414	1	65	Male	Grade IV	Wildtype	Non-codel	NA	Classical	1	1
tcga	TCGA-16-0846	117	1	85	Male	Grade IV	Wildtype	Non-codel	NA	Proneural	0	0
tcga	TCGA-19-1390	762	1	63	Female	Grade IV	Wildtype	Non-codel	NA	Proneural	0	0
tcga	TCGA-19-2619	291	0	55	Female	Grade IV	Wildtype	Non-codel	NA	Classical	1	1
tcga	TCGA-19-2620	147	1	70	Male	Grade IV	Wildtype	Non-codel	NA	Neural	1	1
tcga	TCGA-19-2624	6	1	51	Male	Grade IV	Wildtype	Non-codel	NA	Proneural	0	0
tcga	TCGA-19-2625	123	1	76	Female	Grade IV	Wildtype	Non-codel	NA	Classical	0	0
tcga	TCGA-19-5960	162	0	56	Male	Grade IV	Wildtype	Non-codel	un-methylated	Proneural	1	1
tcga	TCGA-26-5132	282	0	74	Male	Grade IV	Wildtype	Non-codel	methylated	Classical	1	1
tcga	TCGA-26-5133	447	0	59	Male	Grade IV	Wildtype	Non-codel	methylated	Proneural	1	1
tcga	TCGA-26-5134	165	0	74	Male	Grade IV	Wildtype	Non-codel	methylated	Proneural	1	0
tcga	TCGA-26-5135	267	1	72	Female	Grade IV	Wildtype	Non-codel	un-methylated	Proneural
tcga	TCGA-26-5139	48	0	65	Female	Grade IV	Wildtype	Non-codel	un-methylated	Mesenchymal	0	0
tcga	TCGA-27-1830	153	1	57	Male	Grade IV	Wildtype	Non-codel	NA	Proneural	1	1
tcga	TCGA-27-1831	498	1	66	Male	Grade IV	Wildtype	Non-codel	NA	Neural	1	1
tcga	TCGA-27-1832	297	1	59	Female	Grade IV	Wildtype	Non-codel	NA	Mesenchymal	1	1
tcga	TCGA-27-1834	1215	1	56	Male	Grade IV	Wildtype	Non-codel	NA	Neural	1	1
tcga	TCGA-27-1835	639	1	53	Female	Grade IV	Wildtype	Non-codel	NA	Classical	1	1
tcga	TCGA-27-1837	420	1	36	Male	Grade IV	Wildtype	Non-codel	NA	Classical	1	1
tcga	TCGA-27-2519	312	0	48	Male	Grade IV	Wildtype	Non-codel	NA	Mesenchymal	1	1
tcga	TCGA-27-2523	483	1	63	Male	Grade IV	Wildtype	Non-codel	NA	Classical	1	1
tcga	TCGA-27-2524	228	1	56	Male	Grade IV	Wildtype	Non-codel	NA	Mesenchymal	1	1
tcga	TCGA-27-2526	87	1	79	Female	Grade IV	Wildtype	Non-codel	NA	Neural	0	0
tcga	TCGA-27-2528	474	1	62	Male	Grade IV	Wildtype	Non-codel	NA	Classical	1	1
tcga	TCGA-28-1753	36	0	53	Male	Grade IV	Wildtype	Non-codel	NA	Mesenchymal	1	0
tcga	TCGA-28-2499	435	0	59	Male	Grade IV	Wildtype	NA	NA
tcga	TCGA-28-2509	144	0	77	Female	Grade IV	Wildtype	Non-codel	NA	Mesenchymal	1	1
tcga	TCGA-28-2513	219	0	69	Female	Grade IV	Wildtype	Non-codel	NA	Mesenchymal	1	1
tcga	TCGA-28-2514	159	0	45	Male	Grade IV	Wildtype	Non-codel	NA	Classical	1	1
tcga	TCGA-28-5204	447	1	72	Male	Grade IV	Wildtype	Non-codel	un-methylated	Neural	1	1
tcga	TCGA-28-5207	339	1	71	Male	Grade IV	Wildtype	Non-codel	un-methylated	Mesenchymal	1	1
tcga	TCGA-28-5208	468	0	52	Male	Grade IV	Wildtype	Non-codel	methylated	Mesenchymal	1	1
tcga	TCGA-28-5209	75	0	66	Female	Grade IV	Wildtype	Non-codel	methylated	Mesenchymal	1
tcga	TCGA-28-5213	294	0	72	Male	Grade IV	Wildtype	Non-codel	un-methylated	Mesenchymal	1	1
tcga	TCGA-28-5215	330	1	62	Female	Grade IV	Wildtype	Non-codel	un-methylated	Mesenchymal	1	1
tcga	TCGA-28-5216	408	0	52	Male	Grade IV	Wildtype	Non-codel	methylated	Mesenchymal	1	1
tcga	TCGA-28-5218	156	1	63	Male	Grade IV	Wildtype	Non-codel	un-methylated	Mesenchymal	1	1
tcga	TCGA-28-5220	315	0	67	Male	Grade IV	Wildtype	Non-codel	un-methylated	Classical	1	1
tcga	TCGA-32-1970	462	1	59	Male	Grade IV	Wildtype	Non-codel	NA	Classical	1	1
tcga	TCGA-32-1980	36	1	72	Male	Grade IV	Wildtype	Non-codel	un-methylated	Neural	0	0
tcga	TCGA-32-1982	141	1	76	Female	Grade IV	Wildtype	Non-codel	NA	Neural
tcga	TCGA-32-2615	477	1	62	Male	Grade IV	Wildtype	Non-codel	NA	Mesenchymal	1	1
tcga	TCGA-32-2632	264	1	80	Male	Grade IV	Wildtype	Non-codel	NA	Mesenchymal
tcga	TCGA-32-2634	267	0	82	Male	Grade IV	Wildtype	Non-codel	NA	Proneural	1	1
tcga	TCGA-32-2638	222	0	67	Male	Grade IV	Wildtype	Non-codel	NA	Classical	1	1
tcga	TCGA-32-4213	351	0	47	Female	Grade IV	Wildtype	Non-codel	NA	Mesenchymal	1	1
tcga	TCGA-32-5222	162	0	66	Male	Grade IV	Wildtype	Non-codel	methylated	Proneural	1	1
tcga	TCGA-41-2571	27	1	89	Male	Grade IV	Wildtype	Non-codel	NA	Proneural	0	1
tcga	TCGA-41-2572	399	1	67	Male	Grade IV	Wildtype	Non-codel	NA	Classical	1	1
tcga	TCGA-41-3915	180	0	48	Male	Grade IV	Wildtype	Non-codel	NA	Mesenchymal	1	1
tcga	TCGA-41-4097	6	1	63	Female	Grade IV	Wildtype	Non-codel	NA	Mesenchymal	0	0
tcga	TCGA-41-5651	345	0	59	Female	Grade IV	Wildtype	Non-codel	methylated	Proneural	1	1
tcga	TCGA-76-4925	144	1	76	Male	Grade IV	Wildtype	Non-codel	methylated	Proneural	1
tcga	TCGA-76-4927	528	1	58	Male	Grade IV	Wildtype	NA	un-methylated	Neural
tcga	TCGA-76-4929	108	1	76	Female	Grade IV	Wildtype	Non-codel	methylated	Neural
tcga	TCGA-76-4931	276	1	70	Female	Grade IV	Wildtype	Non-codel	un-methylated	Classical	1
tcga	TCGA-76-4932	1437	1	50	Female	Grade IV	Wildtype	NA	un-methylated	Proneural	1
301	CGGA_11	155	1	57	Female	WHO IV	Wildtype	NA	un-methylated	Classical	1	0
301	CGGA_124	414	1	53	Male	WHO IV	Wildtype	NA	un-methylated	Mesenchymal	1	0
301	CGGA_126	1177	1	50	Female	WHO IV	Wildtype	NA	un-methylated	Mesenchymal	1	1
301	CGGA_168	3086	0	17	Male	WHO IV	Wildtype	NA	un-methylated	Mesenchymal	1	1
301	CGGA_172	462	1	57	Female	WHO IV	Wildtype	NA	un-methylated	Mesenchymal	1	0
301	CGGA_195	486	1	48	Male	WHO IV	Wildtype	NA	un-methylated	Mesenchymal	1	1
301	CGGA_203	188	1	40	Male	WHO IV	Wildtype	NA	un-methylated	Mesenchymal	1	0
301	CGGA_221	287	1	37	Male	WHO IV	Wildtype	NA	methylated	Mesenchymal	1	0
301	CGGA_225	1741	1	32	Male	WHO IV	Wildtype	NA	un-methylated	Proneural	1	1
301	CGGA_240	386	1	54	Male	WHO IV	Wildtype	NA	un-methylated	Classical	1	1
301	CGGA_287	571	1	39	Female	WHO IV	Wildtype	NA	un-methylated	Mesenchymal	1	1
301	CGGA_292	812	1	37	Male	WHO IV	Wildtype	NA	un-methylated	Proneural	NA	1
301	CGGA_342	500	1	49	Female	WHO IV	Wildtype	NA	methylated	Mesenchymal	1	1
301	CGGA_370	338	1	51	Male	WHO IV	Wildtype	NA	methylated	Neural	NA	0
301	CGGA_373	281	1	45	Female	WHO IV	Wildtype	NA	methylated	Mesenchymal	0	0
301	CGGA_375	657	1	57	Male	WHO IV	Wildtype	NA	un-methylated	Mesenchymal	1	1
301	CGGA_377	398	1	17	Male	WHO IV	Wildtype	NA	methylated	Classical	1	1
301	CGGA_380	165	1	52	Male	WHO IV	Wildtype	NA	un-methylated	Proneural	NA	NA
301	CGGA_404	NA	NA	65	Male	WHO IV	Wildtype	NA	un-methylated	Mesenchymal	NA	NA
301	CGGA_419	198	1	56	Male	WHO IV	Wildtype	NA	methylated	Mesenchymal	0	0
301	CGGA_444	225	1	70	Female	WHO IV	Wildtype	NA	un-methylated	Neural	0	0
301	CGGA_451	795	1	61	Male	WHO IV	Wildtype	NA	un-methylated	Mesenchymal	1	0
301	CGGA_454	412	1	37	Male	WHO IV	Wildtype	NA	un-methylated	Mesenchymal	1	1
301	CGGA_483	277	1	59	Female	WHO IV	Wildtype	Non-codel	un-methylated	Mesenchymal	1	1
301	CGGA_499	122	1	51	Male	WHO IV	Wildtype	Non-codel	methylated	Proneural	1	0
301	CGGA_512	4371	0	33	Male	WHO IV	Wildtype	NA	un-methylated	Neural	1	1
301	CGGA_527	439	1	33	Male	WHO IV	Wildtype	NA	un-methylated	Classical	1	1
301	CGGA_557	257	1	38	Female	WHO IV	Wildtype	NA	un-methylated	Mesenchymal	1	0
301	CGGA_570	3602	0	60	Female	WHO IV	Wildtype	NA	methylated	Proneural	1	0
301	CGGA_573	946	1	35	Male	WHO IV	Wildtype	NA	un-methylated	Mesenchymal	1	1
301	CGGA_575	551	1	55	Male	WHO IV	Wildtype	NA	methylated	Mesenchymal	1	0
301	CGGA_588	773	1	58	Male	WHO IV	Wildtype	NA	un-methylated	Mesenchymal	0	1
301	CGGA_593	242	1	37	Male	WHO IV	Wildtype	NA	methylated	Mesenchymal	1	1
301	CGGA_594	4318	0	27	Female	WHO IV	Wildtype	NA	un-methylated	Mesenchymal	1	1
301	CGGA_597	733	1	31	Female	WHO IV	Wildtype	NA	un-methylated	Proneural	1	1
301	CGGA_606	325	1	62	Male	WHO IV	Wildtype	NA	un-methylated	Mesenchymal	1	1
301	CGGA_609	512	0	44	Female	WHO IV	Wildtype	NA	methylated	Classical	1	1
301	CGGA_612	2023	1	47	Male	WHO IV	Wildtype	NA	methylated	Proneural	1	1
301	CGGA_640	4117	0	55	Male	WHO IV	Wildtype	NA	methylated	Mesenchymal	1	0
301	CGGA_646	363	1	67	Female	WHO IV	Wildtype	NA	un-methylated	Mesenchymal	1	0
301	CGGA_649	147	1	58	Female	WHO IV	Wildtype	NA	un-methylated	Neural	0	0
301	CGGA_676	376	1	60	Male	WHO IV	Wildtype	Non-codel	un-methylated	Mesenchymal	1	1
301	CGGA_679	263	1	63	Female	WHO IV	Wildtype	Non-codel	methylated	Mesenchymal	1	0
301	CGGA_683	688	0	56	Female	WHO IV	Wildtype	NA	un-methylated	Mesenchymal	1	0
301	CGGA_684	714	1	53	Male	WHO IV	Wildtype	NA	methylated	Mesenchymal	1	1
301	CGGA_686	348	1	50	Male	WHO IV	Wildtype	NA	methylated	Mesenchymal	1	0
301	CGGA_693	1195	1	46	Female	WHO IV	Wildtype	NA	un-methylated	Mesenchymal	1	1
301	CGGA_699	570	1	34	Female	WHO IV	Wildtype	NA	un-methylated	Mesenchymal	1	1
301	CGGA_709	406	1	32	Female	WHO IV	Wildtype	NA	un-methylated	Mesenchymal	1	1
301	CGGA_713	27	1	35	Male	WHO IV	Wildtype	NA	un-methylated	Mesenchymal	0	0
301	CGGA_729	687	1	63	Female	WHO IV	Wildtype	NA	un-methylated	Mesenchymal	1	0
301	CGGA_731	503	1	50	Male	WHO IV	Wildtype	Non-codel	un-methylated	Mesenchymal	1	0
301	CGGA_741	396	1	58	Female	WHO IV	Wildtype	NA	un-methylated	Mesenchymal	1	0
301	CGGA_764	67	1	50	Male	WHO IV	Wildtype	NA	methylated	Mesenchymal	NA	0
301	CGGA_775	255	1	63	Male	WHO IV	Wildtype	NA	un-methylated	Mesenchymal	1	0
301	CGGA_782	289	1	60	Male	WHO IV	Wildtype	Non-codel	un-methylated	Mesenchymal	1	0
301	CGGA_802	681	1	42	Male	WHO IV	Wildtype	Non-codel	un-methylated	Mesenchymal	1	1
301	CGGA_848	239	0	54	Female	WHO IV	Wildtype	Non-codel	un-methylated	Mesenchymal	1	1
301	CGGA_859	387	1	56	Male	WHO IV	Wildtype	Non-codel	un-methylated	Mesenchymal	1	0
301	CGGA_902	193	1	54	Male	WHO IV	Wildtype	Non-codel	un-methylated	Mesenchymal	NA	NA
301	CGGA_907	177	1	62	Male	WHO IV	Wildtype	NA	un-methylated	Mesenchymal	NA	NA
301	CGGA_156	179	1	51	Male	WHO IV	Wildtype	NA	un-methylated	Classical	1	0
301	CGGA_178	972	1	38	Male	WHO IV	Wildtype	NA	un-methylated	Mesenchymal	1	1
301	CGGA_205	292	1	65	Male	WHO IV	Wildtype	NA	un-methylated	Mesenchymal	1	1
301	CGGA_210	300	1	68	Female	WHO IV	Wildtype	NA	methylated	Mesenchymal	1	1
301	CGGA_218	313	1	12	Male	WHO IV	Wildtype	NA	un-methylated	Classical	1	0
301	CGGA_255	591	1	42	Female	WHO IV	Wildtype	NA	un-methylated	Mesenchymal	NA	NA
301	CGGA_264	383	1	54	Male	WHO IV	Wildtype	NA	un-methylated	Proneural	1	0
301	CGGA_308	823	1	55	Female	WHO IV	Wildtype	NA	un-methylated	Neural	1	1
301	CGGA_324	336	1	52	Male	WHO IV	Wildtype	NA	un-methylated	Mesenchymal	1	0
301	CGGA_335	385	1	59	Male	WHO IV	Wildtype	NA	methylated	Proneural	1	0
301	CGGA_345	1547	0	43	Female	WHO IV	Wildtype	NA	un-methylated	Classical	1	1
301	CGGA_346	104	1	45	Male	WHO IV	Wildtype	NA	methylated	Mesenchymal	1	1
301	CGGA_366	255	1	54	Male	WHO IV	Wildtype	NA	un-methylated	Mesenchymal	1	0
301	CGGA_371	811	1	42	Male	WHO IV	Wildtype	NA	un-methylated	Mesenchymal	1	1
301	CGGA_401	168	1	24	Female	WHO IV	Wildtype	NA	methylated	Classical	1	1
301	CGGA_413	183	0	54	Male	WHO IV	Wildtype	Non-codel	un-methylated	Mesenchymal	1	1
301	CGGA_436	955	1	48	Male	WHO IV	Wildtype	NA	un-methylated	Mesenchymal	1	0
301	CGGA_464	403	1	39	Female	WHO IV	Wildtype	NA	un-methylated	Mesenchymal	1	0
301	CGGA_504	563	1	22	Female	WHO IV	Wildtype	NA	methylated	Classical	1	0
301	CGGA_604	381	1	46	Male	WHO IV	Wildtype	Non-codel	methylated	Mesenchymal	1	1
301	CGGA_628	480	1	35	Male	WHO IV	Wildtype	NA	methylated	Mesenchymal	0	0
301	CGGA_658	372	1	55	Male	WHO IV	Wildtype	Non-codel	methylated	Mesenchymal	1	1
301	CGGA_680	2373	1	44	Male	WHO IV	Wildtype	Non-codel	un-methylated	Proneural	1	1
301	CGGA_734	466	1	56	Female	WHO IV	Wildtype	NA	methylated	Classical	1	0
301	CGGA_837	432	1	57	Male	WHO IV	Wildtype	Non-codel	methylated	Classical	1	1
301	CGGA_850	564	0	52	Female	WHO IV	Wildtype	Non-codel	un-methylated	Classical	0	0
301	CGGA_1011	109	1	46	Female	WHO IV	Wildtype	Non-codel	un-methylated	Mesenchymal	1	0
301	CGGA_1015	164	1	62	Male	WHO IV	Wildtype	Non-codel	un-methylated	Mesenchymal	1	0
301	CGGA_1024	3074	1	64	Male	WHO IV	Wildtype	Non-codel	methylated	Mesenchymal	1	1
301	CGGA_1026	1570	1	57	Male	WHO IV	Wildtype	Non-codel	methylated	Classical	1	1
301	CGGA_1035	567	1	60	Female	WHO IV	Wildtype	Non-codel	methylated	Mesenchymal	1	0
301	CGGA_1039	727	1	40	Male	WHO IV	Wildtype	Non-codel	methylated	Classical	0	1
301	CGGA_831	546	1	55	Female	WHO IV	Wildtype	Non-codel	un-methylated	Mesenchymal	1	1
325	CGGA_1001	3817	0	11	Male	WHO IV	Wildtype	Non-codel	un-methylated		0	1
325	CGGA_1007	345	1	57	Female	WHO IV	Wildtype	Non-codel	un-methylated		1	1
325	CGGA_1011	109	1	46	Female	WHO IV	Wildtype	Non-codel	un-methylated		1	0
325	CGGA_1015	164	1	62	Male	WHO IV	Wildtype	Non-codel	un-methylated		1	0
325	CGGA_1023	681	1	56	Female	WHO IV	Wildtype	Non-codel	un-methylated		1	1
325	CGGA_1024	3074	1	64	Male	WHO IV	Wildtype	Non-codel	methylated		1	1
325	CGGA_1026	1570	1	57	Male	WHO IV	Wildtype	Non-codel	methylated		1	1
325	CGGA_1035	567	1	60	Female	WHO IV	Wildtype	Non-codel	methylated		1	0
325	CGGA_1039	727	1	40	Male	WHO IV	Wildtype	Non-codel	methylated		0	1
325	CGGA_1045	348	1	79	Male	WHO IV	Wildtype	Non-codel	un-methylated		1	1
325	CGGA_1049	809	1	58	Male	WHO IV	Wildtype	Non-codel	un-methylated		1	1
325	CGGA_1072	1090	1	26	Male	WHO IV	Wildtype	Non-codel	un-methylated		1	1
325	CGGA_1077	591	1	47	Male	WHO IV	Wildtype	Non-codel	un-methylated		1	0
325	CGGA_1083	450	1	59	Male	WHO IV	Wildtype	Non-codel	un-methylated		1	1
325	CGGA_1091	1116	1	51	Female	WHO IV	Wildtype	Non-codel	methylated		1	1
325	CGGA_1109	1348	1	42	Male	WHO IV	Wildtype	Non-codel	un-methylated		NA	NA
325	CGGA_1124	484	1	47	Male	WHO IV	Wildtype	Non-codel	un-methylated		1	1
325	CGGA_1139	1196	1	53	Female	WHO IV	Wildtype	Non-codel	methylated		1	1
325	CGGA_1171	412	1	40	Male	WHO IV	Wildtype	Non-codel	methylated		1	0
325	CGGA_1180	1226	0	48	Female	WHO IV	Wildtype	Non-codel	un-methylated		1	1
325	CGGA_1214	604	1	49	Female	WHO IV	Wildtype	Non-codel	methylated		1	1
325	CGGA_1216	312	1	44	Male	WHO IV	Wildtype	Non-codel	methylated		1	1
325	CGGA_1224	271	1	57	Male	WHO IV	Wildtype	Non-codel	un-methylated		1	1
325	CGGA_1234	705	1	32	Male	WHO IV	Wildtype	Non-codel	un-methylated		1	1
325	CGGA_1237	296	1	62	Male	WHO IV	Wildtype	Non-codel	un-methylated		1	1
325	CGGA_1240	19	1	33	Male	WHO IV	Wildtype	Non-codel	un-methylated		0	0
325	CGGA_1251	272	1	42	Female	WHO IV	Wildtype	Non-codel	un-methylated		1	1
325	CGGA_1258	114	1	42	Male	WHO IV	Wildtype	Non-codel	un-methylated		0	0
325	CGGA_1270	188	1	60	Female	WHO IV	Wildtype	Non-codel	un-methylated		1	1
325	CGGA_1299	550	1	54	Male	WHO IV	Wildtype	Non-codel	un-methylated		1	1
325	CGGA_1313	379	1	42	Male	WHO IV	Wildtype	Non-codel	un-methylated		1	1
325	CGGA_1320	59	1	19	Male	WHO IV	Wildtype	Non-codel	un-methylated		0	1
325	CGGA_1332	510	0	55	Female	WHO IV	Wildtype	Non-codel	methylated		0	1
325	CGGA_1338	1122	1	61	Female	WHO IV	Wildtype	Non-codel	methylated		1	1
325	CGGA_1342	186	1	47	Male	WHO IV	Wildtype	Non-codel	un-methylated		1	1
325	CGGA_274	610	0	55	Female	WHO IV	Wildtype	Non-codel	un-methylated		1	1
325	CGGA_413	183	0	54	Male	WHO IV	Wildtype	Non-codel	un-methylated		1	1
325	CGGA_483	277	1	59	Female	WHO IV	Wildtype	Non-codel	un-methylated		1	1
325	CGGA_494	4435	0	58	Female	WHO IV	Wildtype	Non-codel	methylated		1	1
325	CGGA_499	122	1	51	Male	WHO IV	Wildtype	Non-codel	methylated		1	0
325	CGGA_525	138	1	61	Male	WHO IV	Wildtype	Non-codel	methylated		1	0
325	CGGA_604	381	1	46	Male	WHO IV	Wildtype	Non-codel	methylated		1	1
325	CGGA_658	372	1	55	Male	WHO IV	Wildtype	Non-codel	methylated		1	1
325	CGGA_676	376	1	60	Male	WHO IV	Wildtype	Non-codel	un-methylated		1	1
325	CGGA_679	263	1	63	Female	WHO IV	Wildtype	Non-codel	methylated		1	0
325	CGGA_680	2373	1	44	Male	WHO IV	Wildtype	Non-codel	un-methylated		1	1
325	CGGA_731	503	1	50	Male	WHO IV	Wildtype	Non-codel	un-methylated		1	0
325	CGGA_782	289	1	60	Male	WHO IV	Wildtype	Non-codel	un-methylated		1	0
325	CGGA_789	345	1	50	Male	WHO IV	Wildtype	Non-codel	un-methylated		1	0
325	CGGA_802	681	1	42	Male	WHO IV	Wildtype	Non-codel	un-methylated		1	1
325	CGGA_804	614	0	53	Female	WHO IV	Wildtype	Non-codel	methylated		1	1
325	CGGA_808	1167	0	38	Male	WHO IV	Wildtype	Non-codel	un-methylated		1	1
325	CGGA_837	432	1	57	Male	WHO IV	Wildtype	Non-codel	methylated		1	1
325	CGGA_842	204	1	63	Female	WHO IV	Wildtype	Non-codel	un-methylated		1	1
325	CGGA_848	239	0	54	Female	WHO IV	Wildtype	Non-codel	un-methylated		1	1
325	CGGA_850	564	0	52	Female	WHO IV	Wildtype	Non-codel	un-methylated		0	0
325	CGGA_859	387	1	56	Male	WHO IV	Wildtype	Non-codel	un-methylated		1	0
325	CGGA_876	159	1	60	Female	WHO IV	Wildtype	Non-codel	un-methylated		NA	NA
325	CGGA_878	863	1	42	Male	WHO IV	Wildtype	Non-codel	un-methylated		0	1
325	CGGA_902	193	1	54	Male	WHO IV	Wildtype	Non-codel	un-methylated		NA	NA
325	CGGA_D03	423	1	44	Male	WHO IV	Wildtype	Non-codel	methylated		1	1
325	CGGA_D09	233	1	57	Male	WHO IV	Wildtype	Non-codel	un-methylated		1	0
325	CGGA_D35	661	1	68	Female	WHO IV	Wildtype	Non-codel	methylated		1	0
325	CGGA_D37	965	1	55	Male	WHO IV	Wildtype	Non-codel	un-methylated		1	1
325	CGGA_D57	766	1	40	Male	WHO IV	Wildtype	Non-codel	NA		1	1
325	CGGA_342	500	1	49	Female	WHO IV	Wildtype	NA	methylated		1	1
325	CGGA_1008	315	1	54	Female	WHO IV	Wildtype	Non-codel	un-methylated		1	1
325	CGGA_1053	370	1	63	Female	WHO IV	Wildtype	Non-codel	un-methylated		1	1
325	CGGA_1070	333	1	37	Male	WHO IV	Wildtype	Non-codel	un-methylated		1	1
325	CGGA_1073	270	1	42	Female	WHO IV	Wildtype	Non-codel	un-methylated		1	1
325	CGGA_1074	86	1	50	Male	WHO IV	Wildtype	Non-codel	methylated		1	1
325	CGGA_1114	460	1	53	Male	WHO IV	Wildtype	Non-codel	un-methylated		1	1
325	CGGA_1275	183	1	70	Male	WHO IV	Wildtype	Non-codel	un-methylated		1	1
325	CGGA_D30	215	1	70	Male	WHO IV	Wildtype	Non-codel	NA		1	0
693	CGGA_1036	806	1	41	Male	WHO IV	Wildtype	Non-codel	methylated		1	1
693	CGGA_1086	1977	1	65	Female	WHO IV	Wildtype	NA	methylated		1	1
693	CGGA_1106	420	1	37	Male	WHO IV	Wildtype	Non-codel	methylated		1	0
693	CGGA_1134	59	1	56	Female	WHO IV	Wildtype	Non-codel	methylated		0	1
693	CGGA_1236	191	1	47	Female	WHO IV	Wildtype	Non-codel	methylated		0	0
693	CGGA_1354	530	1	40	Female	WHO IV	Wildtype	Non-codel	methylated		1	1
693	CGGA_1365	253	1	55	Male	WHO IV	Wildtype	NA	methylated		1	1
693	CGGA_1371	2791	0	68	Male	WHO IV	Wildtype	Non-codel	methylated		1	1
693	CGGA_1380	291	1	46	Male	WHO IV	Wildtype	Non-codel	methylated		1	1
693	CGGA_1382	284	1	57	Male	WHO IV	Wildtype	Non-codel	methylated		1	1
693	CGGA_1402	2742	0	30	Male	WHO IV	Wildtype	Non-codel	methylated		1	1
693	CGGA_1403	679	1	43	Female	WHO IV	Wildtype	Non-codel	methylated		1	1
693	CGGA_1410	825	1	27	Female	WHO IV	Wildtype	Non-codel	methylated		1	1
693	CGGA_1420	364	1	60	Male	WHO IV	Wildtype	Non-codel	methylated		1	1
693	CGGA_1425	640	1	22	Female	WHO IV	Wildtype	Codel	methylated		1	1
693	CGGA_1441	1882	1	70	Male	WHO IV	Wildtype	Non-codel	methylated		1	1
693	CGGA_1444	378	1	68	Female	WHO IV	Wildtype	Non-codel	methylated		1	1
693	CGGA_1452	468	1	53	Male	WHO IV	Wildtype	Non-codel	methylated		1	1
693	CGGA_1457	312	1	60	Male	WHO IV	Wildtype	Non-codel	methylated		1	1
693	CGGA_1462	174	1	49	Male	WHO IV	Wildtype	Non-codel	methylated		1	1
693	CGGA_1476	299	1	53	Female	WHO IV	Wildtype	Non-codel	methylated		0	0
693	CGGA_1478	542	1	72	Female	WHO IV	Wildtype	Non-codel	methylated		1	1
693	CGGA_1481	131	1	55	Male	WHO IV	Wildtype	NA	methylated		0	0
693	CGGA_1486	184	1	45	Male	WHO IV	Wildtype	NA	methylated		1	1
693	CGGA_1494	269	1	21	Male	WHO IV	Wildtype	NA	methylated		1	1
693	CGGA_1521	205	1	63	Female	WHO IV	Wildtype	Non-codel	methylated		1	1
693	CGGA_1537	97	1	73	Male	WHO IV	Wildtype	Non-codel	methylated		0	0
693	CGGA_1596	205	1	63	Male	WHO IV	Wildtype	Non-codel	methylated		1	1
693	CGGA_1597	174	1	58	Male	WHO IV	Wildtype	Non-codel	methylated		1	0
693	CGGA_1601	710	1	66	Male	WHO IV	Wildtype	Non-codel	methylated		1	1
693	CGGA_1613	250	0	53	Male	WHO IV	Wildtype	Non-codel	methylated		1	1
693	CGGA_1634	366	1	26	Female	WHO IV	Wildtype	Non-codel	methylated		0	0
693	CGGA_1644	173	1	48	Male	WHO IV	Wildtype	Non-codel	methylated		1	1
693	CGGA_1654	NA	NA	61	Male	WHO IV	Wildtype	Non-codel	methylated		NA	NA
693	CGGA_1666	249	1	60	Male	WHO IV	Wildtype	NA	methylated		1	1
693	CGGA_1678	657	1	51	Male	WHO IV	Wildtype	NA	methylated		1	1
693	CGGA_1681	346	1	58	Female	WHO IV	Wildtype	Codel	methylated		1	1
693	CGGA_1684	NA	NA	51	Male	WHO IV	Wildtype	Non-codel	methylated		NA	NA
693	CGGA_1698	388	1	55	Female	WHO IV	Wildtype	Non-codel	methylated		0	0
693	CGGA_1708	1122	1	54	Female	WHO IV	Wildtype	Non-codel	methylated		1	1
693	CGGA_1713	332	1	62	Male	WHO IV	Wildtype	Non-codel	methylated		1	1
693	CGGA_1740	363	1	50	Female	WHO IV	Wildtype	Non-codel	methylated		0	0
693	CGGA_1750	250	1	52	Female	WHO IV	Wildtype	Non-codel	methylated		1	1
693	CGGA_1758	414	1	45	Female	WHO IV	Wildtype	Non-codel	methylated		1	1
693	CGGA_1767	86	1	63	Male	WHO IV	Wildtype	NA	methylated		0	0
693	CGGA_1769	1854	0	49	Female	WHO IV	Wildtype	Non-codel	methylated		0	1
693	CGGA_1807	247	1	65	Female	WHO IV	Wildtype	Non-codel	methylated		NA	NA
693	CGGA_1817	399	1	72	Female	WHO IV	Wildtype	Non-codel	methylated		1	1
693	CGGA_1819	1005	1	55	Male	WHO IV	Wildtype	Non-codel	methylated		0	1
693	CGGA_1826	44	1	70	Female	WHO IV	Wildtype	Non-codel	methylated		0	0
693	CGGA_1833	494	1	60	Female	WHO IV	Wildtype	Non-codel	methylated		1	1
693	CGGA_1840	1179	0	58	Female	WHO IV	Wildtype	Non-codel	methylated		1	1
693	CGGA_1901	540	1	60	Male	WHO IV	Wildtype	Non-codel	methylated		1	1
693	CGGA_P178	1442	0	52	Female	WHO IV	Wildtype	NA	methylated		1	1
693	CGGA_1706	2068	0	60	Male	WHO IV	Wildtype	Non-codel	NA		1	1
693	CGGA_1780	1826	0	57	Female	WHO IV	Wildtype	NA	NA		0	1
693	CGGA_P100	268	1	67	Male	WHO IV	Wildtype	Non-codel	NA		NA	NA
693	CGGA_P112	834	1	65	Male	WHO IV	Wildtype	Non-codel	NA		1	1
693	CGGA_P116	305	1	58	Male	WHO IV	Wildtype	NA	NA		1	NA
693	CGGA_P136	842	1	41	Female	WHO IV	Wildtype	NA	NA		1	1
693	CGGA_P143	261	1	66	Female	WHO IV	Wildtype	Non-codel	NA		1	1
693	CGGA_P160	219	1	72	Female	WHO IV	Wildtype	Non-codel	NA		1	1
693	CGGA_P164	1553	0	27	Male	WHO IV	Wildtype	NA	NA		1	1
693	CGGA_P205	583	1	66	Male	WHO IV	Wildtype	NA	NA		1	1
693	CGGA_P22	406	1	62	Male	WHO IV	Wildtype	Non-codel	NA		1	1
693	CGGA_P25	147	1	64	Male	WHO IV	Wildtype	NA	NA		1	1
693	CGGA_P28	107	1	61	Male	WHO IV	Wildtype	Non-codel	NA		0	0
693	CGGA_1017	768	1	29	Female	WHO IV	Wildtype	Non-codel	un-methylated		1	0
693	CGGA_1041	3593	0	58	Male	WHO IV	Wildtype	Non-codel	un-methylated		1	1
693	CGGA_1075	398	1	72	Male	WHO IV	Wildtype	Non-codel	un-methylated		1	1
693	CGGA_1135	1244	1	40	Male	WHO IV	Wildtype	Non-codel	un-methylated		1	1
693	CGGA_1138	411	1	54	Male	WHO IV	Wildtype	Non-codel	un-methylated		1	1
693	CGGA_1142	1005	1	60	Male	WHO IV	Wildtype	Non-codel	un-methylated		1	1
693	CGGA_1282	1116	1	33	Female	WHO IV	Wildtype	Non-codel	un-methylated		1	1
693	CGGA_1353	1022	1	65	Male	WHO IV	Wildtype	Non-codel	un-methylated		1	1
693	CGGA_1378	378	1	47	Male	WHO IV	Wildtype	NA	un-methylated		1	1
693	CGGA_1391	426	0	62	Male	WHO IV	Wildtype	Non-codel	un-methylated		1	1
693	CGGA_1392	473	1	62	Male	WHO IV	Wildtype	Non-codel	un-methylated		1	1
693	CGGA_1418	287	1	73	Female	WHO IV	Wildtype	NA	un-methylated		1	1
693	CGGA_1422	204	1	76	Male	WHO IV	Wildtype	NA	un-methylated		1	1
693	CGGA_1426	133	1	50	Female	WHO IV	Wildtype	Non-codel	un-methylated		1	1
693	CGGA_1433	394	1	72	Female	WHO IV	Wildtype	Non-codel	un-methylated		1	1
693	CGGA_1451	438	1	45	Female	WHO IV	Wildtype	Non-codel	un-methylated		1	1
693	CGGA_1461	226	1	60	Female	WHO IV	Wildtype	Non-codel	un-methylated		1	1
693	CGGA_1498	NA	NA	69	Male	WHO IV	Wildtype	NA	un-methylated		NA	NA
693	CGGA_1500	108	1	45	Female	WHO IV	Wildtype	Non-codel	un-methylated		1	1
693	CGGA_1503	777	1	47	Male	WHO IV	Wildtype	NA	un-methylated		1	1
693	CGGA_1529	583	1	63	Male	WHO IV	Wildtype	Non-codel	un-methylated		NA	NA
693	CGGA_1546	223	1	56	Male	WHO IV	Wildtype	Non-codel	un-methylated		0	1
693	CGGA_1548	1054	1	53	Male	WHO IV	Wildtype	Non-codel	un-methylated		1	1
693	CGGA_1564	190	1	48	Male	WHO IV	Wildtype	Non-codel	un-methylated		1	1
693	CGGA_1586	232	1	55	Female	WHO IV	Wildtype	Non-codel	un-methylated		1	1
693	CGGA_1612	718	1	68	Male	WHO IV	Wildtype	Non-codel	un-methylated		1	1
693	CGGA_1626	696	1	66	Male	WHO IV	Wildtype	Non-codel	un-methylated		1	1
693	CGGA_1635	332	1	43	Female	WHO IV	Wildtype	NA	un-methylated		1	1
693	CGGA_1643	NA	NA	50	Female	WHO IV	Wildtype	Non-codel	un-methylated		NA	NA
693	CGGA_1687	2118	0	14	Male	WHO IV	Wildtype	Non-codel	un-methylated		1	1
693	CGGA_1690	592	1	60	Male	WHO IV	Wildtype	Non-codel	un-methylated		1	1
693	CGGA_1694	624	1	55	Male	WHO IV	Wildtype	Non-codel	un-methylated		1	1
693	CGGA_1709	415	1	47	Male	WHO IV	Wildtype	Non-codel	un-methylated		1	1
693	CGGA_1722	349	1	60	Female	WHO IV	Wildtype	NA	un-methylated		1	1
693	CGGA_1735	813	1	54	Male	WHO IV	Wildtype	Non-codel	un-methylated		1	1
693	CGGA_1736	938	1	57	Female	WHO IV	Wildtype	Non-codel	un-methylated		1	1
693	CGGA_1749	401	1	44	Female	WHO IV	Wildtype	Non-codel	un-methylated		1	1
693	CGGA_1812	780	1	65	Male	WHO IV	Wildtype	Non-codel	un-methylated		NA	NA
693	CGGA_1866	127	1	68	Male	WHO IV	Wildtype	Non-codel	un-methylated		1	1
693	CGGA_509	623	1	38	Male	WHO IV	Wildtype	Non-codel	un-methylated		1	0
693	CGGA_831	546	1	55	Female	WHO IV	Wildtype	Non-codel	un-methylated		1	1
693	CGGA_P609	726	0	19	Female	WHO IV	Wildtype	Non-codel	un-methylated		1	1

## Sheet: Training risk
id	futime	fustat	ABCA1|AMT	ACSF2|QPRT	BDH2|PIM1	BIRC5|MTHFD2	BUB1B|LIPG	CSF1R|HMOX1	DGKB|PRODH	FSTL3|SLC27A3	GALNT10|PLOD2	GPD1L|NUDT11	HK3|JAK3	HSD17B6|WFDC2	HSPA2|SLC44A1	HSPA2|TMTC4	MAOA|NUDT11	MMP9|PDPR	PDGFB|PTPRN2	PDGFC|TRIB3	PFKFB4|PTPRE	PIM1|SLC27A3	PLA2G4C|RHBDL3	riskScore	risk
CGGA_454	1.12877	1	1	1	0	1	1	0	1	0	0	0	1	0	0	0	0	1	0	0	0	0	1	0.249164	high
CGGA_1708	3.07397	1	0	1	1	0	1	0	0	0	0	1	1	0	1	1	0	1	0	0	1	0	1	-0.291351	low
CGGA_628	1.31507	1	1	0	0	1	1	1	0	1	0	1	1	0	0	0	1	1	1	1	0	0	1	-0.277793	low
CGGA_1180	3.3589	0	1	1	1	1	0	0	0	0	0	0	1	1	0	1	1	1	1	1	1	0	1	-0.639074	low
CGGA_741	1.08493	1	1	0	0	1	1	0	0	0	0	1	1	0	1	0	1	1	0	0	1	1	1	0.153952	high
CGGA_1812	2.13699	1	0	1	1	0	1	0	0	0	0	1	0	0	1	1	1	1	0	1	0	0	1	-0.583776	low
TCGA-06-0184	3.31233	0	1	0	1	0	1	1	0	0	1	1	1	1	1	1	1	0	1	1	0	0	1	-0.797819	low
TCGA-06-0174	0.263014	1	1	0	0	1	1	0	1	1	0	0	1	0	0	0	0	1	0	0	1	1	1	0.466994	high
CGGA_1392	1.29589	1	0	1	1	1	1	0	0	0	1	0	1	0	0	1	0	1	0	0	1	0	1	-0.164065	high
CGGA_195	1.33151	1	0	1	0	0	0	1	0	1	0	1	0	1	1	1	1	0	0	1	1	1	1	-0.663899	low
CGGA_499	0.334247	1	0	0	0	1	1	0	1	0	0	0	0	0	0	0	0	1	1	0	1	0	0	0.0590796	high
TCGA-14-1825	0.624658	1	1	0	1	1	1	0	1	0	0	0	0	0	0	0	0	1	0	0	1	1	0	0.487628	high
CGGA_124	1.13425	1	1	0	0	1	0	0	0	1	1	1	0	0	0	0	1	1	1	0	0	0	0	-0.0156191	high
CGGA_1035	1.55342	1	1	0	0	0	0	0	0	1	0	1	1	0	0	0	1	1	0	0	1	1	1	0.146003	high
TCGA-06-2562	0.230137	0	1	0	0	0	1	0	0	0	0	1	1	1	0	1	0	1	0	1	0	1	0	-0.000866573	high
TCGA-76-4929	0.29589	1	1	0	1	1	1	0	1	0	0	0	1	1	0	1	0	1	0	0	1	1	0	0.254416	high
CGGA_342	1.36986	1	1	0	0	1	1	0	0	1	0	1	1	0	0	0	0	1	1	1	0	1	1	-0.0162728	high
CGGA_1091	3.05753	1	1	0	1	0	1	0	0	0	0	0	1	0	0	0	0	1	0	1	0	0	1	-0.0792686	high
CGGA_1258	0.312329	1	0	1	1	1	0	0	0	0	0	0	1	0	0	1	0	1	0	1	1	0	1	-0.389808	low
CGGA_1403	1.86027	1	1	1	1	0	1	1	0	0	0	1	1	1	0	0	1	1	1	1	0	0	1	-0.675878	low
CGGA_1687	5.80274	0	0	1	1	0	0	1	0	0	1	1	1	0	1	1	1	1	1	0	0	0	1	-0.664085	low
CGGA_1807	0.676712	1	1	1	1	0	1	0	0	0	0	0	1	0	0	0	0	1	0	0	1	0	1	0.0778024	high
TCGA-28-1753	0.0986301	0	1	0	0	1	1	0	0	0	0	0	1	1	1	1	0	1	0	1	0	1	0	0.0461506	high
TCGA-06-0644	1.01096	0	1	0	0	1	1	1	0	1	0	1	0	0	0	0	0	1	0	1	1	1	1	0.122892	high
CGGA_1049	2.21644	1	1	0	1	0	0	0	0	1	0	1	1	1	0	0	1	1	1	1	1	1	1	-0.50226	low
CGGA_606	0.890411	1	1	0	0	1	1	0	1	1	0	0	1	1	1	0	1	1	1	0	1	1	1	-0.0527303	high
CGGA_346	0.284932	1	1	0	0	1	1	0	0	1	0	1	1	0	1	0	1	1	1	0	0	1	1	0.0183167	high
TCGA-06-0749	0.221918	1	1	0	1	0	0	0	0	1	1	0	1	0	1	1	0	0	0	0	1	1	1	0.0659154	high
TCGA-06-0210	0.608219	1	1	0	0	0	1	0	0	0	0	1	1	1	0	0	0	1	0	0	1	1	0	0.2148	high
CGGA_1833	1.35342	1	0	1	1	0	1	0	0	1	0	0	1	0	1	1	0	1	0	0	0	1	1	-0.0510849	high
CGGA_1135	3.40822	1	0	1	1	0	1	0	0	0	1	1	1	0	1	1	1	1	1	0	1	0	1	-0.567394	low
TCGA-41-2571	0.0739726	1	1	0	0	1	1	0	1	1	0	0	1	0	0	1	0	1	0	0	1	1	0	0.594729	high
TCGA-12-0619	2.86849	1	1	0	0	0	1	1	0	0	0	1	1	1	1	1	1	1	1	0	1	1	1	-0.291591	low
CGGA_1011	0.29863	1	1	0	0	1	1	0	1	1	0	0	1	0	0	0	1	1	1	1	0	1	0	0.175835	high
TCGA-14-0787	0.180822	1	1	0	0	1	1	0	1	0	0	0	1	0	0	1	0	1	0	0	0	1	0	0.5538	high
CGGA_1023	1.86575	1	0	1	1	1	1	0	0	0	0	0	1	1	0	0	1	1	0	0	1	0	0	-0.273485	low
CGGA_1086	5.41644	1	1	0	0	1	0	1	1	1	1	1	1	1	1	1	1	1	1	1	0	0	1	-0.594698	low
CGGA_1613	0.684932	0	0	1	0	1	1	0	0	0	1	1	1	0	0	1	0	1	0	0	1	0	1	-0.143124	high
CGGA_1139	3.27671	1	0	1	1	0	0	1	0	0	1	0	0	1	1	1	1	0	0	1	0	1	1	-0.747208	low
CGGA_1008	0.863014	1	1	0	1	1	1	0	0	0	0	0	1	1	0	0	0	1	1	1	0	0	1	-0.427571	low
CGGA_709	1.11233	1	0	0	0	1	1	0	1	0	0	0	1	0	1	0	0	1	0	0	1	0	0	0.173868	high
TCGA-14-2554	1.43836	1	1	1	0	1	1	0	0	1	0	0	1	1	1	1	0	1	0	0	0	1	1	0.0730642	high
CGGA_464	1.10411	1	0	1	1	1	1	0	0	0	0	0	1	0	0	0	0	1	1	1	1	0	0	-0.303562	low
CGGA_156	0.490411	1	1	1	0	1	1	0	0	1	0	1	0	0	1	0	0	1	1	0	0	1	0	0.227791	high
CGGA_1476	0.819178	1	0	0	1	0	1	1	0	0	0	1	1	1	0	1	1	0	0	0	1	0	1	-0.596249	low
CGGA_11	0.424658	1	1	0	0	1	0	0	0	0	1	1	1	0	1	0	1	1	1	0	0	0	0	-0.0918273	high
CGGA_1694	1.70959	1	0	1	1	1	1	1	0	0	1	1	1	0	0	1	1	1	0	0	1	0	1	-0.354599	low
TCGA-26-5134	0.452055	0	1	0	0	1	1	0	1	0	1	0	1	0	0	1	0	1	0	0	1	1	0	0.541192	high
CGGA_1735	2.2274	1	0	0	1	0	1	1	0	0	0	0	0	0	0	1	0	0	0	1	0	0	1	-0.409994	low
CGGA_676	1.03014	1	1	0	0	1	1	0	0	0	1	1	1	0	1	0	1	1	1	0	1	0	1	-0.170382	high
TCGA-19-5960	0.443836	0	1	0	1	1	1	1	0	1	1	0	0	1	0	0	0	0	0	0	1	1	0	0.143946	high
CGGA_1039	1.99178	1	1	1	1	1	1	0	1	0	1	1	0	0	0	0	0	0	0	0	1	1	1	0.149983	high
CGGA_1698	1.06301	1	0	1	1	0	1	0	0	0	1	1	1	0	0	1	0	1	1	0	0	0	1	-0.429668	low
CGGA_850	1.54521	0	0	0	1	1	0	0	0	0	0	1	0	0	1	1	0	1	1	1	1	0	0	-0.492983	low
CGGA_1749	1.09863	1	0	1	1	1	1	0	0	0	0	1	0	0	1	1	0	1	0	0	1	0	1	-0.273231	low
CGGA_575	1.50959	1	1	1	0	0	0	0	0	1	0	1	0	1	0	0	1	1	1	0	0	1	1	-0.275647	low
CGGA_837	1.18356	1	0	1	0	1	1	0	1	0	0	1	1	0	1	0	0	1	0	1	0	0	1	-0.275449	low
CGGA_1072	2.9863	1	0	0	1	0	0	1	0	0	1	0	0	1	0	1	0	0	0	1	0	0	1	-0.711737	low
CGGA_1024	8.42192	1	0	1	1	1	1	1	0	0	1	0	0	0	0	0	1	1	1	1	0	0	1	-0.611525	low
CGGA_210	0.821918	1	1	0	0	1	1	0	1	1	0	0	0	0	1	1	0	1	1	1	1	1	1	0.0436616	high
TCGA-06-5410	0.287671	1	1	0	0	0	1	1	1	1	1	1	1	0	0	1	1	1	1	0	0	1	1	0.0367367	high
CGGA_902	0.528767	1	1	0	0	1	1	0	1	1	0	0	1	0	0	0	0	1	0	0	1	1	0	0.620416	high
TCGA-76-4932	3.93699	1	1	1	1	1	1	0	0	0	0	1	1	1	0	1	0	0	1	1	1	0	0	-0.453788	low
TCGA-28-2509	0.394521	0	1	0	0	1	1	0	0	0	0	0	1	0	0	1	0	0	0	1	1	0	0	0.119243	high
CGGA_218	0.857534	1	1	0	1	1	1	0	1	0	0	0	0	0	0	0	0	0	0	0	0	1	0	0.421929	high
CGGA_1758	1.13425	1	0	0	1	0	1	0	0	0	0	0	0	1	0	0	0	1	0	0	0	0	1	-0.338735	low
CGGA_1313	1.03836	1	1	0	1	0	0	0	0	0	0	1	1	0	0	1	0	1	0	0	0	1	1	0.0811411	high
CGGA_308	2.25479	1	0	1	1	0	0	1	0	1	0	1	0	1	1	1	0	0	0	1	0	1	1	-0.670977	low
CGGA_264	1.04932	1	1	0	0	1	1	1	0	0	0	1	0	0	0	0	0	1	1	1	0	1	1	-0.0769361	high
CGGA_512	11.9753	0	0	1	1	0	0	1	0	0	1	1	0	1	1	1	1	0	1	1	0	0	1	-1.12311	low
CGGA_782	0.791781	1	1	0	0	1	0	0	0	1	0	0	1	0	0	0	1	1	1	0	1	0	1	-0.0590187	high
CGGA_1422	0.558904	1	1	0	0	1	1	0	1	1	0	1	1	0	0	0	1	1	1	0	1	1	1	0.139384	high
CGGA_699	1.56164	1	0	1	0	1	1	0	1	1	0	1	1	0	0	0	1	1	1	0	1	0	1	-0.257121	low
CGGA_593	0.663014	1	1	0	0	1	1	0	0	0	0	1	0	0	0	0	1	0	1	0	1	1	1	-0.0177036	high
CGGA_1015	0.449315	1	0	0	0	1	1	0	1	0	0	1	1	0	0	0	1	1	1	0	0	1	1	-0.121148	high
CGGA_1402	7.51233	0	0	1	1	0	1	0	0	0	1	1	1	0	1	1	1	1	1	1	0	0	1	-0.757373	low
TCGA-41-5651	0.945205	0	1	0	0	1	1	0	1	0	0	0	1	0	0	1	0	1	0	0	1	1	0	0.562632	high
CGGA_345	4.23836	0	0	1	1	1	0	1	0	0	0	1	0	1	1	1	0	1	1	1	0	0	1	-0.924236	low
CGGA_1441	5.15616	1	0	1	1	0	0	0	0	0	0	1	1	0	1	1	1	1	1	0	0	0	1	-0.620822	low
CGGA_729	1.88219	1	0	0	1	1	1	1	0	0	0	0	1	0	0	0	0	1	1	0	1	0	1	-0.264752	low
TCGA-14-1034	1.30685	1	1	0	0	1	1	1	0	0	0	0	1	1	1	1	1	0	0	1	1	1	1	-0.272833	low
CGGA_1026	4.30137	1	0	1	1	1	1	0	0	1	0	1	0	1	1	0	1	1	1	1	1	1	1	-0.721469	low
CGGA_1083	1.23288	1	0	0	1	0	0	1	1	0	1	0	1	1	0	1	0	1	1	1	0	0	1	-0.745645	low
CGGA_1722	0.956164	1	1	0	0	0	1	1	1	0	0	1	1	0	0	0	1	0	1	0	1	0	0	0.0131609	high
CGGA_713	0.0739726	1	0	0	0	1	1	0	1	1	0	0	1	0	0	0	0	1	0	0	1	1	0	0.400813	high
CGGA_168	8.45479	0	0	1	0	0	0	1	0	0	1	1	0	1	1	1	1	0	1	1	0	0	1	-1.02916	low
TCGA-06-5856	0.30411	1	1	0	1	1	1	0	1	1	0	0	1	1	0	1	0	1	0	1	1	1	0	0.105366	high
CGGA_1548	2.88767	1	0	1	1	1	1	0	0	0	1	1	1	0	1	1	1	1	1	0	1	0	1	-0.54253	low
CGGA_1426	0.364384	1	1	0	1	0	0	0	0	0	0	0	0	0	0	0	0	1	0	0	0	0	1	0.0290996	high
CGGA_205	0.8	1	0	1	0	1	1	1	0	1	0	0	0	0	0	0	1	0	0	1	1	0	0	-0.199753	high
CGGA_1017	2.10411	1	0	0	1	0	0	1	0	0	0	1	0	1	1	1	1	0	0	1	0	0	1	-0.909862	low
CGGA_483	0.758904	1	0	0	0	1	0	0	1	1	0	1	0	1	0	0	0	1	0	1	1	1	0	-0.140388	high
TCGA-19-2625	0.336986	1	1	0	0	1	1	0	0	1	0	0	1	1	1	1	1	0	0	0	1	1	1	-0.0377661	high
CGGA_1342	0.509589	1	1	0	1	0	1	0	0	1	0	1	1	0	1	1	0	1	1	0	0	1	1	-0.030481	high
CGGA_570	9.86849	0	0	1	1	1	1	1	0	0	1	1	0	1	1	1	1	0	1	1	0	0	1	-1.03221	low
CGGA_804	1.68219	0	0	0	1	0	0	1	0	0	1	1	0	1	1	1	1	0	1	1	0	0	1	-1.0902	low
CGGA_1706	5.66575	0	0	1	1	0	0	0	0	1	0	1	1	0	0	1	1	1	1	0	1	0	1	-0.529038	low
CGGA_1634	1.00274	1	0	1	1	1	1	0	0	0	1	0	1	0	0	1	0	1	1	0	1	0	0	-0.169542	high
TCGA-06-2569	0.0328767	0	1	0	1	0	1	0	1	0	1	0	0	0	0	0	0	1	1	0	1	0	1	-0.0149919	high
CGGA_907	0.484932	1	1	0	0	1	1	0	1	1	1	1	1	0	1	1	1	1	1	0	0	1	1	0.0325696	high
CGGA_1612	1.96712	1	0	1	0	0	1	0	0	0	1	0	1	0	1	1	0	1	0	1	1	0	1	-0.326982	low
CGGA_1142	2.75342	1	0	1	1	0	1	0	0	0	0	0	0	1	1	1	0	1	1	0	1	0	1	-0.598254	low
CGGA_1564	0.520548	1	0	1	1	0	1	1	0	0	0	0	1	0	1	1	0	1	0	0	1	0	1	-0.240167	low
TCGA-06-0238	1.09315	1	1	0	1	1	1	0	1	0	1	0	1	0	0	0	0	1	0	1	0	1	0	0.282952	high
CGGA_1234	1.93151	1	0	0	1	0	1	0	0	0	0	0	1	1	1	1	0	1	0	1	0	0	1	-0.589682	low
CGGA_1503	2.12877	1	1	0	0	0	0	0	0	1	1	1	1	1	0	0	1	1	1	0	0	1	1	-0.257436	low
CGGA_1075	1.09041	1	0	1	1	1	0	0	0	0	0	1	1	0	1	1	0	1	0	1	1	0	1	-0.51367	low
TCGA-06-0132	2.07945	1	1	0	0	0	0	0	1	1	0	0	1	1	1	1	0	1	0	0	0	1	1	0.0764528	high
CGGA_1320	0.161644	1	0	1	1	1	1	1	0	0	0	0	1	0	0	1	0	0	0	0	0	0	1	-0.230147	low
TCGA-28-5216	1.11781	0	1	0	0	1	1	0	0	0	0	0	1	0	0	0	0	1	1	0	1	1	0	0.36804	high
CGGA_1378	1.03562	1	1	0	0	1	1	1	0	1	1	1	0	0	0	1	0	1	1	0	1	1	1	0.0980116	high
CGGA_1713	0.909589	1	0	1	1	1	1	0	0	0	0	0	1	0	0	1	0	1	0	0	1	0	0	0.0107975	high
CGGA_P116	0.835616	1	1	0	0	1	1	1	1	1	0	1	1	1	0	0	0	1	0	0	1	1	0	0.311318	high
TCGA-06-0743	1.83288	0	0	0	1	0	1	1	0	1	0	0	0	1	1	1	0	1	0	0	0	1	1	-0.261011	low
CGGA_1537	0.265753	1	0	1	1	0	1	0	0	0	0	0	1	1	1	1	0	1	1	0	1	0	1	-0.591511	low
CGGA_444	0.616438	1	0	0	1	0	1	1	0	1	1	1	0	0	1	0	1	1	0	0	0	0	0	-0.201778	high
CGGA_335	1.05479	1	1	0	0	1	1	0	0	0	1	0	1	0	0	1	0	1	0	0	1	0	0	0.335818	high
CGGA_1457	0.854795	1	0	0	1	0	1	1	0	1	0	0	0	0	0	1	0	1	0	0	1	0	1	-0.131051	high
CGGA_1036	2.20822	1	0	1	1	0	1	0	0	0	0	0	1	0	0	1	0	1	0	0	1	0	1	-0.167489	high
TCGA-02-0047	1.20822	1	1	0	1	0	1	1	0	1	0	1	0	0	0	1	0	1	0	1	0	1	0	0.122982	high
CGGA_802	1.86575	1	1	1	0	0	1	0	0	1	0	1	1	1	1	0	1	1	1	0	1	1	1	-0.244891	low
TCGA-06-5408	0.961644	1	1	0	0	1	1	0	1	0	0	0	1	0	0	1	0	0	0	1	1	0	0	0.180624	high
TCGA-32-1980	0.0986301	1	1	0	0	0	1	0	1	1	0	0	1	1	1	1	0	1	0	0	0	1	1	0.142489	high
CGGA_413	0.50137	0	0	0	1	0	0	0	0	0	0	0	1	1	1	1	0	1	0	1	1	0	0	-0.493464	low
CGGA_371	2.22192	1	1	0	0	1	0	0	0	1	0	1	1	0	1	1	1	1	1	0	0	1	1	-0.0734069	high
TCGA-41-4097	0.0164384	1	1	0	1	1	1	1	1	1	0	0	1	1	0	1	1	1	0	1	1	1	1	-0.165583	high
CGGA_1354	1.45205	1	0	1	1	1	1	1	0	0	0	1	1	0	1	1	0	1	1	1	0	0	1	-0.637189	low
TCGA-32-5222	0.443836	0	1	1	1	1	1	0	1	0	0	0	1	1	0	1	0	1	1	0	1	0	0	-0.0813853	high
CGGA_649	0.40274	1	0	0	0	1	1	0	0	0	0	0	0	0	1	1	0	1	0	1	1	1	1	-0.110519	high
CGGA_1740	0.994521	1	0	1	1	1	1	1	0	0	1	1	0	0	0	1	0	1	0	0	0	0	1	-0.274471	low
TCGA-28-2514	0.435616	0	1	0	0	1	1	0	0	0	1	0	0	0	1	1	0	1	0	0	0	0	0	0.269388	high
TCGA-27-1834	3.32877	1	1	0	1	0	0	1	1	0	0	1	0	1	0	1	1	0	0	0	0	1	1	-0.252882	low
CGGA_324	0.920548	1	1	0	0	1	0	0	0	1	0	1	0	0	0	1	1	1	0	0	0	1	1	0.129604	high
CGGA_1251	0.745205	1	1	1	1	0	1	1	0	0	1	0	1	1	0	1	0	0	0	1	0	1	1	-0.308268	low
CGGA_859	1.06027	1	1	0	0	0	0	0	1	1	0	1	1	0	0	0	1	1	1	0	1	1	1	0.048484	high
TCGA-12-0618	1.06849	1	1	0	0	1	1	0	1	1	0	0	1	0	0	0	0	0	0	0	1	1	0	0.563549	high
TCGA-08-0386	1.47945	1	1	0	0	1	1	0	0	1	0	0	1	1	1	1	0	0	0	1	1	1	0	0.0302118	high
CGGA_366	0.69863	1	1	0	0	1	0	0	0	0	0	1	0	1	1	1	1	1	1	0	0	1	0	-0.173092	high
CGGA_P112	2.28493	1	0	0	1	0	0	1	0	1	0	1	0	1	1	1	0	0	0	1	0	1	1	-0.638069	low
CGGA_504	1.54247	1	0	1	0	1	1	1	0	0	0	1	0	0	0	0	1	0	0	1	0	0	1	-0.467112	low
TCGA-14-0871	2.37534	1	1	0	0	0	1	0	1	0	0	0	0	0	1	1	0	0	0	1	1	1	1	0.0887336	high
CGGA_1866	0.347945	1	0	0	1	1	1	0	0	0	0	0	1	1	0	1	0	1	0	0	0	0	0	-0.179394	high
CGGA_573	2.59178	1	0	1	0	0	1	0	0	0	0	0	0	0	0	0	0	1	1	1	1	0	1	-0.394642	low
TCGA-27-1831	1.36438	1	1	0	1	1	1	0	1	0	0	1	0	1	0	1	0	1	0	0	0	1	1	0.0124113	high
TCGA-32-4213	0.961644	0	1	0	1	1	1	0	1	0	0	0	1	1	0	0	1	1	1	1	0	1	0	-0.164477	high
CGGA_734	1.27671	1	0	1	0	1	1	1	0	0	1	1	1	1	1	1	1	1	0	1	1	0	1	-0.706919	low
CGGA_436	2.61644	1	1	0	1	1	0	0	0	0	0	1	1	0	1	1	1	1	1	1	0	0	1	-0.524593	low
TCGA-06-0156	0.263014	1	1	0	0	1	1	0	1	1	0	0	1	0	0	0	0	1	0	0	1	1	0	0.620416	high
TCGA-28-5208	1.28219	0	1	1	1	1	1	0	1	0	0	0	1	1	0	1	0	1	0	1	0	0	1	-0.265887	low
TCGA-06-0744	1.60274	0	0	1	1	1	1	0	0	0	0	0	0	0	0	1	0	0	1	0	0	1	1	-0.229972	low
CGGA_557	0.70411	1	1	1	0	1	1	0	0	1	0	1	1	0	1	0	1	1	0	0	1	1	1	0.15314	high
CGGA_1769	5.07945	0	0	0	1	0	0	1	0	0	1	1	0	1	1	1	1	0	0	1	0	0	1	-0.931302	low
CGGA_401	0.460274	1	1	0	1	1	1	0	1	0	1	1	1	0	0	0	0	1	1	1	1	0	0	-0.0841173	high
TCGA-06-0158	1.61096	1	1	1	0	0	1	1	0	1	1	0	0	1	1	1	0	1	1	0	1	1	1	-0.151875	high
TCGA-06-2561	0.764384	0	1	0	1	0	1	1	0	0	0	0	1	1	0	1	1	0	0	1	0	0	0	-0.340195	low
TCGA-28-2499	1.19178	0	1	0	1	0	0	0	0	0	0	1	1	1	1	1	1	0	0	0	1	0	1	-0.471713	low
CGGA_1214	1.65479	1	0	1	1	1	1	0	0	0	0	0	1	1	0	0	0	1	1	1	1	0	1	-0.671251	low
CGGA_1171	1.12877	1	1	0	1	0	0	0	0	1	1	1	1	1	0	1	1	1	0	1	0	1	1	-0.39932	low
TCGA-02-2486	1.33151	0	1	0	0	0	0	0	0	1	0	1	1	1	1	1	1	0	0	0	0	1	1	-0.210506	low
CGGA_1500	0.29589	1	0	0	1	0	1	0	0	0	0	0	1	0	1	1	0	1	0	0	0	0	1	-0.194267	high
CGGA_878	2.36438	1	0	0	1	0	1	1	0	0	1	1	1	1	1	1	0	0	0	1	0	0	1	-0.76282	low
CGGA_178	2.66301	1	0	1	1	0	1	1	0	1	0	1	0	1	0	0	1	1	1	1	0	1	0	-0.572712	low
CGGA_380	0.452055	1	1	0	0	1	1	0	1	1	0	0	1	0	0	0	0	1	0	0	1	1	0	0.620416	high
TCGA-12-5299	0.263014	1	1	1	0	1	1	0	0	0	0	0	1	0	0	1	0	1	0	0	1	1	0	0.468344	high
CGGA_255	1.61918	1	1	1	0	1	1	0	0	1	0	1	1	0	0	0	1	1	1	1	0	1	1	-0.144884	high
TCGA-14-0817	0.443836	1	1	1	1	1	1	0	0	0	0	0	1	0	0	1	0	1	0	0	1	1	1	0.220973	high
TCGA-06-2564	0.484932	0	1	0	1	1	1	0	1	0	0	1	1	0	0	1	0	0	1	1	0	1	1	-0.163492	high
TCGA-14-0789	0.920548	1	1	0	0	0	0	0	1	1	0	1	1	1	0	1	1	1	1	0	1	1	1	-0.191471	high
CGGA_1626	1.90685	1	0	0	1	0	0	0	0	0	0	0	1	0	0	1	1	1	0	0	1	0	1	-0.29632	low
TCGA-41-2572	1.09315	1	0	0	1	0	1	0	0	0	1	1	1	1	1	1	0	1	1	0	0	0	1	-0.661882	low
TCGA-06-5411	0.682192	1	1	0	1	1	1	0	1	1	0	0	1	0	0	1	0	1	0	0	1	1	1	0.347358	high
CGGA_221	0.786301	1	1	0	0	1	1	0	0	1	0	1	1	0	1	0	1	1	1	0	0	1	1	0.0183167	high
CGGA_658	1.01918	1	1	1	0	1	0	0	0	0	0	0	1	0	0	0	1	1	1	1	1	0	0	-0.151748	high
CGGA_588	2.11781	1	0	1	0	0	0	0	0	1	0	1	1	1	1	1	1	0	1	1	1	1	1	-0.794232	low
CGGA_1481	0.358904	1	1	0	0	0	0	0	1	1	0	1	1	0	0	0	1	1	0	0	1	1	1	0.207384	high
CGGA_731	1.37808	1	1	1	0	1	0	0	0	1	0	1	1	1	1	1	1	1	1	1	1	1	1	-0.492897	low
CGGA_1709	1.13699	1	0	1	1	1	1	0	0	0	0	0	1	0	0	1	0	1	0	1	1	0	1	-0.323772	low
TCGA-28-5213	0.805479	0	1	0	1	0	1	0	0	1	0	1	1	0	0	1	1	1	0	1	1	1	1	-0.0887449	high
CGGA_1597	0.476712	1	0	0	1	1	1	0	0	0	1	0	1	0	0	1	0	1	0	1	0	0	1	-0.321136	low
CGGA_848	0.654795	0	0	0	0	1	1	0	0	0	0	1	1	1	1	0	1	1	1	0	0	0	1	-0.591644	low
CGGA_764	0.183562	1	1	0	0	1	1	0	1	1	0	0	1	0	1	0	0	1	0	0	1	1	1	0.416139	high
CGGA_775	0.69863	1	1	1	0	1	1	0	0	1	0	1	1	0	0	0	1	1	1	1	1	0	1	-0.280046	low
TCGA-06-5418	0.221918	1	1	0	1	0	1	0	1	0	0	0	1	0	0	0	0	1	0	1	1	1	1	0.134938	high
TCGA-27-2519	0.854795	0	1	0	1	1	1	1	1	0	0	0	1	1	0	0	1	1	0	1	1	1	0	-0.0185696	high
CGGA_1391	1.16712	0	0	0	1	0	0	0	0	0	0	0	1	1	0	1	0	1	0	0	1	0	1	-0.414884	low
CGGA_203	0.515068	1	1	0	1	1	1	0	1	1	0	0	0	0	0	1	1	1	1	0	1	0	0	0.0954403	high
TCGA-76-4925	0.394521	1	1	0	0	1	1	0	0	1	0	0	1	1	0	0	0	1	0	1	1	1	0	0.163621	high
CGGA_604	1.04384	1	1	1	0	1	1	0	0	1	0	1	1	0	1	0	1	1	1	0	0	1	1	-0.0145912	high
CGGA_1451	1.2	1	0	1	1	1	1	0	0	0	1	1	1	0	0	1	0	1	0	0	1	0	1	-0.237072	low
CGGA_1134	0.161644	1	1	1	0	0	0	0	0	0	0	1	1	0	0	0	0	1	0	0	1	1	1	0.176701	high
TCGA-14-1829	0.591781	0	1	0	1	1	1	0	1	1	0	0	0	0	0	1	0	0	0	0	0	1	1	0.274916	high
CGGA_274	1.67123	0	0	1	1	1	1	0	0	0	0	0	1	1	1	0	0	1	1	1	0	0	1	-0.730938	low
TCGA-06-2563	0.69863	0	1	0	1	1	1	0	0	0	1	1	1	1	0	0	0	1	0	0	0	0	1	-0.181972	high
CGGA_1382	0.778082	1	1	0	1	0	1	0	0	0	0	0	1	1	0	0	0	1	0	1	1	0	1	-0.284704	low
TCGA-06-5413	0.723288	0	1	0	1	1	1	0	1	0	0	0	1	1	0	1	0	1	0	1	1	1	1	-0.0801532	high
TCGA-06-0211	0.969863	1	1	0	0	1	1	0	0	0	0	1	1	1	1	1	0	1	0	1	1	1	0	-0.0180255	high
CGGA_1425	1.75342	1	0	0	1	1	1	0	0	0	0	0	1	0	0	1	0	1	1	0	0	0	1	-0.277448	low
CGGA_831	1.49589	1	1	0	0	1	1	0	0	1	0	1	1	0	0	0	1	1	1	1	1	1	1	-0.103144	high
CGGA_D57	2.09863	1	1	1	1	0	0	0	0	0	1	1	1	1	1	1	1	1	1	1	0	0	1	-0.818072	low
TCGA-26-5132	0.772603	0	1	0	0	1	1	0	0	1	0	1	1	1	1	1	1	1	1	1	1	1	0	-0.240532	low
TCGA-27-1837	1.15068	1	1	0	0	1	1	1	0	0	1	1	0	0	0	1	0	1	0	0	0	0	0	0.225411	high
CGGA_D30	0.589041	1	1	0	1	0	0	1	0	0	1	0	1	0	0	1	0	0	0	1	0	0	1	-0.271123	low
CGGA_126	3.22466	1	0	0	0	1	1	0	0	0	1	1	1	0	1	1	1	1	1	0	0	0	1	-0.424505	low
CGGA_680	6.50137	1	0	0	0	1	1	1	0	0	1	1	0	1	0	0	0	1	0	1	0	0	1	-0.517341	low

## Sheet: Validation risk
id	futime	fustat	ABCA1|AMT	ACSF2|QPRT	BDH2|PIM1	BIRC5|MTHFD2	BUB1B|LIPG	CSF1R|HMOX1	DGKB|PRODH	FSTL3|SLC27A3	GALNT10|PLOD2	GPD1L|NUDT11	HK3|JAK3	HSD17B6|WFDC2	HSPA2|SLC44A1	HSPA2|TMTC4	MAOA|NUDT11	MMP9|PDPR	PDGFB|PTPRN2	PDGFC|TRIB3	PFKFB4|PTPRE	PIM1|SLC27A3	PLA2G4C|RHBDL3	riskScore	risk
CGGA_D03	1.1589	1	1	0	1	0	0	1	1	0	0	0	1	1	0	1	1	1	0	1	0	0	1	-0.441405	low
TCGA-27-1830	0.419178	1	1	0	0	0	1	0	1	1	0	0	1	0	0	0	0	1	0	0	1	1	0	0.595552	high
CGGA_1001	10.4575	0	0	0	0	0	0	0	0	0	1	1	0	0	1	1	1	1	1	1	0	1	1	-0.559301	low
CGGA_525	0.378082	1	0	0	1	0	0	0	0	0	1	1	0	1	1	1	1	1	1	1	0	0	1	-1.01151	low
TCGA-32-2638	0.608219	0	1	1	0	0	1	0	1	1	0	0	1	1	1	1	0	1	1	1	0	1	1	-0.230466	low
CGGA_1736	2.56986	1	0	1	1	0	1	0	0	0	1	0	1	1	1	1	0	1	1	1	0	0	1	-0.802929	low
TCGA-26-5135	0.731507	1	1	0	0	1	1	0	0	0	1	0	0	0	0	1	0	1	1	0	0	1	1	0.151915	high
CGGA_1678	1.8	1	1	0	0	0	0	1	0	0	0	1	1	1	1	1	1	1	1	0	0	0	0	-0.35703	low
CGGA_1070	0.912329	1	0	0	1	1	0	1	0	0	1	1	0	0	1	1	0	1	0	1	0	0	1	-0.539601	low
CGGA_451	2.17808	1	1	0	0	1	1	0	0	0	0	1	1	0	0	0	1	1	0	0	1	0	1	0.0608125	high
CGGA_P136	2.30685	1	1	0	1	0	1	1	0	0	1	1	0	1	0	1	1	0	0	1	0	0	1	-0.594808	low
CGGA_375	1.8	1	1	0	0	1	0	0	0	1	0	1	1	0	1	1	1	1	1	0	1	0	1	-0.208569	high
CGGA_P22	1.11233	1	0	1	1	1	1	1	0	0	1	0	1	0	1	1	0	0	0	1	1	0	1	-0.474757	low
TCGA-06-0219	0.0575342	1	1	0	1	1	1	0	1	1	0	0	1	0	0	1	0	1	0	0	1	1	1	0.347358	high
TCGA-12-3652	2.86849	1	0	0	1	1	1	0	1	0	0	0	1	1	0	1	0	1	0	0	1	0	1	-0.262603	low
CGGA_1275	0.50137	1	0	1	1	0	1	0	0	1	0	1	0	0	0	0	0	0	0	1	0	0	1	-0.436301	low
CGGA_1041	9.84384	0	0	0	1	0	0	1	0	0	1	1	0	1	1	1	0	0	0	1	0	0	1	-0.835599	low
CGGA_1817	1.09315	1	0	1	1	0	1	0	0	0	1	1	1	0	0	1	1	1	0	1	0	0	1	-0.547618	low
CGGA_686	0.953425	1	1	0	0	1	0	0	0	0	0	1	1	0	1	0	1	1	1	0	1	1	1	-0.0709839	high
CGGA_370	0.926027	1	0	0	0	1	0	1	0	1	0	1	0	1	1	1	1	0	0	1	0	1	1	-0.614959	low
CGGA_P143	0.715068	1	1	1	0	0	1	0	0	0	0	1	1	1	0	0	1	0	0	1	0	1	1	-0.314079	low
CGGA_683	1.88493	0	1	0	0	1	1	0	0	1	0	1	1	0	1	0	1	1	1	0	1	0	1	-0.116845	high
CGGA_1380	0.79726	1	0	0	1	1	1	1	0	1	1	1	0	0	1	1	1	0	0	1	0	0	1	-0.594038	low
CGGA_1420	0.99726	1	0	1	1	0	1	1	0	1	1	0	1	1	1	1	1	1	0	0	1	0	1	-0.539481	low
TCGA-06-0130	1.06027	1	1	0	0	1	1	1	0	0	0	1	1	1	0	0	1	1	0	1	0	1	1	-0.221263	low
CGGA_D35	1.81096	1	1	0	1	0	0	0	0	0	0	1	1	0	0	1	0	1	1	1	0	0	1	-0.4029	low
CGGA_509	1.70685	1	1	0	1	1	1	0	0	1	0	0	1	0	0	1	0	0	0	1	1	0	1	-0.096031	high
TCGA-06-2557	0.090411	1	1	0	0	1	1	1	0	0	0	1	0	0	1	1	0	1	1	1	1	1	1	-0.144647	high
CGGA_1332	1.39726	0	1	1	1	1	1	0	0	0	1	0	0	0	1	1	0	1	0	1	1	0	1	-0.183206	high
CGGA_1444	1.03562	1	0	0	1	1	1	0	0	0	0	0	1	0	0	1	0	1	0	0	1	0	0	0.0437054	high
CGGA_1124	1.32603	1	1	0	1	0	0	0	0	1	0	1	1	1	0	1	1	1	1	0	1	1	1	-0.3468	low
CGGA_1418	0.786301	1	1	0	0	1	0	0	1	1	0	1	1	0	0	0	0	1	0	0	1	1	0	0.481373	high
CGGA_1077	1.61918	1	1	1	1	0	1	0	0	0	0	0	1	0	1	1	0	1	1	0	1	0	1	-0.15764	high
CGGA_1529	1.59726	1	0	1	1	0	1	0	0	0	1	0	1	0	0	1	0	1	0	0	0	0	1	-0.197761	high
CGGA_597	2.00822	1	1	1	1	1	1	1	1	0	0	0	0	0	0	0	0	0	1	1	0	1	0	0.0271509	high
CGGA_1635	0.909589	1	1	0	1	0	1	1	1	1	1	1	1	1	0	1	1	0	0	0	0	0	1	-0.31344	low
CGGA_1371	7.64658	0	0	1	1	0	0	0	0	0	1	1	1	0	1	1	1	1	0	0	1	0	1	-0.47453	low
CGGA_1452	1.28219	1	0	1	1	1	1	0	0	0	0	0	1	0	0	1	1	1	0	0	1	0	1	-0.238328	low
TCGA-16-0846	0.320548	1	1	0	1	0	0	0	0	1	1	0	0	0	0	1	0	0	0	0	0	1	1	0.101195	high
CGGA_1236	0.523288	1	0	0	1	0	0	1	0	1	0	1	1	1	1	1	1	0	0	1	0	0	1	-0.871022	low
TCGA-06-2567	0.361644	1	1	0	0	1	1	0	1	0	1	1	1	1	1	1	1	1	0	1	1	1	0	-0.0737877	high
CGGA_240	1.05753	1	1	0	0	1	1	0	0	1	0	0	1	1	1	1	0	1	1	0	1	1	0	0.109326	high
TCGA-76-4931	0.756164	1	1	0	0	1	1	0	1	0	0	0	1	1	0	1	0	1	0	0	1	1	0	0.348365	high
CGGA_1586	0.635616	1	1	0	0	0	0	0	0	1	0	0	1	0	1	1	1	1	1	0	1	1	1	-0.0164315	high
TCGA-14-1823	1.46301	1	1	0	0	0	1	0	1	0	1	1	1	1	1	1	1	1	0	1	1	1	1	-0.252074	low
TCGA-41-3915	0.493151	0	1	0	0	1	0	0	1	1	0	0	1	0	0	1	1	1	0	0	1	1	0	0.43299	high
CGGA_609	1.40274	0	0	1	1	0	1	1	0	1	0	0	0	1	0	0	0	0	0	1	1	1	0	-0.293137	low
CGGA_1462	0.476712	1	1	0	1	1	1	0	0	0	1	1	1	0	0	0	0	1	0	1	0	0	1	-0.148852	high
TCGA-06-1804	1.11781	1	0	0	0	1	0	1	1	1	1	1	0	1	1	1	1	0	0	1	1	1	0	-0.412764	low
TCGA-06-0747	0.221918	1	1	1	0	1	1	1	0	0	1	1	0	0	1	1	0	0	0	0	0	1	1	0.0753533	high
CGGA_594	11.8301	0	0	1	1	0	0	1	0	0	1	1	0	1	1	1	1	0	1	1	0	0	1	-1.12311	low
TCGA-28-5204	1.22466	1	1	0	1	1	1	1	1	0	1	1	1	0	1	1	1	1	0	0	0	0	0	0.0530288	high
CGGA_1461	0.619178	1	0	1	1	1	0	0	0	0	0	0	1	1	1	1	0	1	1	1	0	0	1	-0.822661	low
CGGA_693	3.27397	1	1	0	0	1	1	0	1	0	1	1	1	0	0	0	1	1	1	0	0	1	1	0.0770157	high
CGGA_P28	0.293151	1	0	0	1	1	1	0	0	1	0	0	1	1	0	1	0	1	0	1	0	0	1	-0.481866	low
TCGA-06-5859	0.378082	0	1	0	1	1	1	1	1	1	1	0	1	1	0	1	1	0	0	1	0	1	1	-0.252722	low
TCGA-19-2619	0.79726	0	1	0	0	1	1	0	1	0	0	0	1	1	1	1	0	1	0	0	0	1	0	0.288678	high
TCGA-06-2558	1.0274	1	1	0	1	1	1	0	1	1	0	0	0	1	0	1	0	1	0	0	1	1	0	0.27977	high
TCGA-32-2615	1.30685	1	1	0	0	1	1	0	0	1	0	0	1	1	0	1	0	0	0	0	1	1	1	0.108792	high
TCGA-02-0055	0.205479	1	1	0	0	0	1	0	1	1	0	0	1	1	0	0	0	1	0	0	0	1	0	0.372453	high
TCGA-06-0125	3.91233	1	1	1	1	0	1	0	0	0	1	0	1	0	0	0	0	1	0	0	1	0	0	0.209785	high
TCGA-32-1970	1.26575	1	1	0	1	1	1	1	0	0	1	1	0	1	1	1	0	0	0	0	0	0	0	-0.190526	high
TCGA-28-5215	0.90411	1	1	0	0	1	1	1	1	1	0	0	1	0	0	1	0	1	0	1	0	1	0	0.382926	high
CGGA_D37	2.64384	1	1	1	1	0	1	0	0	1	0	1	1	1	1	1	0	1	1	1	0	0	1	-0.602797	low
TCGA-12-5295	1.22466	1	1	0	1	1	1	1	1	0	1	0	1	1	0	1	0	1	0	1	0	0	0	-0.12282	high
TCGA-06-0138	1.98904	1	1	0	1	1	1	0	1	1	0	0	1	0	0	0	0	1	0	0	1	1	1	0.373046	high
TCGA-19-2620	0.40274	1	1	0	1	1	1	1	0	1	0	0	1	1	1	1	0	0	0	1	0	1	1	-0.247814	low
CGGA_1007	0.945205	1	0	0	1	0	1	0	0	0	0	1	0	1	1	1	1	1	1	0	0	0	1	-0.742888	low
CGGA_1826	0.120548	1	0	1	1	0	0	1	0	0	0	1	1	1	1	1	1	0	0	1	0	0	1	-0.936027	low
CGGA_876	0.435616	1	1	0	0	0	1	1	0	0	0	1	1	1	0	1	0	1	1	1	0	1	1	-0.335012	low
CGGA_P178	3.95068	0	0	0	0	1	0	1	1	1	0	1	0	1	0	1	1	0	0	1	0	1	1	-0.502723	low
CGGA_P25	0.40274	1	1	0	0	0	0	1	0	1	1	1	1	0	1	1	1	1	1	1	0	1	1	-0.322682	low
CGGA_1074	0.235616	1	1	0	1	0	1	0	0	0	0	0	1	0	0	1	0	1	0	1	0	0	1	-0.104956	high
TCGA-06-0750	0.0739726	1	1	0	1	1	1	0	0	1	0	0	1	0	0	1	0	1	0	0	1	1	1	0.285977	high
TCGA-27-2528	1.29863	1	1	0	1	1	1	0	1	1	1	0	0	1	1	1	0	1	1	0	0	0	1	-0.257673	low
CGGA_684	1.95616	1	1	1	0	1	0	0	0	1	0	1	1	0	0	0	1	1	1	0	1	0	1	-0.164934	high
TCGA-27-2523	1.32329	1	1	0	0	1	1	0	1	0	1	1	0	0	0	0	0	1	0	1	0	0	0	0.153156	high
TCGA-06-0882	0.443836	0	1	0	0	0	0	0	0	1	0	0	0	0	0	1	0	1	0	1	0	1	1	0.0923038	high
CGGA_1666	0.682192	1	1	0	0	1	0	1	1	0	0	1	1	1	0	0	0	1	1	0	1	0	1	-0.24313	low
TCGA-06-2559	0.40274	1	1	0	0	1	1	0	1	1	0	0	1	1	1	0	0	1	0	0	1	1	1	0.201872	high
CGGA_1690	1.62192	1	0	0	1	0	1	0	0	0	0	0	1	0	0	1	0	1	1	0	1	0	1	-0.293481	low
CGGA_377	1.09041	1	0	0	0	1	1	0	0	0	0	0	1	1	1	0	1	0	0	0	1	1	0	-0.110356	high
TCGA-02-2485	1.26575	0	1	0	0	1	1	0	0	0	0	0	1	1	0	0	0	1	0	0	0	1	1	0.150418	high
TCGA-06-5858	0.50137	0	1	0	0	1	0	1	0	0	0	0	1	1	1	1	0	1	1	0	1	1	0	-0.0106296	high
CGGA_373	0.769863	1	1	1	0	1	1	1	0	0	0	0	0	1	0	0	1	1	1	1	0	1	0	-0.193384	high
TCGA-28-2513	0.6	0	1	0	1	0	0	1	1	1	1	1	1	1	1	1	0	1	0	0	0	1	1	-0.133767	high
CGGA_527	1.20274	1	0	0	0	1	1	1	1	1	0	0	1	0	0	0	0	1	1	0	1	1	1	0.0666675	high
CGGA_789	0.945205	1	0	0	1	0	1	0	0	0	0	0	1	1	1	1	0	1	0	0	0	0	1	-0.408535	low
CGGA_1546	0.610959	1	0	1	1	0	0	0	0	0	0	1	1	0	0	1	1	1	1	0	1	0	1	-0.561135	low
TCGA-28-5209	0.205479	0	1	0	1	0	1	1	1	0	0	0	0	0	0	1	0	1	1	1	1	0	0	-0.0687882	high
CGGA_1353	2.8	1	1	1	1	1	1	0	0	0	0	1	1	1	1	1	0	1	1	1	0	0	1	-0.61003	low
CGGA_1270	0.515068	1	1	1	1	0	1	0	0	0	0	0	1	0	1	1	0	1	0	0	0	0	1	-0.00757187	high
CGGA_842	0.558904	1	1	1	1	0	0	0	1	1	0	1	1	1	0	1	1	1	0	1	1	1	1	-0.340575	low
CGGA_1114	1.26027	1	0	0	1	0	0	0	1	0	1	1	1	1	1	1	1	1	1	1	0	0	1	-0.943387	low
TCGA-06-0645	0.468493	1	1	0	0	0	1	0	0	1	0	1	1	0	0	1	0	1	1	0	0	1	1	0.114322	high
CGGA_1780	5.00274	0	1	1	1	0	0	1	1	1	0	1	0	1	1	1	1	0	1	0	0	0	1	-0.607442	low
CGGA_1494	0.736986	1	1	0	0	0	0	1	1	1	1	0	1	1	0	0	1	0	0	0	1	0	1	-0.178	high
CGGA_679	0.720548	1	1	0	0	1	0	0	1	1	0	1	1	0	0	1	1	1	1	1	1	1	1	-0.133487	high
CGGA_1681	0.947945	1	0	1	1	1	1	1	0	0	1	1	1	0	0	1	1	1	1	0	1	0	1	-0.513499	low
TCGA-27-1832	0.813699	1	0	0	0	0	1	1	1	1	0	0	0	1	0	1	0	0	0	1	1	1	1	-0.284009	low
TCGA-06-0878	0.591781	0	1	0	0	1	1	0	1	1	0	0	1	0	0	0	0	1	0	0	0	1	0	0.611585	high
TCGA-28-5218	0.427397	1	1	0	0	1	1	0	1	0	1	1	1	0	0	0	1	1	0	0	0	0	0	0.245344	high
TCGA-27-2526	0.238356	1	0	0	1	1	1	0	0	0	0	0	1	1	1	1	0	0	0	0	1	1	0	-0.13429	high
CGGA_1433	1.07945	1	0	1	1	0	1	0	0	0	1	1	1	0	1	1	0	1	0	0	0	0	1	-0.321623	low
CGGA_1478	1.48493	1	0	1	1	0	1	1	0	0	0	1	1	0	1	1	0	1	1	0	1	0	1	-0.472075	low
CGGA_1410	2.26027	1	1	0	1	0	1	1	0	0	1	0	0	1	0	0	0	0	0	1	0	0	1	-0.400409	low
CGGA_287	1.56438	1	1	0	0	1	1	0	0	0	0	1	1	0	1	0	1	1	1	0	1	1	1	-0.00494813	high
TCGA-27-2524	0.624658	1	1	1	0	1	0	0	1	0	0	0	1	0	0	1	0	1	0	0	1	1	1	0.310266	high
TCGA-12-3650	0.89589	1	1	0	0	1	1	1	1	1	0	0	1	0	1	1	0	1	0	0	1	1	1	0.368628	high
CGGA_P100	0.734247	1	0	1	1	0	1	0	0	0	0	0	1	0	0	1	0	1	0	0	1	0	1	-0.167489	high
TCGA-15-0742	1.13425	1	0	0	1	1	1	0	1	0	1	0	1	0	1	1	0	1	0	0	1	0	0	0.0327913	high
CGGA_P164	4.25479	0	1	0	1	1	0	1	1	0	1	1	1	1	1	1	1	1	1	1	0	0	1	-0.720743	low
CGGA_P609	1.98904	0	1	0	1	1	1	0	0	0	0	0	0	0	0	1	0	1	0	0	0	0	1	0.0943118	high
TCGA-12-0821	0.871233	1	1	0	1	1	1	0	0	1	0	0	0	0	0	0	0	1	0	0	1	1	0	0.458344	high
CGGA_1601	1.94521	1	0	0	1	0	1	0	0	1	0	0	1	0	0	0	0	1	1	0	1	1	1	-0.0917024	high
CGGA_646	0.994521	1	1	0	0	1	0	0	0	0	0	1	1	0	0	0	0	1	0	0	1	1	1	0.234473	high
CGGA_1073	0.739726	1	1	0	1	0	0	0	1	0	0	0	0	1	1	1	1	1	1	0	0	0	1	-0.454932	low
TCGA-27-1835	1.75068	1	1	1	1	1	1	0	1	0	1	1	1	1	0	0	0	0	1	1	0	0	1	-0.550413	low
TCGA-12-0616	1.20822	1	1	0	1	1	1	1	0	1	1	0	0	0	0	1	0	1	0	0	1	1	0	0.389393	high
TCGA-06-0190	0.854795	1	1	0	0	0	0	0	1	1	0	0	1	1	0	1	0	1	1	1	1	1	1	-0.203908	high
CGGA_1486	0.50411	1	1	0	1	1	0	0	1	0	1	1	0	1	0	0	1	1	1	1	0	0	1	-0.62912	low
CGGA_1644	0.473973	1	0	1	1	0	0	0	0	0	1	1	1	0	0	1	0	1	1	0	1	0	1	-0.486872	low
TCGA-06-0157	0.887671	1	1	0	0	1	0	0	1	0	0	1	0	1	0	0	0	1	0	1	0	1	1	-0.115135	high
CGGA_1299	1.50685	1	0	0	1	1	1	0	0	0	0	0	1	1	1	1	0	1	1	1	0	0	1	-0.723717	low
CGGA_1521	0.561644	1	0	0	1	0	0	1	0	0	1	0	0	1	1	1	1	1	0	1	0	0	1	-0.801427	low
CGGA_1750	0.684932	1	0	1	1	0	0	1	0	0	1	1	1	1	1	1	0	1	0	1	0	0	1	-0.804897	low
TCGA-06-0646	0.468493	1	1	0	0	1	1	0	1	1	1	0	1	0	0	0	0	1	0	0	1	1	0	0.598976	high
TCGA-28-5220	0.863014	0	0	0	1	0	0	1	1	0	0	1	0	0	0	1	0	0	0	0	1	0	0	-0.144255	high
CGGA_1282	3.05753	1	0	1	1	0	1	1	0	0	0	0	1	1	1	1	0	0	1	0	0	0	1	-0.679033	low
CGGA_1237	0.810959	1	1	0	1	1	1	0	0	0	0	0	1	0	0	0	0	1	0	1	0	0	1	-0.0544044	high
CGGA_P160	0.6	1	1	0	0	0	1	0	0	0	0	1	1	0	1	1	1	1	1	1	0	1	1	-0.245479	low
CGGA_1819	2.75342	1	0	1	1	0	1	0	0	0	0	1	0	0	0	1	0	1	1	1	1	0	1	-0.587287	low
TCGA-76-4927	1.44658	1	1	0	0	1	1	0	0	1	1	1	0	0	0	1	0	1	0	0	0	1	1	0.269903	high
CGGA_292	2.22466	1	1	1	0	1	1	1	0	0	0	1	0	1	1	1	1	1	0	0	0	1	1	-0.15631	high
CGGA_612	5.54247	1	1	0	0	0	1	1	0	1	1	1	0	0	0	0	0	0	0	1	0	1	1	0.010889	high
CGGA_1109	3.69315	1	1	1	1	0	0	0	1	1	1	0	1	1	1	1	1	0	0	1	0	1	1	-0.405561	low
CGGA_172	1.26575	1	1	1	0	1	1	0	1	1	0	1	0	0	0	0	0	1	1	1	0	1	1	0.00545674	high
CGGA_640	11.2795	0	1	0	0	1	0	0	0	0	0	1	1	0	1	1	1	1	1	0	1	0	1	-0.240666	low
TCGA-26-5133	1.22466	0	1	0	1	0	1	0	1	1	0	0	0	1	0	1	0	0	0	0	0	1	1	0.0357845	high
CGGA_1901	1.47945	1	0	1	1	0	0	0	0	1	0	0	1	0	0	1	0	1	0	0	1	0	1	-0.201428	high
TCGA-19-1390	2.08767	1	1	0	0	1	1	0	1	0	0	1	1	0	0	1	0	0	0	1	0	1	0	0.242778	high
CGGA_1365	0.693151	1	1	0	0	1	1	0	1	1	1	1	1	1	0	0	1	1	0	0	0	1	1	0.0537447	high
TCGA-06-0187	2.23562	1	1	0	0	1	0	1	0	0	0	1	1	0	0	1	0	1	1	0	1	1	1	0.0280624	high
TCGA-19-2624	0.0164384	1	1	0	0	1	1	0	0	0	1	0	0	0	1	0	0	0	0	0	0	1	0	0.382203	high
CGGA_1053	1.0137	1	1	0	1	1	1	0	0	0	0	0	1	0	0	1	0	1	1	1	0	0	1	-0.238992	low
TCGA-06-0141	0.846575	1	1	0	1	0	1	0	0	1	0	0	1	1	0	1	0	1	0	1	0	1	1	-0.143133	high
CGGA_D09	0.638356	1	0	0	1	1	1	0	0	0	0	0	1	0	0	1	0	1	0	0	1	0	1	-0.109717	high
CGGA_494	12.1507	0	0	0	1	0	0	1	0	0	0	1	0	1	1	1	1	0	0	1	0	0	1	-0.909862	low
TCGA-28-5207	0.928767	1	1	0	1	1	1	1	1	0	0	1	1	0	0	0	1	0	0	1	1	1	0	0.0658228	high
TCGA-32-1982	0.386301	1	1	0	1	0	0	1	1	0	0	1	0	0	0	0	0	0	0	1	1	1	1	-0.0895397	high
CGGA_1596	0.561644	1	0	0	1	0	1	1	0	0	0	0	1	0	1	1	0	1	0	0	1	0	1	-0.207259	high
CGGA_808	3.19726	0	1	0	1	0	1	1	0	0	1	1	1	1	1	1	1	0	1	1	0	1	1	-0.653825	low
CGGA_225	4.76986	1	1	0	1	1	1	0	0	0	0	1	1	0	0	0	0	1	1	0	1	0	0	0.0570892	high
TCGA-12-3653	1.19178	1	1	0	1	1	1	1	0	0	1	1	1	1	1	1	0	0	0	1	1	0	0	-0.356099	low
CGGA_1216	0.854795	1	0	1	1	0	0	1	0	0	0	0	0	1	0	1	1	0	0	0	0	0	1	-0.63776	low
CGGA_1106	1.15068	1	1	1	1	0	0	0	0	1	0	0	1	0	0	1	0	1	0	1	1	1	1	-0.0189779	high
CGGA_1138	1.12603	1	0	1	1	1	1	0	0	0	0	0	1	0	0	0	0	0	0	0	1	0	1	-0.173804	high
CGGA_1045	0.953425	1	1	0	1	0	1	0	0	0	0	0	1	1	0	1	0	1	1	1	1	0	1	-0.469292	low
TCGA-26-5139	0.131507	0	1	0	0	0	1	1	0	1	0	0	0	1	0	1	0	1	0	1	1	1	1	-0.0689195	high
TCGA-06-0686	0.772603	0	1	0	0	1	1	0	1	1	0	0	1	0	0	1	0	1	0	0	1	1	0	0.594729	high
CGGA_P205	1.59726	1	1	0	0	1	1	1	0	0	0	1	1	1	0	0	1	1	0	0	1	0	1	-0.175278	high
TCGA-32-2632	0.723288	1	1	0	0	0	0	1	0	0	0	1	1	1	1	1	1	0	0	1	0	0	1	-0.589567	low
TCGA-32-2634	0.731507	0	1	0	1	1	1	0	1	1	0	0	0	1	0	1	0	1	0	0	1	1	0	0.27977	high
CGGA_1338	3.07397	1	1	0	1	0	1	0	1	1	0	1	1	1	0	1	0	1	0	1	0	0	1	-0.298754	low
CGGA_1224	0.742466	1	0	1	0	0	1	1	0	0	1	1	1	1	1	1	1	1	1	1	0	1	1	-0.755521	low
TCGA-06-0745	0.649315	1	1	0	1	1	1	0	0	1	0	0	1	1	0	1	0	1	0	0	0	1	0	0.2163	high
CGGA_419	0.542466	1	1	0	0	1	0	0	0	1	0	1	1	0	0	0	1	1	1	1	1	1	1	-0.16918	high
TCGA-06-2565	0.558904	0	1	1	1	0	1	1	1	0	0	1	0	1	1	1	0	0	0	1	0	0	1	-0.500047	low
CGGA_1767	0.235616	1	1	0	0	1	0	0	0	0	1	1	1	1	0	1	1	0	1	0	1	0	1	-0.482385	low
CGGA_1840	3.23014	0	0	1	1	0	1	1	0	0	1	0	0	1	1	1	0	1	0	1	0	0	1	-0.672596	low
CGGA_1240	0.0520548	1	1	0	0	0	1	0	0	0	0	0	1	1	0	1	1	1	1	1	0	1	1	-0.335884	low
TCGA-06-5412	0.369863	1	1	0	1	0	1	0	1	0	0	1	1	1	0	0	1	1	1	1	0	1	0	-0.262349	low
TCGA-06-5414	0.739726	0	1	1	0	0	1	0	0	0	0	1	1	1	0	1	1	1	1	1	0	1	1	-0.441799	low

## Sheet: Robustness
	No.	frequency	rank	median	median 100%
AGPAT2|MAP3K5	3	0.0123457	1	0.0833333	8.33333
BIRC5|SH3RF3	3	0.0123457	1	0.0833333	8.33333
ACAA2|MMP9	9	0.037037	2	0.166667	16.6667
ACO2|CA2	9	0.037037	2	0.166667	16.6667
DHCR24|HMOX1	9	0.037037	2	0.166667	16.6667
ACSL3|LIMK1	13	0.0534979	3	0.25	25
CYP27A1|IDH1	13	0.0534979	3	0.25	25
FOLH1|PRODH	13	0.0534979	3	0.25	25
BIRC5|CASP4	19	0.0781893	4	0.333333	33.3333
CA4|KLK6	34	0.139918	5	0.416667	41.6667
PIM1|SPPL2B	34	0.139918	5	0.416667	41.6667
PLOD2|SPRED1	34	0.139918	5	0.416667	41.6667
CA14|EPHB1	74	0.304527	6	0.5	50
CPT1C|PLOD2	74	0.304527	6	0.5	50
DNMT1|RDH10	74	0.304527	6	0.5	50
AMT|ATP9A	117	0.481481	7	0.583333	58.3333
HK3|JAK3	150	0.617284	8	0.666667	66.6667
FSTL3|SLC27A3	201	0.82716	9	0.75	75
PFKFB4|PTPRE	201	0.82716	9	0.75	75
BIRC5|MTHFD2	235	0.967078	10	0.833333	83.3333
ACSF2|QPRT	242	0.995885	11	0.916667	91.6667
GALNT10|PLOD2	242	0.995885	11	0.916667	91.6667
HSPA2|TMTC4	242	0.995885	11	0.916667	91.6667
MMP9|PDPR	242	0.995885	11	0.916667	91.6667
ABCA1|AMT	243	1	12	1	100
BDH2|PIM1	243	1	12	1	100
BUB1B|LIPG	243	1	12	1	100
CSF1R|HMOX1	243	1	12	1	100
DGKB|PRODH	243	1	12	1	100
GPD1L|NUDT11	243	1	12	1	100
HSD17B6|WFDC2	243	1	12	1	100
HSPA2|SLC44A1	243	1	12	1	100
MAOA|NUDT11	243	1	12	1	100
PDGFB|PTPRN2	243	1	12	1	100
PDGFC|TRIB3	243	1	12	1	100
PIM1|SLC27A3	243	1	12	1	100
PLA2G4C|RHBDL3	243	1	12	1	100

## Sheet: C-index (MRGPs, 9-gene)
	MRGPs		9-gene
	training	validation	training	validation
c.index	0.732135	0.731628	0.526202	0.613981
se	0.022438	0.0217619	0.022281	0.0273264
lower	0.688158	0.688975	0.482532	0.560422
upper	0.776113	0.77428	0.569872	0.667539
p.value	4.37987e-25	1.8648e-26	0.239612	3.03154e-05
n	204	173	204	173
data.x	0.926502	-0.325105	-0.0253882	-0.372934
data.surv.time	1.12877	3.07397	0.863014	10.4575
data.surv.event	1	1	1	0
comppairs	33166	25092	33166	25092

## Sheet: ESTIMATE
	ID	Stromal_score	Immune_score	ESTIMATE_score
training	TCGA-76-4929	-536.86	-244.23	-781.09	high
training	TCGA-76-4925	-1008.88	-839.98	-1848.86	high
training	TCGA-41-5651	-984.52	-1105.5	-2090.02	high
training	TCGA-41-4097	482.98	555.63	1038.61	high
training	TCGA-41-2571	-992.4	-505.5	-1497.9	high
training	TCGA-32-5222	-264.21	744.71	480.5	high
training	TCGA-32-4213	560.92	1135.71	1696.63	high
training	TCGA-28-5216	-272.11	24.95	-247.15	high
training	TCGA-28-5213	767.22	1751.72	2518.93	high
training	TCGA-28-2514	-672.55	-491.1	-1163.65	high
training	TCGA-28-2509	-709.77	189.82	-519.95	high
training	TCGA-28-1753	574.4	989.75	1564.15	high
training	TCGA-27-2519	94.59	969.77	1064.36	high
training	TCGA-27-1837	-519.74	150.58	-369.16	high
training	TCGA-27-1831	125.87	805.88	931.75	high
training	TCGA-26-5134	-773.36	-345.83	-1119.19	high
training	TCGA-26-5132	-460.48	-53.53	-514.01	high
training	TCGA-19-5960	-1345.84	-1249.9	-2595.73	high
training	TCGA-19-2625	-610.21	-257.19	-867.4	high
training	TCGA-14-2554	-195.99	649.56	453.58	high
training	TCGA-14-1829	199.11	812.78	1011.89	high
training	TCGA-14-1825	-1061.35	-692	-1753.35	high
training	TCGA-14-1034	-101.59	732.79	631.2	high
training	TCGA-14-0789	174.9	1163.11	1338.01	high
training	TCGA-14-0787	-699.19	318.72	-380.47	high
training	TCGA-12-5299	-446.5	228.37	-218.13	high
training	TCGA-12-0619	-58.4	888.23	829.83	high
training	TCGA-12-0618	-1038.14	-940.09	-1978.23	high
training	TCGA-08-0386	-635.25	-819.28	-1454.53	high
training	TCGA-06-5856	-159.99	126.3	-33.69	high
training	TCGA-06-5418	-404.08	518.25	114.17	high
training	TCGA-06-5413	341.24	588.11	929.35	high
training	TCGA-06-5411	-353.76	-34.56	-388.32	high
training	TCGA-06-5410	969.71	2315.39	3285.1	high
training	TCGA-06-5408	-545.83	-258.71	-804.54	high
training	TCGA-06-2569	-36.77	-1434.96	-1471.73	high
training	TCGA-06-2563	-467.09	-168.49	-635.59	high
training	TCGA-06-2562	9.17	375.12	384.29	high
training	TCGA-06-2561	-227.28	814.99	587.71	high
training	TCGA-06-0744	-809.06	-339.16	-1148.22	high
training	TCGA-06-0238	-292.21	563.56	271.34	high
training	TCGA-06-0211	-697.64	-285.73	-983.37	high
training	TCGA-06-0210	-184.8	924	739.2	high
training	TCGA-06-0184	197.04	1227.58	1424.63	high
training	TCGA-06-0158	-356.28	443.07	86.79	high
training	TCGA-06-0156	-101.54	658.77	557.24	high
training	TCGA-06-0132	555.33	1423.47	1978.8	high
training	TCGA-02-2486	105.42	1661.3	1766.72	high
training	TCGA-02-0047	133.89	513.41	647.3	high
training	CGGA_P116	-1201.61	-361.32	-1562.93	high
training	CGGA_P112	-1002.34	-648.833	-1651.17	high
training	CGGA_878	-914.261	217.05	-697.211	high
training	CGGA_850	-553.291	-51.0458	-604.336	high
training	CGGA_831	-513.933	-161.292	-675.225	high
training	CGGA_804	-571.968	1002.86	430.895	high
training	CGGA_782	-140.966	769.493	628.527	high
training	CGGA_775	2345.08	3790.38	6135.46	high
training	CGGA_764	2363.19	1796.88	4160.07	high
training	CGGA_741	1647.53	1175.15	2822.68	high
training	CGGA_734	756.951	1136.48	1893.44	high
training	CGGA_709	1602.95	1610.11	3213.06	high
training	CGGA_699	2343.8	3395.74	5739.54	high
training	CGGA_649	205.033	-2446.35	-2241.32	high
training	CGGA_628	2609.12	4082.19	6691.32	high
training	CGGA_604	457.049	1628.54	2085.59	high
training	CGGA_593	337.957	2222.7	2560.66	high
training	CGGA_512	248.34	1227.79	1476.13	high
training	CGGA_464	1831.94	1897.33	3729.26	high
training	CGGA_444	513.6	-1745.36	-1231.76	high
training	CGGA_436	2381.55	2746.73	5128.28	high
training	CGGA_380	615.09	288.864	903.955	high
training	CGGA_371	2754.26	2557.47	5311.73	high
training	CGGA_346	3405.32	3546.19	6951.51	high
training	CGGA_345	1718.77	2105.1	3823.88	high
training	CGGA_324	1572.35	3709.02	5281.37	high
training	CGGA_255	3169.23	4061.84	7231.07	high
training	CGGA_218	-1418.49	-2049.54	-3468.03	high
training	CGGA_210	1654.44	2020.44	3674.88	high
training	CGGA_205	1542.87	2287.74	3830.61	high
training	CGGA_203	858.001	1023.08	1881.08	high
training	CGGA_195	1547.25	1344.53	2891.78	high
training	CGGA_1833	-1041.88	-316.269	-1358.15	high
training	CGGA_1812	-695.096	197.297	-497.799	high
training	CGGA_178	1205.95	1828.21	3034.16	high
training	CGGA_1740	-1803.96	-982.591	-2786.55	high
training	CGGA_1713	-1556.21	-1099.69	-2655.9	high
training	CGGA_1709	-989.559	191.347	-798.213	high
training	CGGA_1708	-1006.5	877.335	-129.161	high
training	CGGA_1626	-381.924	936.22	554.297	high
training	CGGA_1597	-375.563	1223.23	847.665	high
training	CGGA_1564	-1401.52	-194.581	-1596.1	high
training	CGGA_156	678.52	-60.7775	617.742	high
training	CGGA_1548	-543.84	635.652	91.8127	high
training	CGGA_1476	-1224.63	-310.467	-1535.1	high
training	CGGA_1451	-182.69	986.075	803.385	high
training	CGGA_1425	-1569.79	-687.656	-2257.44	high
training	CGGA_1403	-1021.51	-307.84	-1329.35	high
training	CGGA_1391	-1191.99	-267.556	-1459.54	high
training	CGGA_1378	-984.652	-245.602	-1230.25	high
training	CGGA_1354	-927.331	-296.408	-1223.74	high
training	CGGA_1320	-1523.22	-358.323	-1881.54	high
training	CGGA_126	1383.47	548.173	1931.65	high
training	CGGA_1234	-1.90828	1021.11	1019.21	high
training	CGGA_1142	-1378.95	-693.628	-2072.58	high
training	CGGA_11	972.001	-61.5199	910.481	high
training	CGGA_1091	-910.765	41.0449	-869.72	high
training	CGGA_1086	-0.671987	775.245	774.573	high
training	CGGA_1075	-306.301	1128.1	821.801	high
training	CGGA_1039	-1540.61	-844.35	-2384.96	high
training	CGGA_1036	-744.752	474.322	-270.43	high
training	CGGA_1035	114.652	1230.79	1345.45	high
training	CGGA_1026	-350.63	207.173	-143.458	high
training	CGGA_1017	-1492.67	-1211.66	-2704.33	high
training	TCGA-76-4932	-914.07	-44.37	-958.45	low
training	TCGA-41-2572	-402.07	148.55	-253.52	low
training	TCGA-32-1980	368.65	888.05	1256.7	low
training	TCGA-28-5208	-130.81	179.63	48.82	low
training	TCGA-28-2499	-710.33	95.96	-614.37	low
training	TCGA-27-1834	-217.49	677.94	460.44	low
training	TCGA-14-0817	69.79	1250.61	1320.39	low
training	TCGA-06-2564	-247.15	339.71	92.56	low
training	TCGA-06-0749	-490.35	713.51	223.15	low
training	TCGA-06-0743	-448.48	17.61	-430.87	low
training	TCGA-06-0644	694.93	842.68	1537.61	low
training	TCGA-06-0174	-791.81	-622.36	-1414.16	low
training	CGGA_D57	191.529	508.291	699.819	low
training	CGGA_D30	-458.347	1138.83	680.487	low
training	CGGA_907	3412.49	3863.71	7276.2	low
training	CGGA_902	-463.866	-140.404	-604.269	low
training	CGGA_859	-74.6202	1252.28	1177.66	low
training	CGGA_848	-200.955	431.473	230.517	low
training	CGGA_837	-1338.28	156.333	-1181.95	low
training	CGGA_802	56.2503	715.196	771.446	low
training	CGGA_731	150.742	767.214	917.956	low
training	CGGA_729	907.963	2036.04	2944.01	low
training	CGGA_713	1339.69	2394.88	3734.57	low
training	CGGA_680	-1408.5	-528.928	-1937.43	low
training	CGGA_676	-363.74	576.507	212.767	low
training	CGGA_658	-240.727	664.987	424.26	low
training	CGGA_606	2230.88	3327.69	5558.56	low
training	CGGA_588	2595.26	2829.05	5424.31	low
training	CGGA_575	3066.69	3427.06	6493.75	low
training	CGGA_573	1490.03	1778.16	3268.18	low
training	CGGA_570	1392.19	2804.64	4196.83	low
training	CGGA_557	750.444	-982.445	-232.001	low
training	CGGA_504	616.28	1069.28	1685.56	low
training	CGGA_499	-1040.79	-539.696	-1580.48	low
training	CGGA_483	503.773	1301.05	1804.82	low
training	CGGA_454	1366.72	2495.03	3861.75	low
training	CGGA_413	-640.654	406.905	-233.75	low
training	CGGA_401	-993.721	-1883.28	-2877	low
training	CGGA_366	2118.07	1687.04	3805.11	low
training	CGGA_342	-256.852	787.067	530.215	low
training	CGGA_335	-492.087	-1335.54	-1827.62	low
training	CGGA_308	656.932	-558.14	98.7927	low
training	CGGA_274	341.726	163.268	504.994	low
training	CGGA_264	480.323	-456.223	24.1007	low
training	CGGA_221	3717.37	4138.5	7855.87	low
training	CGGA_1866	-1248.18	-407.245	-1655.42	low
training	CGGA_1807	-1456.04	-953.096	-2409.14	low
training	CGGA_1769	-1396.12	-959.116	-2355.24	low
training	CGGA_1758	-1495.81	-1267.04	-2762.85	low
training	CGGA_1749	-1586.28	-619.498	-2205.78	low
training	CGGA_1735	-1722.91	-1268.74	-2991.66	low
training	CGGA_1722	-629.45	963.482	334.033	low
training	CGGA_1706	462.272	1677.33	2139.6	low
training	CGGA_1698	-565.398	493.517	-71.8814	low
training	CGGA_1694	-765.378	124.74	-640.638	low
training	CGGA_1687	-712.378	827.063	114.684	low
training	CGGA_168	2986.89	3708.68	6695.57	low
training	CGGA_1634	-758.23	746.368	-11.8619	low
training	CGGA_1613	-480.431	1140.07	659.641	low
training	CGGA_1612	-609.059	633.331	24.2722	low
training	CGGA_1537	-505.629	328.794	-176.835	low
training	CGGA_1503	318.927	1416.2	1735.13	low
training	CGGA_1500	-812.644	-187.324	-999.969	low
training	CGGA_1481	-613.812	304.024	-309.788	low
training	CGGA_1457	-628.939	1341.97	713.028	low
training	CGGA_1441	499.278	1567.79	2067.07	low
training	CGGA_1426	-968.325	-313.41	-1281.74	low
training	CGGA_1422	-994.891	-107.336	-1102.23	low
training	CGGA_1402	323.409	1420.09	1743.5	low
training	CGGA_1392	-311.834	775.453	463.619	low
training	CGGA_1382	-1164.49	-446.312	-1610.81	low
training	CGGA_1342	672.35	1430.29	2102.64	low
training	CGGA_1313	51.1613	904.508	955.669	low
training	CGGA_1258	-400.866	619.291	218.425	low
training	CGGA_1251	-1372.92	-135.075	-1508	low
training	CGGA_124	1230.55	872.208	2102.75	low
training	CGGA_1214	-1148.68	-380.275	-1528.95	low
training	CGGA_1180	-762.877	294.692	-468.186	low
training	CGGA_1171	464.22	1788.99	2253.21	low
training	CGGA_1139	-661.577	93.0853	-568.492	low
training	CGGA_1135	-500.122	734	233.878	low
training	CGGA_1134	-646.108	282.289	-363.819	low
training	CGGA_1083	403.673	1565.66	1969.33	low
training	CGGA_1072	-1094.8	223.197	-871.608	low
training	CGGA_1049	-200.018	332.633	132.615	low
training	CGGA_1024	-717.083	31.4581	-685.625	low
training	CGGA_1023	-1332.57	-170.062	-1502.64	low
training	CGGA_1015	1081.78	1761.58	2843.37	low
training	CGGA_1011	107.366	1552.74	1660.1	low
training	CGGA_1008	-1088.83	-454.341	-1543.17	low
validation	TCGA-76-4931	-1115.19	-717.12	-1832.31	high
validation	TCGA-76-4927	210.24	387.57	597.81	high
validation	TCGA-41-3915	389.02	797.81	1186.83	high
validation	TCGA-32-2638	204.53	719.4	923.94	high
validation	TCGA-32-2634	-762.61	-729.05	-1491.66	high
validation	TCGA-32-2632	115.54	980.37	1095.92	high
validation	TCGA-32-2615	-94.15	516.03	421.88	high
validation	TCGA-32-1982	245.73	879.07	1124.81	high
validation	TCGA-28-5218	1252.76	1240.2	2492.96	high
validation	TCGA-28-5215	370.14	405.19	775.33	high
validation	TCGA-28-5209	-638.99	-528.09	-1167.08	high
validation	TCGA-28-5207	-25.38	-131.84	-157.22	high
validation	TCGA-28-2513	566.71	1267.34	1834.05	high
validation	TCGA-27-2526	-790.29	455.47	-334.82	high
validation	TCGA-27-2524	-190.61	489.66	299.05	high
validation	TCGA-27-2523	-1087.8	-527.19	-1614.99	high
validation	TCGA-27-1832	125.03	967.85	1092.88	high
validation	TCGA-27-1830	217.81	460.51	678.33	high
validation	TCGA-26-5139	-336.21	134.03	-202.18	high
validation	TCGA-26-5135	-54.39	278.39	224	high
validation	TCGA-19-2624	-1365.77	-1251.46	-2617.23	high
validation	TCGA-19-2620	-409.4	-157.98	-567.38	high
validation	TCGA-19-1390	-1274.23	-762.16	-2036.39	high
validation	TCGA-16-0846	-331.23	646.72	315.5	high
validation	TCGA-15-0742	-1094.15	-633.69	-1727.84	high
validation	TCGA-14-1823	-10.08	1145.51	1135.43	high
validation	TCGA-12-5295	-424.65	802.55	377.9	high
validation	TCGA-12-3650	-902.14	-114.3	-1016.44	high
validation	TCGA-12-0821	-622.45	-689.08	-1311.53	high
validation	TCGA-12-0616	-659.07	125.19	-533.89	high
validation	TCGA-06-5859	-357.4	570.43	213.03	high
validation	TCGA-06-5858	-113.12	285.19	172.07	high
validation	TCGA-06-5412	728.17	1554.2	2282.38	high
validation	TCGA-06-2567	-112.17	680.43	568.26	high
validation	TCGA-06-2559	-435.42	-138.92	-574.34	high
validation	TCGA-06-2558	-182.59	-36.54	-219.12	high
validation	TCGA-06-2557	46.33	1318.65	1364.98	high
validation	TCGA-06-1804	-537.32	-387.33	-924.65	high
validation	TCGA-06-0882	-0.32	882.89	882.57	high
validation	TCGA-06-0878	14.13	675.4	689.54	high
validation	TCGA-06-0750	268.12	613.65	881.77	high
validation	TCGA-06-0747	-1147.99	-592.5	-1740.49	high
validation	TCGA-06-0745	-216.14	436.08	219.94	high
validation	TCGA-06-0686	-613.7	-170.55	-784.25	high
validation	TCGA-06-0646	14.66	755.53	770.2	high
validation	TCGA-06-0645	654.17	1638.14	2292.31	high
validation	TCGA-06-0219	-505.04	353.55	-151.49	high
validation	TCGA-06-0190	704.72	994.95	1699.68	high
validation	TCGA-06-0141	504.65	1466.92	1971.57	high
validation	TCGA-06-0138	234.34	846.09	1080.43	high
validation	TCGA-06-0130	1257.82	2176.81	3434.63	high
validation	TCGA-02-0055	1272.19	1282.27	2554.46	high
validation	CGGA_P28	-899.017	-46.1622	-945.179	high
validation	CGGA_P25	424.804	1282.22	1707.02	high
validation	CGGA_P205	-602.537	247.999	-354.539	high
validation	CGGA_P160	436.828	1658.26	2095.09	high
validation	CGGA_P143	-131.554	1040.96	909.401	high
validation	CGGA_P100	-1189.41	-399.17	-1588.58	high
validation	CGGA_D35	354.17	1319.65	1673.82	high
validation	CGGA_D09	-965.026	-421.113	-1386.14	high
validation	CGGA_876	746.316	2156.31	2902.63	high
validation	CGGA_842	-277.469	1116	838.536	high
validation	CGGA_789	116.626	1428.7	1545.33	high
validation	CGGA_686	1958.16	2671.14	4629.3	high
validation	CGGA_679	-67.3639	1226.3	1158.93	high
validation	CGGA_646	2473.59	2141.93	4615.52	high
validation	CGGA_527	492.358	455.581	947.939	high
validation	CGGA_525	774.013	1784.24	2558.25	high
validation	CGGA_419	1924.25	2789.33	4713.59	high
validation	CGGA_377	-758.05	-1530.01	-2288.06	high
validation	CGGA_373	842.9	1909.38	2752.28	high
validation	CGGA_240	599.333	41.3627	640.696	high
validation	CGGA_1901	39.2232	1451.49	1490.71	high
validation	CGGA_1826	-1080.84	-135.287	-1216.13	high
validation	CGGA_1690	-731.428	254.709	-476.719	high
validation	CGGA_1666	-439.268	888.409	449.14	high
validation	CGGA_1596	-1037.73	127.883	-909.848	high
validation	CGGA_1586	-180.435	795.525	615.09	high
validation	CGGA_1494	-1246.94	-289.476	-1536.41	high
validation	CGGA_1462	-724.848	443.365	-281.483	high
validation	CGGA_1452	-369.38	917.644	548.265	high
validation	CGGA_1444	-1345.73	-408.641	-1754.37	high
validation	CGGA_1418	-789.213	104.164	-685.049	high
validation	CGGA_1365	-219.919	393.983	174.063	high
validation	CGGA_1332	-1362.01	-773.391	-2135.4	high
validation	CGGA_1275	-789.744	70.8689	-718.875	high
validation	CGGA_1270	-71.6933	1011.51	939.818	high
validation	CGGA_1240	243.345	1201.5	1444.85	high
validation	CGGA_1237	-1158.91	8.48184	-1150.43	high
validation	CGGA_1224	1010.73	2368.04	3378.77	high
validation	CGGA_1216	-894.412	234.238	-660.174	high
validation	CGGA_1138	-1761.32	-800.198	-2561.51	high
validation	CGGA_1124	153.944	1623.06	1777.01	high
validation	CGGA_1106	-572.145	616.527	44.3814	high
validation	CGGA_1077	-8.00211	1116.69	1108.69	high
validation	CGGA_1074	167.787	1219.35	1387.13	high
validation	CGGA_1070	-628.827	-128.733	-757.56	high
validation	CGGA_1053	-169.84	621.426	451.586	high
validation	CGGA_1045	-22.6772	942.473	919.796	high
validation	TCGA-32-1970	-672.06	-395.76	-1067.81	low
validation	TCGA-28-5220	-638.28	252.38	-385.9	low
validation	TCGA-28-5204	-598.66	-4.25	-602.92	low
validation	TCGA-27-2528	-299.81	-907.88	-1207.69	low
validation	TCGA-27-1835	-851.62	-954.37	-1805.99	low
validation	TCGA-26-5133	-900.19	-886.47	-1786.66	low
validation	TCGA-19-2619	-528.01	-617.69	-1145.7	low
validation	TCGA-12-3653	-815.92	270.77	-545.15	low
validation	TCGA-12-3652	-1196.44	-509.25	-1705.69	low
validation	TCGA-06-5414	-318.85	802.85	484	low
validation	TCGA-06-2565	-643.4	-254.04	-897.44	low
validation	TCGA-06-0187	-318.09	402.61	84.51	low
validation	TCGA-06-0157	-39.83	182.27	142.44	low
validation	TCGA-06-0125	-657.32	-647.46	-1304.77	low
validation	TCGA-02-2485	-714.18	-515.07	-1229.26	low
validation	CGGA_P609	-1455.15	-62.331	-1517.48	low
validation	CGGA_P22	-1335.61	-165.218	-1500.83	low
validation	CGGA_P178	-516.552	-268.122	-784.674	low
validation	CGGA_P164	-622.705	313.982	-308.722	low
validation	CGGA_P136	-1002.34	-424.975	-1427.31	low
validation	CGGA_D37	627.185	1817.15	2444.33	low
validation	CGGA_D03	-492.584	353.13	-139.454	low
validation	CGGA_808	-713.415	996.456	283.041	low
validation	CGGA_693	3183.9	3608.07	6791.97	low
validation	CGGA_684	1903.26	1770.57	3673.83	low
validation	CGGA_683	3234.91	3810.79	7045.7	low
validation	CGGA_640	2944.75	3908.45	6853.2	low
validation	CGGA_612	299.251	1663.21	1962.46	low
validation	CGGA_609	-23.6854	229.967	206.282	low
validation	CGGA_597	-447.677	-865.341	-1313.02	low
validation	CGGA_594	2702.37	3348.35	6050.72	low
validation	CGGA_509	-1763.84	-1077.22	-2841.06	low
validation	CGGA_494	-1113.08	-795.477	-1908.56	low
validation	CGGA_451	2218.82	3604.99	5823.8	low
validation	CGGA_375	2239.54	2262.8	4502.34	low
validation	CGGA_370	1069.24	1015.58	2084.83	low
validation	CGGA_292	178.787	539.401	718.188	low
validation	CGGA_287	2727.83	2909.56	5637.39	low
validation	CGGA_225	-878.645	-2518.14	-3396.78	low
validation	CGGA_1840	-1084.96	-529.71	-1614.67	low
validation	CGGA_1819	-1077.16	-96.5475	-1173.71	low
validation	CGGA_1817	-630.803	808.633	177.83	low
validation	CGGA_1780	-747.832	27.474	-720.358	low
validation	CGGA_1767	-553.717	543.787	-9.92936	low
validation	CGGA_1750	-1287.42	-645.183	-1932.61	low
validation	CGGA_1736	-431.904	629.28	197.375	low
validation	CGGA_172	2622.48	3225.07	5847.55	low
validation	CGGA_1681	-921.838	834.975	-86.8632	low
validation	CGGA_1678	-405.509	424.567	19.058	low
validation	CGGA_1644	-773.517	613.436	-160.081	low
validation	CGGA_1635	-1312.86	-782.305	-2095.16	low
validation	CGGA_1601	-263.321	1001.81	738.488	low
validation	CGGA_1546	25.0855	1099.62	1124.71	low
validation	CGGA_1529	-1506.77	-676.707	-2183.48	low
validation	CGGA_1521	-794.671	243.404	-551.267	low
validation	CGGA_1486	-169.565	466.148	296.583	low
validation	CGGA_1478	-1522.28	-507.431	-2029.71	low
validation	CGGA_1461	-1119.97	-159.449	-1279.42	low
validation	CGGA_1433	-744.008	777.314	33.306	low
validation	CGGA_1420	-1316.48	-504.647	-1821.13	low
validation	CGGA_1410	-1295.81	-264.129	-1559.94	low
validation	CGGA_1380	-506.421	377.166	-129.255	low
validation	CGGA_1371	-496.384	344.038	-152.346	low
validation	CGGA_1353	-343.288	359.083	15.7945	low
validation	CGGA_1338	503.552	848.023	1351.58	low
validation	CGGA_1299	-494.792	-137.189	-631.981	low
validation	CGGA_1282	-1396.3	-619.631	-2015.93	low
validation	CGGA_1236	-1431.53	-746.311	-2177.84	low
validation	CGGA_1114	773.706	1616.28	2389.99	low
validation	CGGA_1109	-1135.4	-401.072	-1536.48	low
validation	CGGA_1073	110.428	314.819	425.247	low
validation	CGGA_1041	-1317.64	-749.507	-2067.15	low
validation	CGGA_1007	-289.915	-35.0759	-324.991	low
validation	CGGA_1001	501.69	2385.86	2887.55	low

## Sheet: CIRBERSORT
Mixture	B cells naive	B cells memory	Plasma cells	T cells CD8	T cells CD4 naive	T cells CD4 memory resting	T cells CD4 memory activated	T cells follicular helper	T cells regulatory (Tregs)	T cells gamma delta	NK cells resting	NK cells activated	Monocytes	Macrophages M0	Macrophages M1	Macrophages M2	Dendritic cells resting	Dendritic cells activated	Mast cells resting	Mast cells activated	Eosinophils	Neutrophils	P-value	Correlation	RMSE
TCGA-06-0878	0.00463477	0.0045338	0	0.019168	0	0.163166	0	0.0351193	0	0	0.0415072	0	0.0823062	0.26519	0.0514259	0.245812	0	0	0	0	0.0352674	0.0518695	0	0.384369	0.926935
TCGA-26-5135	0	0.0173697	0	0.0555746	0	0.0934424	0	0.0288411	0	0	0.00507851	0.0466187	0.215996	0.113866	0.0810751	0.317583	0	0	0	0	0.0207813	0.00377422	0	0.308576	0.961895
TCGA-06-5859	0	0.0123567	0	0	0	0.303698	0	0.0144049	0	0	0	0.0236155	0.182225	0	0.0815082	0.326723	0	0.00446028	0	0.0251025	0	0.0259056	0	0.304768	0.960964
TCGA-06-2563	0.0143398	0	0	0.00575876	0	0.221262	0	0.0239239	0	0.00139968	0	0.0672551	0.0558107	0.0252277	0.119427	0.377537	0	0	0.0287309	0	0	0.0593278	0	0.296781	0.966302
TCGA-41-2571	0	0	0.00274851	0.0100532	0	0.087391	0	0.00936699	0	0	0.0642881	0.0305524	0.167379	0.129927	0.0037106	0.275297	0	0	0	0.137404	0.0615369	0.0203454	0	0.24926	0.991612
TCGA-28-5207	0	0.00340899	0	0.0284451	0	0.180847	0	0.0373323	0	0	0	0.0785098	0.202522	0.00923361	0.0713054	0.288035	0	0.00240383	0	0.00590062	0.0847246	0.00733203	0	0.26313	0.978552
TCGA-32-2632	0.0230166	0.0126349	0	0.129346	0	0.170254	0	0.0104808	0.0357073	0	0	0.0311932	0.144576	0.00516526	0.0827727	0.319627	0	0	0.0102444	0	0.0106316	0.0143501	0	0.370478	0.929923
TCGA-28-2514	0	0	0	0	0	0.0995681	0	0.0561924	0	0	0	0.0442267	0.0844844	0.0678944	0.0635615	0.381371	0	0	0.0285496	0	0.128307	0.0458456	0	0.204452	1.00769
TCGA-06-0141	0.0294088	0	0.000771547	0.0351589	0	0.145608	0	0.0123914	0	0	0.0285808	0.00146157	0.0973549	0.174447	0.039477	0.339062	0	0.0012653	0.00555068	0	0	0.0894617	0	0.518357	0.855814
TCGA-02-2485	0.012311	0	0	0.0137785	0	0.270947	0	0.0784722	0	0	0	0.0671141	0.0862677	0.0206072	0.0908863	0.302151	0	0.0379269	0	0.0191389	0	0.000398336	0	0.243737	0.988594
TCGA-06-0138	0	0	0.00137477	0.0328301	0	0.137048	0	0.0140615	0	0	0.00397391	0.000898466	0.213329	0.0701757	0.0656028	0.23593	0	0	0	0.0851626	0.105822	0.0337913	0	0.431476	0.901484
TCGA-06-2564	0.0242226	0	0	0.0251556	0	0.209753	0	0	0	0	0.0315251	0.0133053	0.20791	0.0675252	0.041027	0.281451	0	0	0.00598385	0	0.0582857	0.0338551	0	0.264369	0.977764
TCGA-16-0846	0.00763974	0.00500895	0	0.119164	0	0.0975998	0	0.0604536	0	0	0	0.0466177	0.221165	0	0.137858	0.263967	0	0	0.00439776	0	0.0361283	0	0	0.348831	0.941793
TCGA-76-4931	0	0.0174668	0	0.0453864	0	0.135838	0	0.0135459	0	0	0.0728604	0	0.234606	0.140112	0.0492039	0.256865	0	0	0	0	0.0200775	0.0140382	0	0.198832	1.00976
TCGA-14-0817	0	0.0207622	0	0.00485481	0	0.154392	0	0.0464987	0	0.00867924	0	0.097154	0.113755	0.093235	0.0787754	0.297773	0	0	0	0.0217507	0.0211536	0.0412175	0	0.416152	0.908829
TCGA-19-2620	0	0.00463211	0	0.0244451	0	0.0644415	0	0.0340393	0	0	0	0.034799	0.340668	0.039785	0.0408012	0.244664	0	0	0	0.0654108	0.10318	0.00313398	0	0.224793	1.0026
TCGA-26-5132	0.00355011	0.0326308	0	0.00815955	0	0.122158	0.0388574	0.0121403	0.00771792	0	0.0351483	0.00716152	0.0153344	0.153089	0.0502508	0.379074	0.014206	0	0.0987939	0	0	0.0217274	0	0.300462	0.963063
TCGA-06-2558	0.0243339	0	0	0.0442431	0	0.0793578	0	0.000639422	0	0	0	0.0513246	0.225147	0.0742692	0.0214291	0.361424	0	0	0	0.0135416	0	0.10429	0	0.346959	0.948014
TCGA-06-5414	0	0	0	0.012983	0	0.213469	0	0	0	0	0.00505283	0.00869182	0.153551	0.133792	0.0660873	0.263143	0	0	0.0244129	0	0.0788652	0.039952	0	0.368898	0.931514
TCGA-32-4213	0.018158	0	0	0	0	0.24531	0	0.0174553	0	0.0124562	0	0.0498608	0.143107	0.04256	0.107903	0.261192	0	0	0.0538961	0	0	0.0481019	0	0.400413	0.915829
TCGA-06-0210	0	0.0379018	0	0	0	0.173751	0	0	0	0.0123298	0.0232264	0	0.193907	0.0697244	0.00492492	0.294987	0	0.0125869	0	0.0346676	0	0.141994	0	0.405195	0.915902
TCGA-41-2572	0	0.00991402	0	0.0929505	0	0.164276	0	0.0127159	0	0	0.0177429	0.0279456	0.0977962	0.0101001	0.116389	0.354087	0	0	0.0405019	0	0.023856	0.0317249	0	0.246536	0.986558
TCGA-06-5417	0	0.0173007	0	0.0139954	0	0.0450692	0.0252942	0.0126659	0	0	0	0.0301438	0.172473	0	0.0323778	0.504399	0	0.00467377	0.110556	0	0	0.031051	0	0.237293	0.999163
TCGA-14-1823	0.00101808	0	0	0.00610511	0	0.200424	0	0	0.0108694	0	0	0.0235991	0.314555	0.0381058	0.0530553	0.213169	0	0	0.0304734	0	0.0757263	0.0328992	0	0.344958	0.943325
TCGA-02-0055	0	0.0409558	0	0	0	0.194843	0.00600783	1.79743e-05	0	0.0520986	0.0231431	0	0.193689	0.0939817	0.0378069	0.203979	0	0.00538187	0	0.054273	0.0170644	0.0767576	0	0.390243	0.920733
TCGA-32-1982	0.0170659	0	0.00924705	0.0442802	0	0.176798	0	0.034642	0	0.0225853	0.0261144	0.00278659	0.156206	0	0.061855	0.257283	0	0	0	0.0328937	0.0910293	0.0672141	0	0.370662	0.929032
TCGA-06-2570	0.0292536	0	0	0	0	0.115963	0	0.0166665	0	0	0.035397	0.0161136	0.190507	0.0697728	0.0538122	0.336014	0	0	0.00260478	0	0.035371	0.0985243	0	0.36949	0.933416
TCGA-06-0745	0	0.0204994	0	0.0872691	0	0.107841	0	0.0193713	0.011536	0	0.0225203	0.0338096	0.198531	0.0578536	0.0506091	0.254139	0	0	0	0.055431	0.0179928	0.0625969	0	0.34815	0.940351
TCGA-32-5222	0	0.00905584	0	0	0	0.189508	0	0.0266883	0	0	0.0251737	0.00104752	0.149666	0.117385	0.056873	0.242647	0	0	0	0.00493391	0.120212	0.0568102	0	0.374031	0.928806
TCGA-28-5204	0.00688213	0.0315667	0	0	0	0.201197	0	0.00630405	0	0	0.00607362	0.013355	0.170955	0	0.0949035	0.406896	0	0.0177307	0.00124772	0	0	0.0428891	0	0.291831	0.969821
TCGA-06-5410	0.0094187	0.00681559	0	0.024175	0	0.161729	0	0	0.00598639	0	0.0334241	0	0.0704748	0.114627	0.0410541	0.387176	0.00309725	0.0042744	0.00200844	0	0.0413309	0.0944087	0	0.542612	0.842864
TCGA-14-1829	0	0.0198983	0.0166008	0.0530845	0	0.146604	0.00210233	0.0160715	0	0.00193156	0	0.0243658	0.251318	0	0.0389246	0.314933	0	0.00604309	0	0.00490186	0.074937	0.0282845	0	0.37049	0.930398
TCGA-02-0047	0	0.0309686	0	0.024309	0	0.0983084	0	0.0123571	0	0	0.00805629	0	0.269537	0.126068	0.02887	0.360506	0	0	0	0	0.0311405	0.00987899	0	0.371416	0.935235
TCGA-06-0168	0	0.0199324	0	0.0276985	0	0.181722	0	0	0	0	0.0123033	0.0555699	0.16839	0.0637624	0.031285	0.346081	0	0.0195045	0	0.0133327	0	0.0604182	0	0.374947	0.929104
TCGA-41-4097	0	0.0219028	0.00158305	0.197609	0	0.104015	0.017072	0	0	0	0.0450076	0	0.085572	0.0300831	0.0220448	0.360247	0.0286991	0	0	0.00453227	0	0.0816323	0	0.327969	0.950534
TCGA-27-2526	0	0.0272684	0	0.288666	0	0.050301	0	0.0314383	0.00531505	0	0	0.0792341	0.0408818	0.00333191	0.105307	0.245848	0.00934458	0	0.102334	0	0	0.0107289	0	0.310983	0.959376
TCGA-27-2523	0.0309158	0	0	0.0650709	0	0.133696	0	0.0249551	0.00705577	0	0.0128891	0.0353406	0.0832497	0.130522	0.0692003	0.388105	0	0	0.00857391	0	0.00101701	0.00940903	0	0.255639	0.986444
TCGA-06-5412	0.00513986	0	0	0	0	0.215433	0.00830258	0	0	0	0	0.0510763	0.190051	0.0684513	0.0371011	0.269067	0	0	0	0.0518895	0.019896	0.0835929	0	0.418929	0.907669
TCGA-19-4065	0	1.22397e-05	0.00306616	0.0590612	0	0.13465	0	0.018514	0	0	0.0119753	0.00969675	0.196365	0.0801056	0.0605726	0.313747	0.00317936	0	0	0.00888647	0.0726331	0.0275356	0	0.408769	0.912651
TCGA-06-0644	0.00599705	0.0213311	0	0.0681399	0	0.167393	0.0738206	0	0	0	0	0.04212	0.0467427	0.110314	0.0477428	0.231808	0.0868364	0	0.0596742	0	0	0.0380809	0	0.428679	0.903602
TCGA-12-0821	0	0.0516419	0	9.13293e-06	0	0.126847	0	0.0454989	0	0	0.0331021	0	0.0874041	0.188861	0.0741516	0.22963	0	0	0.072323	0	0.0561702	0.0343605	0	0.292017	0.964351
TCGA-28-1753	0.00502251	0.0227301	0	0.0608334	0	0.0761187	0	0.00416163	0.00183408	0	0	0.0209933	0.0112715	0.206216	0.0559555	0.412505	0.0351247	0	0.0429116	0	0.0340352	0.0102873	0	0.558284	0.832299
TCGA-12-0619	0	0.0274531	0.00188087	0.0380021	0	0.109056	0.0162538	0.0172272	0.00554571	0	0.0430068	0.0124784	0.219703	0.063852	0.0193671	0.249219	0	0.00878177	0.0503517	0	0	0.117821	0	0.340795	0.94493
TCGA-14-0789	0	0	0	0.0136008	0	0.234807	0	0	0.0071354	0	0.0306567	0.000593292	0.226206	0.116834	0.0357381	0.264176	0.0280487	0	0	0	0.018406	0.0237985	0	0.344535	0.943708
TCGA-32-2634	0	0.0333218	0	0.0190402	0	0.138495	0	0.0332748	0	0	0	0.0210016	0.138128	0.16587	0.034327	0.355647	0	0	0	0.0414128	0	0.0194817	0	0.241117	0.995266
TCGA-06-0158	0	0.0299174	0	0.00222439	0	0.0980223	0	0.0139162	0	0	0.00893736	0	0.235884	0.0947543	0.0427047	0.357006	0	0	0	0.0441075	0.0258679	0.0466575	0	0.360406	0.939689
TCGA-26-5139	0.0295564	0	0	0.0101938	0	0.172414	0.000447322	0.00337198	0	0	0.0634277	0	0.254339	0.0815625	0.0580357	0.272727	0	0.0031597	0	0.0157195	0.00840585	0.0266399	0	0.28694	0.969444
TCGA-32-2616	0	0.0106742	0	0.0550577	0	0.240314	0	0.00742505	0	0	0.0034239	0.0181704	0.0722883	0.074695	0.0464799	0.372578	0	0.0247151	0.00336945	0	0.0239659	0.0468428	0	0.314652	0.957036
TCGA-06-0129	0.0407774	0	0.00298236	0.00599683	0	0.096814	0	0.0619801	0	0	0	0.0269614	0.225459	0	0.0524333	0.402321	0	0	0	0.0145853	0.0696893	0	0	0.320666	0.95505
TCGA-06-0125	0.0452289	0	0	0	0	0.111124	0	0.0311682	0	0	0.0574722	0.0176573	0.135547	0.133308	0.032639	0.367733	0	0	0.00645175	0	0	0.0616704	0	0.19227	1.0167
TCGA-06-0157	0.0130832	0	0.0130757	0	0	0.127712	0	0	0	0	0.0196016	0	0.0780071	0.0401701	0.057994	0.531688	0	0	0.00904141	0	0	0.109627	0	0.335978	0.956118
TCGA-28-5220	0	0.00638221	0	0.00227386	0	0.16855	0	0.0261227	0	0.0259933	0	0.0383661	0.248018	0	0.0641066	0.28504	0	0.00164837	0.0561784	0	0.0695946	0.00772616	0	0.307973	0.957675
TCGA-12-5295	0.0373943	0	0.000104597	0.119247	0	0.207447	0	0.025124	0	0	0	0.00337715	0.09941	0.0391699	0.0510354	0.321679	0	0	0.0281335	0	0.058534	0.00934484	0	0.357843	0.934922
TCGA-06-0645	0	0.00505981	0	0	0	0.1602	0.00788199	0.00872403	0	0	0.0116088	0.00796044	0.216931	0.131368	0.0656534	0.258171	0	0	0	0.00267479	0.0848034	0.0389634	0	0.452479	0.891262
TCGA-76-4929	0	0.00843172	0	0.037914	0	0.0956364	0	0	0.00427557	0	0.0134302	0	0.211219	0.132096	0.0526879	0.394018	0	0	0	0	0.0102001	0.0400904	0	0.312617	0.966829
TCGA-32-2615	0	0.00139633	0	0.0596996	0	0.204868	0	0.0136768	0.0141413	0	0.0115648	0.0248792	0.157194	0.0718927	0.0563221	0.270266	0	0.00442625	0	0.0039889	0.0607396	0.0449434	0	0.301319	0.961334
TCGA-32-1980	0.0171432	0.0195077	0	0.016092	0	0.224437	5.35028e-05	0	0.0288461	0	0.00635581	0.0392025	0.11106	0.117338	0.0623033	0.300756	0.000245941	0	0	0	0.00723359	0.0494255	0	0.413859	0.909926
TCGA-26-1442	0	0.0296501	0	0.00279848	0	0.0447316	0	0	0	0	0.0400245	0	0.33366	0	0.0361533	0.381455	0	0	0.0581615	0	0.0733654	0	0	0.20993	1.01427
TCGA-06-0187	0	0	0	0.0316432	0	0.197658	0	0	0	0	0.042812	0	0.143263	0.0143706	0.103901	0.339591	0	0	0.0300099	0	0.0298612	0.0668907	0	0.294099	0.966161
TCGA-14-2554	0.00475527	0.0136131	0	0.0520207	0	0.165238	0	0	0	0	0.0202295	0.0139666	0.343861	0	0.0199587	0.242382	0	0.00949486	0	0.0255556	0.0704256	0.0184979	0	0.291832	0.968776
TCGA-28-2510	0	0.0101437	0	0.0137689	0	0.133277	0	0.0323367	0	0	0	0.0385401	0.245878	0.0680312	0.0666699	0.236611	0	0	0	0.0202177	0.0877292	0.0467969	0	0.243648	0.989414
TCGA-06-2565	0	0.0120636	0.00791356	0.0192428	0	0.196127	0	0.0183451	0.00816678	0	0	0.0366069	0.0982812	0	0.0753118	0.45824	0.0149789	0	0.0254222	0	0	0.0293004	0	0.268936	0.978815
TCGA-06-0156	0.00696943	0	0.0177417	0.107131	0	0.164542	0	0.0101215	0	0	0.0510417	0	0.0487824	0.0251793	0.0583479	0.369985	0	0	0	0.0366002	0	0.103558	0	0.377792	0.926966
TCGA-14-1825	0.00125491	0	0.00185575	0.00125711	0	0.10289	0	0.021959	0.00179374	0	0	0.061566	0.187418	0.109523	0.0369834	0.393233	0	0	0.0580142	0	0.0110713	0.0111796	0	0.24688	0.992481
TCGA-41-3915	0.0185049	0.000201463	0.000967917	0.129433	0	0.137362	0.00831674	0.00542055	0	0	0	0.0064406	0	0.0704954	0.041891	0.37211	0	0	0.0685658	0	0	0.14029	0	0.419249	0.907428
TCGA-06-2561	0	0.00460611	0	0.0695145	0	0.134258	0	0.00452256	0	0	0	0.00869579	0.217821	0.0499742	0.017843	0.350153	0	0.0146211	0.0598255	0	0.000142724	0.068023	0	0.334337	0.949155
TCGA-27-1830	0	0.0138615	0.00276117	0.0577092	0	0.11058	0	0.0884692	0	0	0.0111287	0.024452	0.137836	0.0490165	0.022314	0.237408	0	0.00318146	0	0.107066	0.0652173	0.0689993	0	0.346228	0.940388
TCGA-28-2499	0	0.0309636	0	0	0	0.187996	0	0.0356092	0	0.00244142	0	0.0151676	0.188546	0	0.0753233	0.372635	0	0.00220148	0.0187151	0	0.0306401	0.0397616	0	0.24852	0.986521
TCGA-06-2567	0	0.019511	0	0	0.0123196	0.120388	0	0.011478	0	0	0.107618	0.0480984	0.203724	0	0.0489707	0.299121	0	0	0	0.026268	0	0.102504	0	0.389248	0.922955
TCGA-06-0686	0	0.0359414	0	0.00659051	0	0.0715516	0	0.0480463	0	0	0.0245854	0.0184199	0.149411	0.120511	0.062484	0.377036	0	0	0	0.0145934	0.0519113	0.0189179	0	0.355323	0.939967
TCGA-27-2528	0.0145276	0	0	0	0	0.130259	0	0.0360815	0	0	0	0	0.156603	0.149215	0.062459	0.392626	0	0	0	0.0547298	0	0.00349965	0	0.253649	0.993313
TCGA-06-0184	0	0.00124876	0	0	0	0.131237	0	0.0115882	0	0	0.000925173	0.0530407	0.230049	0.0807579	0.0106654	0.347517	0	0.0074444	0.0275639	0	0	0.0979619	0	0.389042	0.925376
TCGA-06-0744	0	0.0140902	0.0150644	0.0258852	0	0.129889	0	0.0185995	0	0	0	0.0556293	0.276312	0	0.0645593	0.369319	0	0	0	0	0	0.030652	0	0.245977	0.992638
TCGA-14-0787	0	0.0512641	0	0.0180065	0	0.150752	0.00476025	0	0	0	0.0146673	0.011536	0.265664	0.0452505	0.0528948	0.303745	0	0.00237343	0.0376436	0	0.0296677	0.0117745	0	0.310348	0.957919
TCGA-06-0178	0.019714	0.0231741	0	0.0755459	0	0.0500744	0	0.0265345	0	0	0.0159638	0.0140154	0.148614	0.0818793	0.04928	0.325883	0.0234818	0	0	0.0519245	0.0413517	0.0525629	0	0.4454	0.894627
TCGA-06-2557	0.00482988	0.0330677	0	0.0726402	0	0.143952	0.00261105	0	0.0034147	0.0205876	0	0.0658829	0.0270963	0	0.104528	0.401449	0	0	0.0591411	0	0.0196276	0.041173	0	0.439919	0.897192
TCGA-76-4927	0	0.0158518	0	0	0	0.188128	0	0.00112399	0.00212666	0.0153295	0	0.0205874	0.256858	0.10549	0.0821726	0.222365	0	0	0	0	0.057327	0.0326399	0	0.327188	0.952107
TCGA-06-5858	0.00894626	0	0	0	0	0.145773	0	0.0289806	0	0	0	0.00524234	0.222524	0.0996478	0.0530336	0.317693	0	0	0	0.0270453	0.0576871	0.033426	0	0.346491	0.944223
TCGA-12-3653	0.0166196	0	0	0.0492452	0	0.248747	0	0.0413518	0	0	0	0.0170255	0.183608	0	0.0798255	0.292019	0	0.0008699	0.0293622	0	0.00719384	0.0341325	0	0.246702	0.984985
TCGA-12-3650	0	0.00695634	0	0.0542668	0	0.0506272	0	0.0025405	0	0.0198935	0	0.0349322	0.110584	0.0885394	0.0644263	0.478882	0	0	0.0661496	0	0	0.0222023	0	0.304529	0.968015
TCGA-32-2638	0.00462579	0	0.00150783	0	0	0.212202	0	0.00220308	0.0130497	0	0	0.0691552	0.0613361	0	0.117855	0.417777	0.00502363	0	0.0578541	0	0	0.0374114	0	0.324935	0.953072
TCGA-26-5134	0	0.00338775	0	0.0787694	0	0.0578971	0	0.00405908	0.0101583	0	0.00669427	0.00859902	0.0843753	0.167279	0.095734	0.433212	0	0	0.0157937	0	0.0340414	0	0	0.274438	0.986541
TCGA-27-2524	7.03448e-05	0	0	0.0116977	0	0.154875	0	0.0254924	0.0029243	0	0	0.037569	0.261189	0.190916	0.0959555	0.161827	0	0	0.00338101	0	0.0464733	0.00762939	0	0.345142	0.944777
TCGA-06-5856	0.0238709	0	0	0.0297822	0	0.0949743	0.0103352	0.00309664	0	0	0.0102802	0.0329794	0.177864	0.0656002	0.0756468	0.389798	0	0	0.049764	0	0.00186906	0.0341386	0	0.288743	0.970835
TCGA-06-1804	0	0.0526808	0	0	0	0.184862	0	0.0151488	0	0	0.011619	0.0305629	0.197685	0.00684932	0.126602	0.247443	0	0	0.0283567	0	0	0.0981905	0	0.239864	0.992029
TCGA-06-0646	0.00658344	0	0	0.00587838	0	0.0894815	0	0.0413487	0	0	0	0.0438511	0.264837	0.070459	0.065098	0.1946	0	0	0	0.0567383	0.127317	0.0338078	0	0.372748	0.930181
TCGA-28-5218	0.0271753	0	0.0148264	0.207875	0	0.149776	0.0503869	0.0179481	0.0160501	0	0	0.00216168	0.142746	0.0591759	0.060038	0.216919	0	0	0.0100758	0	0	0.0248444	0	0.446048	0.894656
TCGA-02-2483	0.00245094	0	0.0096191	0.0165702	0	0.0989303	0	0.0094689	0	0.00191872	0	0.0617657	0.141375	0.130809	0.0493564	0.359977	0	0	0	0.00801315	0.0466995	0.0630459	0	0.387982	0.924861
TCGA-06-2562	0	0.0205045	0	0.011225	0	0.0454553	0	0	0	0	0.05788	0.000638408	0.29855	0.162964	0.0208886	0.223776	0	0.0147215	0	0.00156357	0.0822163	0.0596171	0	0.330971	0.956668
TCGA-27-1837	0.00511711	0	0.00204543	0	0	0.138727	0	0	0	0	0	0.0447808	0.265844	0.00495528	0.152701	0.296471	0	0	0.063766	0	0.0225975	0.00299478	0	0.299281	0.968074
TCGA-06-2559	0.0413872	0	0	0.0345848	0	0.0970236	0	0.0185225	0.00211151	0	0.023063	0.00298287	0.157993	0.102761	0.035468	0.3918	0	0	0	0.00512991	0.0419351	0.0452366	0	0.279013	0.977043
TCGA-06-0211	0	0	0	0	0	0.14458	0.00028549	0	0.0352264	0	0.0151962	0.0353913	0.0511584	0.202449	0.01208	0.323621	0	0.0457639	0.0152996	0	0	0.118949	0	0.410765	0.914055
TCGA-06-5416	0	0.00971755	0	0.145253	0	0.0660557	0	0.0320761	0	0	0	0.0296096	0.0592771	0.16079	0.066075	0.308996	0.054508	0	0	0.0464169	0.0146147	0.00661021	0	0.199245	1.0106
TCGA-06-0238	0.0297534	0	0.00311066	0.0705362	0	0.136094	0	0.0183205	0	0	0	0.0113725	0.0858514	0	0.0629872	0.391312	0	0	0	0.0448765	0.111218	0.0345675	0	0.463857	0.885866
TCGA-14-1034	0	0.0211249	0	0	0	0.210529	0	0	0	0	0.0232561	0.00508091	0.301631	0.0928262	0.0416058	0.209282	0	0	0.0294715	0	0.0225123	0.0426802	0	0.31645	0.956779
TCGA-19-2629	0	0.0188182	0	0.033553	0	0.134813	0	0.00385779	0	0	4.22986e-05	0.0367418	0.199691	0	0.0810632	0.393321	0	0	0.0348179	0	0.0598425	0.00343845	0	0.320055	0.954655
TCGA-06-5413	0	0.076836	0	0.0956997	0	0.133163	0.000580168	0	0	0	0.0483049	0.00221179	0.0398868	0.0367131	0.0394763	0.428558	0	0	0.0198162	0	0	0.0787543	0	0.456261	0.889261
TCGA-12-5299	0.00767765	0	0	0	0	0.198334	0	0	0	0	0.041408	0	0.251912	0.07513	0.0718503	0.227958	0	0.0221596	0.0012652	0	0.0588642	0.0434416	0	0.285254	0.970375
TCGA-06-0882	0	0.00979787	0	0	0	0.177778	0	0	0	0	0	0.0215594	0.282918	0.0302641	0.0533061	0.300003	0	0	0	0	0.099336	0.0250372	0	0.366605	0.93419
TCGA-06-0130	0.0203002	0	0	0.130715	0	0.0350275	0.00278162	0.0105549	0.00348265	0.0897399	0	0.0852854	0.0538952	0.0368867	0.0983249	0.391289	0.000118878	0	0.00852663	0	0	0.0330723	0	0.548194	0.838783
TCGA-76-4925	0.021187	0	0.000848069	0	0	0.0945046	0	0.0144773	0.00105421	0	0.0229417	0	0.173283	0.1328	0.0608166	0.340037	0	0	0	0.0579036	0.0175215	0.0626244	0	0.224481	1.00586
TCGA-06-5418	0	0.0181126	0	0	0	0.102075	0	0.0476547	0	0	0.00174115	0.0314672	0.247847	0.168881	0.0548922	0.23705	0	0	0	0	0.0280229	0.0622559	0	0.34705	0.945608
TCGA-06-0190	0	0.00282535	0	0	0	0.20809	0	0.0601972	0	0.0200802	0	0.0055886	0.0877936	0.124151	0.0353181	0.263304	0.00268575	0	0	0.0597708	0	0.130194	0	0.424355	0.905234
TCGA-28-5216	0	0	0	0.0774638	0	0.0557659	0	0.0377554	0	0	0	0.0249648	0.279711	0.106801	0.0816826	0.197793	0	0	0	0.0152947	0.115768	0.00700032	0	0.290308	0.96937
TCGA-06-5411	0	0.0189987	0	0.140122	0	0.0358867	0.00505009	0.00236007	0	0	0.00911589	0	0.249545	0.0459554	0.0405007	0.30392	0	0	0	0	0.0954674	0.0530781	0	0.305192	0.963453
TCGA-27-2519	0.0386452	0	0.00816237	0.0630595	0	0.167668	0	0	0	0	0.00578581	0.00203203	0.216019	0.0729233	0.0762037	0.293377	0	0	0.010126	0	0.0147465	0.031251	0	0.396772	0.918115
TCGA-28-5213	0	0.019707	0.00408289	0.0583201	0	0.189891	0.0339547	0	0	0	0.0336154	0	0.161985	0.0623162	0.0280055	0.236695	0	0.000980114	0	0.0236954	0.0358274	0.110923	0	0.435064	0.899676
TCGA-28-5209	0	0.00686419	0	0	0	0.202654	0	0.00100479	0.0017124	0	0.0148307	0.0284977	0.0686704	0.149887	0.0695095	0.414807	0	0	0.0210249	0	0	0.0205374	0	0.263526	0.98665
TCGA-06-0219	0	0.0227719	0	0.0283027	0	0.10716	0	0.00407606	0	0	0	0.0270654	0.202905	0.0930184	0.0711993	0.297965	0	0	0	0.0259846	0.0721129	0.0474387	0	0.38833	0.923154
TCGA-02-2486	0.0517097	0	0.0035933	0.119816	0	0.109109	0.00332705	0.0392594	0.00129074	0.0087314	0	0	0.173567	0.0746525	0.0814122	0.218195	0	0	0.0128598	0	0.0567135	0.0457636	0	0.391524	0.919696
TCGA-06-0750	0	0	0.00231603	0.0457857	0	0.158679	0	0.00716002	0	0	0.0319076	0.0106944	0.194488	0.0742252	0.0967156	0.259447	0	0	0	0.0372588	0.0100407	0.0712817	0	0.387861	0.922899
TCGA-15-1444	0	0	0	0	0	0.148459	0	0.0318547	0	0	0	0.0268388	0.22011	0	0.0460005	0.334648	0	0	0	0.0481209	0.101905	0.0420629	0	0.32286	0.953798
TCGA-27-1832	0	0.0403016	0	0.021008	0	0.182319	0	0	0	0	0.00370514	0.00879228	0.315397	0	0.0671953	0.283631	0	0	0.0554345	0	0	0.0222154	0	0.344599	0.943314
TCGA-06-0174	0.0447777	0	0	0	0	0.0621786	0	0.00348665	0.00731288	0	0	0.0268869	0.0985641	0.219606	0.0171263	0.385497	0	0	0.0369732	0	0	0.0975907	0	0.298164	0.978594
TCGA-12-0616	0.0386023	0	0.00856392	0.209792	0	0.0994572	0	0.0548853	0	0	0	0.0238185	0.16437	0.00259011	0.0703032	0.229734	0	0.00473841	0.0285103	0	0.0474436	0.0171909	0	0.287062	0.965482
TCGA-27-1834	0.0196047	0.00195108	0	0.0143927	0	0.212555	0	0.0214159	0	0	0	0.0472695	0.206587	0	0.0715869	0.355797	0	0.0114264	0.021097	0	0.0132363	0.00308125	0	0.332089	0.947997
TCGA-32-1970	0.00540495	0	0	0	0	0.183331	0	0.0669302	0	0	0	0.0388462	0.144158	0	0.0784495	0.387932	0	0	0.0435481	0	0.0211172	0.030283	0	0.192189	1.0096
TCGA-28-5215	0.0434575	0	0.00187574	0.0736021	0	0.0825298	0	0.00490811	0	0	0.00813884	0.0173533	0.263811	0.0595674	0.0588727	0.285618	0	0	0	0.0541316	0.0220216	0.0241125	0	0.355686	0.938073
TCGA-06-0132	0.036582	0	0	0.0975076	0	0.138577	0	0.0134741	0	0	0.0205149	0.0089999	0.157191	0.0827453	0.056535	0.302061	0	0	0	0.0258112	0.02594	0.034061	0	0.434133	0.900144
TCGA-06-5408	0.0176185	0	0	0	0	0.217331	0	0.0407904	0	0	0.0119394	0.0165993	0.212643	0.0439058	0.0651229	0.298658	0	0	0.010383	0	0.0294469	0.0355616	0	0.204266	1.00464
TCGA-28-5208	0.0375746	0	0	0.0616377	0	0.130259	0	0.0361308	0	0	0	0.0458252	0.268808	0.0146541	0.0524141	0.269335	0	0.000125152	0.0287132	0	0.0465325	0.00799059	0	0.294014	0.963871
TCGA-28-2509	0	0.000389123	0.00549731	0	0	0.120322	0	0.0141197	0	0	0.00822073	0.0582481	0.143129	0.013901	0	0.389555	0	0.00073952	0.196524	0	0.018778	0.0305753	0	0.25329	0.984167
TCGA-27-2521	0.0569394	0	0.000914642	0	0	0.13144	0	0	0.00529055	0	0.0117335	0.00536312	0.173495	0.0332041	0.0221368	0.428225	0	0	0.100154	0	0	0.0311035	0	0.224042	0.998868
TCGA-28-2513	0.00657855	0.0358729	0	0	0	0.192383	0.0161856	0	0	0	0	0.0454884	0.121495	0.0532583	0.122011	0.287278	0	0	0.0776828	0	0	0.0417672	0	0.403069	0.914576
TCGA-06-0743	0.0308054	0	0	0.133269	0	0.0881823	0	0.0384063	0	0	0.0096484	0.0303201	0.20877	0.0422591	0.0711202	0.307791	0	0	0.0173807	0	0.00494514	0.0171028	0	0.311264	0.957092
TCGA-76-4932	0	0.0191106	0	0.00741038	0	0.135307	0	0	0	0	0.051819	0	0.277251	0	0.0311978	0.387285	0	0.0350665	0	0	0.0396102	0.0159433	0	0.22575	1.00161
TCGA-06-0749	0	0.0164252	0	0.016194	0	0.0934881	0	0.0618407	0	0	0	0.0338525	0.179236	0.14572	0.0391006	0.308402	0	0	0	0	0.100734	0.00500715	0	0.349203	0.942063
TCGA-27-1831	0	0.00668244	0.00140651	0.128486	0	0.0696848	0	0.0221615	0	0.0733439	0	0.0338595	0.175467	0	0.0644764	0.294398	0	0	0	0.000770283	0.118796	0.0104677	0	0.342593	0.943102
TCGA-06-0139	0.0118965	0.000878755	0.00133676	0	0	0.0574816	0	0.0307092	0	0.0732884	0	0.039076	0.0331399	0.186987	0.0556167	0.37833	0	0	0	0.00741869	0.0135724	0.110268	0	0.571903	0.822618
CGGA_168	0.0202696	0	0	0.143783	0.077252	0	0.0476779	0.0777044	0.0565698	0.283345	0	0.0956781	0	0.0310892	0.0508629	0	0.0166709	0	0.0722474	0	0	0.0268499	0	0.409238	0.931843
CGGA_172	0.0398563	0	0	0	0	0.0762803	0.038863	0.0448165	0	0.118557	0	0.0209201	0	0.397686	0.028393	0.112898	0	0.00291757	0.0631278	0	0	0.0556845	0	0.276643	0.992879
CGGA_195	0.0476185	0	0	0	0.0929383	0.0590275	0	0.0702053	0	0.111781	0	0.217728	0	0	0.283202	0.0480005	0	0	0.0636158	0	0.00588317	0	0	0.29562	1.03663
CGGA_221	0.025535	0	0	0.117643	0.112408	0	0.1612	0	0.0627522	0.113503	0	0	0.00764941	0.0547015	0.0448144	0.106029	0	0.0754615	0	0.0343549	0	0.0839491	0	0.208658	1.00474
CGGA_342	0.101346	0	0	0	0	0.0675269	0	0.129312	0	0.150112	0	0.0819578	0	0.25578	0.126474	0.0338941	0	0.00577469	0	0.0478228	0	0	0	0.270215	0.993076
CGGA_437	0.00044154	0.000801202	0	0	0	0.0780618	0	0.107875	0	0.044539	0	0.157409	0.0348454	0.0735782	0.0311909	0.155536	0	0.00824094	0	0.261654	0.0193191	0.0265079	0	0.319509	0.981993
CGGA_451	0.0281184	0	0	0.014939	0.073199	0	0.0586133	0.099512	0	0.203138	0	0.0332005	0	0.0793113	0.111503	0.136841	0.0139493	0	0	0.0359289	0	0.111746	0	0.184413	1.02681
CGGA_454	0.0599931	0	0	0	0.0268894	0	0	0.123036	0	0	0.0975582	0.0729333	0.0349369	0.275125	0.0503936	0.0830725	0	0.00333334	0.097061	0	0	0.0756678	0	0.21548	1.00988
CGGA_547	0.0296113	0	0	0	0	0.100435	0.015747	0	0.00566972	0.0400364	0.0268431	0	0.255256	0	0.000129095	0.184632	0.00538909	0.0350999	0.137087	0	0.0841925	0.0798715	0	0.314853	0.958909
CGGA_575	0	0	0	0	0	0.108343	0.122892	0.108148	0	0.0634548	0	0.00368853	0.00760727	0	0.206481	0.109016	0	0.0350347	0	0.0616647	0.0382672	0.135402	0	0.429633	0.907978
CGGA_593	0.0327059	0	0	0.0597241	0	0	0.0256605	0.120833	0	0.22259	0	0.0322209	0	0.0544988	0.0620492	0.132795	0	0.100538	0.0952656	0	0.0284158	0.0327032	0	0.232871	0.997471
CGGA_594	0.06267	0	0	0	0	0.0934981	0	0.0688135	0	0.436899	0	0.102786	0	0	0.0267807	0.118418	0.00816032	0.0104638	0	0.041292	0.0172473	0.0129713	0	0.1882	1.07863
CGGA_606	0.00594733	0	0	0	0.0815909	0	0.0452655	0.070441	0	0.0728838	0	0	0.00235762	0.412076	0	0.133428	0	0.0593894	0	0.0634878	0	0.0531331	0	0.325702	0.973526
CGGA_640	0	0.0649579	0	0.0562103	0	0	0.0861587	0.0546557	0	0.0632169	0	0	0	0.246035	0.112262	0.0939346	0.00478012	0.0452144	0.115479	0	0	0.0570956	0	0.262541	0.983871
CGGA_646	0.113897	0	0	0	0	0	0	0.12005	0.0645151	0	0.00859823	0	0	0.289849	0	0.0451246	0	0.0459828	0	0.193737	0.0147643	0.103482	0	0.206977	1.02699
CGGA_654	0.0529037	0	0	0	0	0.0509818	0	0.0988396	0	0.0586686	0	0.112467	0.00493573	0	0.0423936	0.397443	0	0.0205821	0	0.11776	0	0.0430243	0	0.286816	0.979531
CGGA_676	0.110792	0	0	0	0	0	0	0.119558	0.0280965	0.0527187	0	0.124908	0	0.268755	0.09218	0.0309243	0	0.0976095	0.0744586	0	0	0	0	0.267796	0.98899
CGGA_679	0	0.0162557	0	0.152203	0	0	0.0432808	0.090248	0.0599512	0.110333	0	0.0381003	0	0.0483247	0.110058	0.072124	0.0881236	0.00287292	0.140399	0	0	0.0277257	0	0.26907	0.978571
CGGA_683	0.113988	0	0	0	0	0.0854418	0.0487707	0.030774	0	0.00780359	0.0873465	0	0	0.260271	0.0263153	0.162804	0	0.0350221	0.044158	0	0.00159786	0.0957066	0	0.2301	1.00015
CGGA_684	0.0829101	0	0	0	0	0.117684	0.0213954	0.00471819	0.0219082	0.0191334	0.0412507	0	0	0.422776	0.0258818	0.149803	0	0.00360221	0.0306477	0	0	0.058289	0	0.278914	0.998067
CGGA_693	0.0199775	0	0	0	0	0	0	0.0628616	0	0.0891096	0	0.0512099	0	0.27041	0.0335392	0.147672	0	0	0	0.258417	0.0238864	0.0429162	0	0.547082	0.837493
CGGA_699	0.0403689	0	0	0	0	0.102356	0.0177664	0.110246	0	0.0823345	0	0.0951579	0.0390657	0.233457	0.0182943	0.030453	0	0.0150831	0	0.147263	0	0.0681541	0	0.179392	1.03633
CGGA_713	0.0144567	0	0.00611504	0.154574	0.0467725	0	0.311631	0.0861392	0	0.152397	0	0.0101468	0	0.0670803	0.0594164	0.005707	0.00892273	0.00577568	0.0708646	0	0	0	0	0.485327	0.873696
CGGA_741	0.0686485	0	0.0325353	0.0109183	0	0	0	0.114558	0	0.0097678	0	0.0634451	0	0.281897	0.0124751	0.0462041	0	0	0	0.313948	0.0247359	0.020866	0	0.500048	0.871159
CGGA_764	0.0547096	0	0	0	0	0.0972816	0.0778288	0	0.0924534	0	0.0852166	0	0	0.38607	0.036602	0.0795064	0.0197161	0	0	0.0217991	0	0.0488162	0	0.206161	1.02486
CGGA_775	0.011201	0	0	0.0177439	0	0	0.0371654	0.0485861	0.00800119	0.092641	0.00144523	0	0	0.503676	0.0388342	0.15103	0	0	0.0419716	0	0.00786251	0.0398421	0	0.43322	0.919089
CGGA_782	0.0487555	0	0.223127	0.0580505	0.145506	0	0.0767585	0	0	0	0.106764	0	0	0.219374	0	0.0034252	0	0.026015	0	0.00468476	0	0.0875391	0	0.180357	1.00937
CGGA_907	0.0242783	0	0	0	0.11579	0.155097	0.13935	0	0.0432309	0.0971545	0.096545	0	0.0112613	0.127256	0.0498075	0.0860504	0	0.0146613	0.00601279	0.00855003	0	0.0249544	0	0.363202	0.936026
CGGA_253	0	0.0556683	0	0	0.020127	0.0434805	0	0.105328	0	0.015169	0	0.106123	0.0193417	0	0.0527315	0.0684817	0.0119305	0.0051294	0	0.435429	0.032524	0.0285352	0	0.408791	0.95122
CGGA_258	0	0.0829064	0	0.182738	0	0	0	0.0711829	0	0.0822131	0	0.172504	0	0	0.01679	0.0407238	0.0123649	0	0	0.279627	0.0422987	0.0166515	0	0.288703	1.02046
CGGA_316	0	0	0.189261	0	0.0815393	0.00852522	0	0	0	0.0207896	0	0.160071	0	0	0.0496734	0.205037	0	0	0	0.267892	0	0.0172117	0	0.33492	0.966132
CGGA_321	0	0.229419	0.0856994	0	0.0972159	0	0	0	0	0.113428	0	0	0	0	0.0878539	0.239014	0	0	0	0.108403	0	0.0389668	0	0.186365	1.00791
CGGA_379	0	0.0627031	0	0.0307791	0.0591005	0	0	0	0	0.0952793	0	0.0446361	0	0	0.0214827	0.339663	0	0	0	0.263417	0.0408592	0.0420802	0	0.241555	1.01396
CGGA_434	0	0	0.0255904	0.0420974	0	0.00590856	0.0779667	0.0803562	0	0.106069	0	0.144333	0.00822976	0	0.0107187	0.0903991	0	0	0	0.327657	0.0392108	0.0414633	0	0.351319	0.980279
CGGA_441	0.0532854	0	0.114688	0	0	0.0612848	0	0.0825931	0	0	0	0.0912208	0.025437	0	0	0	0	0	0	0.556421	0.0150693	0	0	0.59384	0.825068
CGGA_447	0	0	0	0.103359	0	0.0144588	0	0.0727022	0	0.0298874	0	0.130604	0.0740326	0.00105975	0.0886789	0.048873	0	0.0446898	0	0.318151	0.0542565	0.019247	0	0.519024	0.860924
CGGA_459	0	0.110878	0	0	0	0.0962281	0.0709664	0	0	0.0372649	0.0451039	0	0	0	0.0221166	0.207278	0.0505251	0	0.170529	0	0	0.18911	0	0.264712	0.97746
CGGA_469	0	0.162295	0.105481	0.00420246	0.0503735	0.0310789	0	0	0.0170912	0.00331647	0	0.00789986	0.0594145	0	0	0.209616	0.00703294	0	0	0.339152	0.00304514	0	0	0.175203	1.04543
CGGA_522	0	0.376109	0	0.0907466	0.150597	0	0.0541119	0	0.00119711	0	0	0	0.0931136	0.0150639	0	0.0966437	0.0381532	0	0	0.0549173	0	0.0293467	0	0.258387	0.981167
CGGA_552	0	0.0205505	0.020869	0.0138919	0	0.0513458	0	0.0555363	0	0.0980289	0	0.104951	0.0261274	0	0.0200634	0.0145428	0.0098512	0	0	0.475952	0.0266377	0.0616518	0	0.382618	0.989014
CGGA_566	0	0.210859	0.124654	0	0.0254681	0	0	0	0.120794	0.0327612	0.0437598	0	0.019807	0	0	0	0.0225351	0	0	0.399363	0	0	0	0.417255	0.92217
CGGA_590	0	0.147809	0.0108596	0	0	0.06938	0	0.0227258	0	0	0	0.129977	0.0146243	0	0.0264114	0.0822539	0.015231	0	0	0.403076	0.0294245	0.0482269	0	0.573043	0.82308
CGGA_592	0	0	0.0515795	0.0112012	0	0.0402665	0	0.0125431	0	0.0232391	0	0.152953	0.0202312	0	0	0	0	0	0	0.669916	0.0180705	0	0	0.207783	1.23256
CGGA_1015	0	0.00470705	0.0115724	0.0524273	0	0.0293328	0.00632171	0.0498338	0.000985499	0.00382254	0	0.00105209	0	0.265605	0.0448324	0.515592	0	0	0	0	0	0.0139157	0	0.680588	0.74002
CGGA_1034	0	0.04309	0.0120498	0.000443837	0	0.0783046	0	0.04494	0	0	0	0.0244395	0.145214	0	0.0379214	0.164138	0	0	0	0.434692	0.0147675	0	0	0.480033	0.883372
CGGA_1171	0.0336438	0	0.0399549	0.0352096	0	0.0405	0	0.00543693	0	0	0.00724474	0.0151762	0.136299	0	0.00927989	0.646681	0	0	0.00604045	0	0.0243444	0.000189068	0	0.284208	0.989788
CGGA_1177	0	0.010433	0.0154283	0.0373186	0	0	0	0.0284745	0.00517851	0	0.0183788	0	0.0694542	0.215334	0.00100121	0.353369	0	0	0	0.117568	0	0.128061	0	0.304196	0.981422
CGGA_1408	0.0163396	0	0	0.0428303	0	0.0861257	0	0.0146001	0.00215555	0	0	0.0258315	0.113806	0	0.0687725	0.580622	0.000144783	0	0.0478984	0	0	0.000873518	0	0.309617	0.968612
CGGA_493	0	0.0163888	0.00396238	0	0	0.155739	0	0.0461808	0	0	0.0205938	0.041865	0.0420246	0	0	0.183529	0	0.00816594	0	0.454061	0.0231483	0.00434188	0	0.273324	1.01913
CGGA_604	0.0298171	0	0.0107793	0.00990052	0	0.00706024	0	0.0235552	0	0	0.000315528	0.0190423	0	0.138108	0	0.478268	0	0	0	0.198117	0.0276021	0.0574345	0	0.350425	0.958386
CGGA_727	0	0.00931664	0.000108273	0	0	0.0522342	0	0.0651384	0	0	0	0.0471031	0.140703	0	0.00501044	0.356207	0	0	0	0.324178	0	0	0	0.280209	0.995825
CGGA_808	0.0133183	0	0	0.0438108	0	0.0138241	0	0.0141069	0	0	0	0.0313868	0.0424278	0	0.00422056	0.821597	0	0	0	0.011474	0	0.00383345	0	0.309495	0.997746
CGGA_D16	0	0.00725107	0.00178894	0.00631338	0	0	0	0.0150836	0.00189382	0	0.00550424	0.016431	0	0.221177	0.00103215	0.568272	0	0	0	0.139675	0.00765808	0.00791951	0	0.504373	0.870511
CGGA_D18	0.102097	0.0330708	0.0846872	0.1416	0	0.128595	0.0125274	0.0991248	0	0	0.000823594	0	0.00204645	0	0.086241	0.270045	0.0301609	0	0.00898108	0	0	0	0	0.329536	0.949599
CGGA_719	0	0	0.00449735	0.0136476	0	0.0142926	0	0.0360953	0	0	0.0110368	0.00678519	0.00636272	0	0.000345652	0.463714	0	0	0	0.370268	0	0.0729544	0	0.347148	0.971869
CGGA_1013	0	0.00429079	0.00516886	0	0.0140649	0.120368	0	0.00365868	0	0	0	0.0609214	0.0234701	0	0	0.339997	0	0	0	0.384104	0.0297825	0.0141735	0	0.359252	0.95973
CGGA_1136	0	0	0.0140709	0.0294429	0	0.0323224	0	0	0.000168709	0	0.0293505	0	0.187787	0	0.00308726	0.665737	0	0	0	0.0310711	0	0.00696198	0	0.29944	0.990143
CGGA_1314	0.0321929	0	0.00657182	0.0158973	0	0.0662795	0	0.0635349	0	0.00120756	0	0.0512239	0.113405	0	0.0571504	0.553292	0	0	0	0.0339264	0.00531795	0	0	0.307516	0.967702
CGGA_1388	0.00268292	0	0.039494	0.0472948	0	0.033819	0	0.0225835	0	0	0	0.0359766	0.194929	0	0.0160672	0.531554	0	0	0	0.0740924	0	0.00150617	0	0.275064	0.986751
CGGA_1406	0	0.0139735	0.0173729	0.0188296	0.00167222	0.0154652	0	0	0	0	0	0.00578068	0.212432	0	0.000961896	0.660964	0	0	0	0.00202621	0.0505217	0	0	0.482181	0.881109
CGGA_273	0.00801271	0	0	0	0	0.143894	0	0.0221446	0	0	0	0.069179	0.0314368	0	0	0.20873	0	0.0166382	0	0.436991	0.0161202	0.0468528	0	0.482614	0.884848
CGGA_400	0	0.0757743	0.0295	0.0629064	0	0.0871355	0	0.0202978	0.0247357	0	0.0371163	0.0224121	0.0214908	0	0.0141256	0.55212	0	0	0.0372803	0	0	0.0151055	0	0.308306	0.962433
CGGA_545	0.00345368	0.00934065	0.0162243	0.0614719	0	0.0696975	0	0.0179586	0.0169779	0	0.0625474	0.00960017	0.115697	0	0.00700239	0.563529	0	0.00388011	0	0.0255743	0	0.0170447	0	0.291323	0.975792
CGGA_603	0.0572098	0	0.0417506	0.0410277	0	0.0869579	0	0.015218	0.0141797	0	0.0717034	0.00558649	0.0608884	0	0.0020357	0.54952	0	0.00554726	0.031395	0	0	0.0169799	0	0.369196	0.933382
CGGA_605	0.0121855	0	0.016519	0.0313175	0	0	0	0.0224992	0	0	2.98612e-05	0.00213312	0.0177573	0.0643905	0.00399025	0.705868	0	0	0	0.108055	0	0.0152547	0	0.467915	0.892008
CGGA_694	0	0.0578178	0.0197156	0.039303	0	0.161353	0	0.0139335	0	0	0	0.100003	0.0629975	0	0	0.447622	0	0.01005	0	0.0689069	0.00654647	0.0117515	0	0.275346	0.976852
CGGA_710	0.0615576	0	0.0422999	0.0574609	0	0.0587629	0	0	0	0	0	0.0289655	0.0827043	0	0.00689266	0.660029	0	0	0	0	0	0.00132739	0	0.312752	0.972678
CGGA_812	0	0.0547525	0.0152604	0.0570732	0	0.0414461	0	0.0199193	0	0	0	0.0432802	0.120214	0	0.0270406	0.460994	0	0	0	0.158037	0	0.00198149	0	0.30983	0.964605
CGGA_815	0.00487687	0	0.00148858	0.0299871	0	0.0811224	0	0	0	0	0.0523676	0	0.0977583	0	0.0101647	0.683577	0	0	0.0384506	0	0	0.000207097	0	0.281847	0.993038
CGGA_D21	0.0235666	0	0.0122413	0.0886145	0	0.0299375	0.00603173	0	0	0	0.0342693	0.00619546	0.0713569	0	0.00286086	0.657127	0	0.00230091	0.0476145	0	0.0157689	0.00211451	0	0.271891	0.992415
CGGA_J024	0	0.0194615	0.0130344	0.0037478	0	0.0386489	0	0.0139752	0	0	0	0.0143738	0.155779	0	0	0.593225	0	0	0	0.147755	0	0	0	0.383669	0.93706
CGGA_1059	0.0390795	0	0.110791	0.0379681	0	0.0147345	0	0.018324	0	0	0	0.0193782	0.0124353	0	0.00950901	0.73628	0	0	0	0	0	0.00150098	0	0.323026	0.975416
CGGA_1099	0.0592521	0	0.0571431	0.100367	0	0.0813502	0	0.036527	0	0	0	0.0276236	0.0467844	0	0.0183104	0.572642	0	0	0	0	0	0	0	0.288976	0.974772
CGGA_1114	0	0.0360424	0.0156747	0.0590825	0	0	0	0.0304702	0.0137346	0	0	0.0255536	0.063433	0.0902243	0.0118687	0.474217	0	0	0.0550822	0	0	0.124617	0	0.310611	0.968156
CGGA_1116	0.0118485	0	0	0.00175237	0	0.044719	0	0.0169665	0	0	0	0.031314	0.298299	0	0	0.472072	0	0	0	0.123028	0	0	0	0.302605	0.979807
CGGA_759	0	0.0281873	0.0646224	0.0634896	0	0.0592263	0	0.00922306	0.00180974	0	0.0772791	0	0.119569	0	0	0.511614	0	0	0.0440826	0	0	0.0208972	0	0.284054	0.97372
CGGA_1012	0	0.0323212	0.006272	0.0161241	0	0.0638951	0	0.0182174	0.0179761	0	0.0113198	0.0310753	0.00161392	0.239472	0	0.522725	0	0	0	0.038988	0	0	0	0.446669	0.902332
CGGA_1111	0	0.0236069	0.00612262	0.057817	0	0	0	0.0134315	0.0287096	0	0	0.000971758	0	0.241902	0	0.568957	0	0.0156503	0	0.042831	0	0	0	0.595166	0.803715
CGGA_1426	0	0.0216851	0.00154315	0.0358436	0	0.012262	0	0.0355105	0.0101426	0	0.0545264	0.00188389	0.0149503	0.338168	0	0.402497	0	0.0128632	0	0.0581242	0	0	0	0.443962	0.905463
CGGA_1535	0	0.00415629	0.0198794	0.0659176	0	0.00244869	0	0.0108337	0.0258859	0	0	0.103817	0.087921	0	0.00538476	0.59285	0.0534329	0	0	0.0274727	0	0	0	0.443865	0.898749
CGGA_1558	0	0.0537239	0.227924	0.124117	0	0.0154153	0	0.0638428	0.0462722	0	0	0.0620953	0.0126397	0.00299143	0.0226742	0.311825	0	0	0.0564788	0	0	0	0	0.415985	0.90959
CGGA_1563	0	0.0486466	0.282687	0.152366	0	0.0817186	0	0.0519283	0.00912321	0	0	0.0608144	0.0379926	0	0	0.220771	0.00388907	0.00467322	5.0346e-05	0.0383375	0.0070009	0	0	0.457697	0.889416
CGGA_1610	0	0.0492508	0.322608	0.12078	0.00144647	0	0	0	0.0705463	0	0	0.0809178	0.0285204	0	0.0111505	0.284146	0	0	0.0193664	0.0112671	0	0	0	0.492592	0.87036
CGGA_1631	0	0.133782	0.0937599	0.104074	0.0137249	0	0	0.0115307	0.00416427	0	0	0.0644611	0.00439412	0	0.00451937	0.490395	0	0.00393563	0.0700788	0	0	0.00118059	0	0.443039	0.895986
CGGA_1713	0	0.00417977	0	0.00869762	0	0.00963865	0	0.192405	0	0	0.0969631	0.048469	0.0235691	0.306918	0	0.204414	0	0	0	0.104746	0	0	0	0.497387	0.867013
CGGA_1906	0	0.0737289	0.186593	0.082707	0	0	0	0.0162442	0.00381922	0	0	0.0919048	0.0584239	0	0.00581625	0.337476	0	0	0.142818	0	0	0.000467365	0	0.428206	0.903281
CGGA_1976	0	0.00860285	0	0.0313318	0	0.00287672	0	0.0455162	0.0582142	0	0.0280157	0	0	0.389734	0.00124917	0.405645	0	0	0.0125193	0.0162278	0	6.71477e-05	0	0.688024	0.731017
CGGA_2056	0	0.0545971	0.0124937	0.0596915	0	0.0365959	0	0.030706	0.0353052	0.022152	0	0.00658675	0	0.140119	0	0.559967	0	0.0134143	0.0283715	0	0	0	0	0.462271	0.888192
CGGA_2121	0	0.0627749	0.013615	0.041212	0	0	0	0.0342373	0.0216403	0	0	0.0426046	0.000756639	0.240313	0	0.404246	0	0	0	0.1386	0	0	0	0.462824	0.889223
CGGA_288	0	0.0260767	0.00791626	0.0571117	0	0	0	0.0154644	0	0	0	0.0359159	0	0.243336	0.022198	0.489406	0	0	0	0.101799	0	0.000777129	0	0.464791	0.891381
CGGA_810	0	0.0395587	0.0185592	0.0287599	0.0234457	0	0	0.0145227	0	0	0.0216724	0.0162829	0.125421	0.147054	0	0.104521	0	0	0	0.0920616	0	0.36814	0	0.466782	0.899459
CGGA_867	0	0.00149011	0.0725334	0.0284954	0	0.00801777	0	0.00647904	0	0	0	0.0256559	0.0702906	0	0	0.784636	0	0	0.000891113	0.000745203	0	0.000765022	0	0.401479	0.936615
CGGA_869	0	0.0819216	0.0631298	0.0439568	0	0	0	0.0175484	0.0168107	0	0.0480302	0.0342915	0.049429	0.364935	0.00153734	0.275366	0	0	0.000367789	0	0	0.00267637	0	0.433922	0.906277
CGGA_P311	0	0.118157	0.167747	0.168866	0	0.0222283	0	0.0197336	0.0785687	0	0	0.0486154	0.0208542	0	0.0200712	0.256257	0	0	0.0771931	0	0	0.00170883	0	0.437719	0.898324
CGGA_P623	0	0.0354155	0.013827	0.078585	0	0.0040546	0	0.0127086	0.0706461	0	0	0.0160031	0.0913751	0	0.0153125	0.509281	0	0	0	0.0501521	0	0.102639	0	0.409477	0.914737
CGGA_P625	0	0.00476881	0	0.00793	0	0.0961964	0	0.0124317	0.0165323	0	0.0282123	0.0312802	0.0188866	0.0993589	0	0.619683	0	0.00477337	0	0.0599458	0	0	0	0.381667	0.938653
CGGA_P87	0	0.00876107	0.273939	0.123917	0	0	0	0.0417663	0.00721525	0	0	0.114278	0	0.0993954	0.000305741	0.297184	0	0	0	0.0332388	0	0	0	0.407287	0.91816
TCGA-15-0742	0.00870424	0	0	0.0168139	0	0.163353	0	0.0479949	0	0	0.0355265	0.00494689	0.226713	0.0807651	0.0783746	0.297136	0	0	0	0	0	0.0396729	0.01	0.185855	1.0167
TCGA-06-0747	0.0121566	0	0	0.0127668	0	0.0842098	0	0.0975461	0	0	0	0.0661313	0.250552	0	0.0547904	0.335875	0	0	0	0.0378056	0.0234576	0.0247093	0.01	0.179045	1.01874
TCGA-12-3652	0.0427862	0	0	0.147421	0	0.220571	0	0.0393712	0	0	0	0.000844301	0.0088981	0.073558	0.0805978	0.35012	0	0	0	0	0.0297694	0.00606292	0.01	0.18278	1.01761
TCGA-19-2625	0	0	0	0	0	0.131012	0	0.0876362	0	0	0.029397	0.0210815	0.328978	0.00915244	0.0946568	0.222708	0	0	0	0.00524513	0.0503861	0.0197465	0.01	0.17099	1.02425
TCGA-41-5651	0.00927538	0.0268052	3.87923e-05	0.0703863	0	0.0828247	0	0.0553857	0	0	0.0551529	0.00128011	0.054339	0.141163	0.0700836	0.372004	0	0	0	0.0176372	0	0.0436233	0.01	0.170752	1.02435
TCGA-08-0386	0.0526562	0	0	0	0	0.0977324	0	0.0707279	0	0	0.0388105	0	0.216136	0.00363634	0	0.384215	0	0.0145119	0.0117706	0.0171518	0.0311955	0.0614554	0.01	0.177154	1.02
CGGA_612	0.0234943	0	0	0	0.0473712	0	0.0943143	0.126939	0	0.118057	0	0.0697701	0	0.0103864	0.124047	0.0714175	0	0.0629434	0.218983	0	0	0.032277	0.01	0.169368	1.0311
CGGA_1052	0	0.14376	0.0502188	0.0816258	0	0.0677111	0	0.0139158	0	0	0	0.0181737	0.043968	0	0.0135917	0.492779	0.0108284	0	0.0549554	0	0	0.00847252	0.01	0.25286	0.986069
CGGA_1188	0	0.0962846	0.103856	0.0459687	0.0465673	0	0.11345	0.00663231	0	0.00276968	0	0.10695	0	0.0661103	0	0.382481	0	0	0.0289298	0	0	0	0.01	0.263464	0.980529
CGGA_1280	0	0.023601	0.00439019	0.0114094	0.0255686	0.0495108	0	0.0146734	0	0	0.0401251	0.00854476	0.0969413	0	0	0.6471	0	0.00661999	0.058765	0	0	0.0127507	0.01	0.265408	0.996553
CGGA_269	0.0428814	0	0.0138707	0.0420564	0	0.0657312	0	0.037732	0	0	0	0.0169047	0.0365871	0	0.0133587	0.432317	0	0	0	0.28372	0	0.0148407	0.01	0.255206	1.0009
CGGA_D37	0.0723982	0	0.106492	0.224747	0	0.0247455	0.0965728	0	0	0	0.03515	0	0.00720326	0.0362592	0.014387	0.281675	0.00746651	0	0.0929041	0	0	0	0.01	0.242461	0.982566
CGGA_D57	0	0.0669981	0.017164	0.0376894	0	0.0250575	0	0.0204974	0.0436069	0	0.0370649	0	0	0.249782	0.0165795	0.447135	0	0	0.0384253	0	0	0	0.01	0.253457	1.0026
CGGA_1146	0.015984	0	0.00297401	0.0100371	0.0569904	0.0690119	0	0	0	0	0.000502367	0.0370091	0.194505	0	0	0.596489	0	0	0	0.0132148	0	0.00328219	0.01	0.266568	0.99784
CGGA_1231	0.0803942	0	0.100609	0.104671	0	0.0422567	0	0.0420655	0	0.0013425	0	0.0784231	0.0296396	0	0.0258514	0.442518	0	0	0	0.0253546	0.00677542	0.0200991	0.01	0.252693	0.985783
CGGA_591	0	0.00663408	0	0.014207	0.0174338	0	0	0.053912	0	0	0	0.0779017	0.0384314	0	0	0.596241	0	0.00577626	0	0.168774	0.000820757	0.019868	0.01	0.248017	1.01178
CGGA_1118	0	0.0865132	0.0466646	0.11078	0	0.000509345	0	0.00735649	0	0	0.0179334	0.0336415	0.0448016	0	0	0.634096	0	0.00540658	0	0.00349396	0.00880293	0	0.01	0.262493	0.994754
CGGA_1057	0	0.112401	0.0914032	0.0753633	0.0527671	0	0	0.0164273	0.0200667	0	0	0.144816	0.00217529	0	0.00441269	0.476485	0	0	0.00110745	0.00257486	0	0	0.01	0.283647	0.978316
CGGA_106	0	0.00532435	0.113756	0.157461	0	0	0	0.0356851	0	0	0	0.0942481	0.104788	0	0.00827146	0.387246	0.0587497	0	0	0.0298096	0	0.00466156	0.01	0.29151	0.967474
CGGA_1135	0	0.0350679	0.00878557	0.0262619	0.0273078	0	0	0.0236434	0	0	0.0246402	0.0615026	0.114118	0	0	0.471394	0	0.00727277	0.0883498	0	0	0.111657	0.01	0.226806	1.00492
CGGA_1152	0	0.0090713	0.186828	0.143657	0	0	0	0.0180776	0.0494471	0	0	0.0954815	0.0524902	0.0525227	0.00346681	0.366333	0	0	0.0226249	0	0	0	0.01	0.259852	0.984615
CGGA_1154	0	0.0517369	0	0.046005	0.0112118	0.0194855	0	0.00870229	0	0	0.0400692	0.0170273	0.199074	0	0	0.516958	0	0.0032777	0	0	0	0.0864526	0.01	0.247956	1.00544
CGGA_1172	0	0.0358379	0.0423329	0.00143669	0	0.0409553	0	0	0.00273375	0	0	0.0388418	0.231969	0	0.0127409	0.581763	0	0	0	0.0113885	0	0	0.01	0.360575	0.948664
CGGA_1181	0	0.0765277	0.00933215	0.0261884	0	0	0	0.02141	0	0	0.0312405	0.0123168	0.0799334	0.0212536	0.00955734	0.661221	0	0	0.0510189	0	0	0	0.01	0.235054	1.0164
CGGA_1211	0	0.0285858	0.00584784	0.00757024	0	0.0263232	0	0.0938527	0	0	0	0.0519177	0.0404467	0	0.00080776	0.272788	0	0	0	0.393678	0.0781818	0	0.01	0.336021	0.971634
CGGA_1295	0	0.0694558	0.102377	0.0654963	0	0.0256713	0	0.014771	0.00898388	0	0	0.0780018	0.0113772	0	0.00840079	0.525749	0	0	0	0.0842007	0	0.00551498	0.01	0.31117	0.964414
CGGA_1318	0	0.112735	0.0697399	0.10275	0	0.0573051	0	0.035644	0.0286893	0	0.0287539	0.0338169	0.0265385	0	0	0.485693	0	0.00811504	0	0.0071328	0	0.0030868	0.01	0.278968	0.975111
CGGA_1345	0	0.0661375	0.0417729	0.0324549	0	0	0	0.0132152	0.00998182	0	0	0.0863524	0.0606929	0	0.0194996	0.507033	0.148351	0	0.0145094	0	0	0	0.01	0.294296	0.973137
CGGA_1402	0	0.0310599	0.0139369	0.0187213	0.0458302	0	0	0.0224378	0.0304298	0	0.0340126	0	0	0.351885	0	0.433218	0	0	0.0184688	0	0	0	0.01	0.350578	0.965264
CGGA_1403	0	0.0276009	0.00263145	0.00891356	0	0.0731809	0	0.00954486	0.0154118	0	0.0262412	0.0279205	0.00687842	0.293678	0	0.437095	0	0.027955	0	0.0429479	0	0	0.01	0.270597	1.00505
CGGA_1413	0	0.0632786	0.0174593	0	0.0484749	0.000822047	0	0.0281059	0	0	0	0.0570241	0.0197819	0	0	0.143726	0.0247783	0	0	0.579181	0.0173678	0	0.01	0.282844	1.0565
CGGA_1441	0	0.0417956	0.00790902	0.0300261	0	0	0	0.0329694	0.00546923	0.0113922	0.00520522	0.0329545	0.0106475	0.241826	0.0132695	0.548095	0	0	0.0184407	0	0	0	0.01	0.250497	1.02081
CGGA_1457	0.0635619	0	0.0891108	0.277685	0	0	0	0.0593435	0.0275245	0.00490434	0	0.0477473	0.0232181	0	0.0631802	0.332884	0.00129131	0	0	0.00954867	0	0	0.01	0.233562	0.995313
CGGA_1504	0	0.00972225	0.237318	0.0785525	0	0	0	0.00218896	0	0	0.0113584	0.0254679	0.177779	0	0	0.411062	0	0.00146115	0.0450895	0	0	0	0.01	0.339655	0.951633
CGGA_1536	0.000508153	0.0128554	0.00391788	0.011338	0.0307046	0.0384489	0	0	0	0	0.0092326	0.0182705	0.140134	0	0	0.654082	0	0	0	0.0406456	0	0.0398616	0.01	0.313963	0.979455
CGGA_1559	0	0.058576	0.2007	0.102194	0.0175487	0	0.0327214	0.00328477	0	0	0.00485703	0.0598336	0.0705917	0	0.0194632	0.383909	0	0	0	0.0463202	0	0	0.01	0.258362	0.9863
CGGA_1560	0	0.0292545	0.354867	0.0624217	0	0.0412664	0	0.00956306	0	0	0.0498938	0.0484932	0.0258484	0	0.00245206	0.371061	0	0	0.00487932	0	0	0	0.01	0.281296	0.998123
CGGA_1565	0	0.0466825	0.00776375	0.0718525	0.0130038	0	0	0	0	0	0.00279477	0.0553416	0.179924	0	0.0191394	0.53247	0	0	0	0.0710283	0	0	0.01	0.244879	1.00273
CGGA_1572	0	0.115994	0.0483034	0.0283444	0.00875764	0.0103723	0	0.0083521	0.0446362	0.00657709	0	0.086427	0.0564407	0	0.000257618	0.522984	0	0.00756754	0.038756	0	0	0.0162299	0.01	0.27943	0.977656
CGGA_1587	0	0.0421184	0.0344761	0.139887	0	0	0	0.0197864	0	0	0	0.0917102	0.187022	0	0.0152631	0.458252	0	0	0.0114849	0	0	0	0.01	0.243312	0.995197
CGGA_1592	0	0.0934636	0.170004	0.0107609	0.0413912	0.00717344	0	0.0553058	0	0	0.0529271	0.0279999	0.012635	0.00393092	0.0523358	0.289266	0	0	0	0.154579	0	0.0282277	0.01	0.29797	0.966151
CGGA_1598	0	0.0313431	0	0.0545757	0.0215999	0	0	0.0529399	0	0	0	0.0413646	0.00643983	0.0818156	0.00142625	0.694694	0	0	0.0138015	0	0	0	0.01	0.245518	1.02042
CGGA_1601	0	0.0556227	0.0555253	0.0233706	0	0	0	0.0388406	0.0331013	0	0.0189451	0.00212172	0.00789948	0.177818	0.00429942	0.545042	0	0.0114087	0	0.0196599	0	0.0063455	0.01	0.269935	0.998904
CGGA_1604	0	0.139441	0.0663628	0.0641497	0	0	0	0.0386012	0.0695141	0	0	0.0639899	0.00923378	0.193701	0	0.267778	0	0	0.0163153	0.0161121	0	0.0548013	0.01	0.354383	0.939545
CGGA_1608	0	0.0489654	0.0460666	0.364896	0	0	0	0.0804724	0	0	0	0.154936	0.0255879	0.0165459	0.065759	0.144124	0.0228393	0	0.0298076	0	0	0	0.01	0.291761	0.984425
CGGA_1614	0	0.145926	0.0338354	0.029279	0	0.0492707	0	0.022891	0	0	0.0135252	0.041285	0.0228228	0	0	0.554075	0	0.0118406	0	0.067852	0	0.00739835	0.01	0.230121	1.00449
CGGA_1634	0	0.0930327	0.0129845	0.081854	0.00944531	0	0	0.0874566	0.0649625	0	0	0.110782	0.0184877	0.175987	0.00778295	0.305715	0	0.00272889	0	0.0287805	0	0	0.01	0.263079	0.984676
CGGA_1670	0	0.106083	0.0373447	0.0472077	0.00077461	0	0	0.0194107	0.0417831	0	0	0.0213312	0	0.319899	0	0.371205	0	0	0	0.034961	0	0	0.01	0.252075	1.01025
CGGA_1675	0.00440352	0.0464697	0.160381	0.111738	0	0.00446732	0	0.0463337	0.0452664	0	0	0.114324	0.0266303	0	0	0.296018	0	0	0	0.138064	0	0.00590514	0.01	0.340328	0.947973
CGGA_1680	0	0.16677	0.0514696	0.0439669	0	0.0563057	0	0.00713506	0.0456203	0	0.0468442	0.0335839	0.0265231	0	0.00336749	0.470207	0	0.00349909	0.0447072	0	0	0	0.01	0.265829	0.979996
CGGA_1690	0	0.0289141	0	0.00430376	0	0	0	0.0674679	0	0	0	0.0352121	0	0.225688	8.66676e-05	0.502355	0	0	0	0.129666	0.0063059	0	0.01	0.247069	1.02277
CGGA_1703	0	0.0195895	0.0546775	0.0684947	0	0	0	0.00445157	0	0	0	0.0461001	0.20045	0	0.00494767	0.513733	0	0	0.087556	0	0	0	0.01	0.234291	1.0028
CGGA_1706	0	0.0480975	0.0575286	0.0833577	0	0	0	0.040309	0.0282472	0.00690761	0.0543798	0	0.026503	0.191162	0.00297404	0.430778	0	0	0	0.0179468	0	0.0118089	0.01	0.326454	0.958544
CGGA_1714	0	0.0983841	0.0449503	0.0698718	0.00393043	0	0	0.0496803	0	0	0	0.110659	0.0671422	0	0	0.467469	0.00205162	0	0	0.0858622	0	0	0.01	0.248154	0.993095
CGGA_1736	0	0.0851587	0.0219278	0.0923911	0	0.0884974	0	0.0134747	0.0378542	0	0.0708517	0.0111825	0.0476994	0.0315723	0	0.426134	0	0.0152083	0.0580474	0	0	0	0.01	0.226765	0.9933
CGGA_1747	0	0.0365467	0.0293862	0.0498836	0.0403731	0	0	0	0.00856036	0	0	0.0587917	0.14316	0	0.00341807	0.616084	0	0	0	0.0137964	0	0	0.01	0.357559	0.947686
CGGA_1749	0	0.0286991	0.00278067	0	0	0.0435618	0	0.010758	0.0595671	0	0.121724	0	0.00486436	0.338711	0	0.364194	0	0	0	0.0251402	0	0	0.01	0.339274	0.964444
CGGA_1854	0	0.0621273	0.00605524	0.0654356	0	0	0	0.0103842	0	0	0	0.0261307	0.211289	0	0	0.571201	0	0	0	0.0473773	0	0	0.01	0.28597	0.987095
CGGA_1857	0	0.0526278	0.0231	0.073293	0	0.064262	0	0.0281914	0.0395042	0	0	0.0906977	0.0939708	0.0717736	0.0153168	0.412858	0	0	0	0.0267423	0	0.00766206	0.01	0.28344	0.973389
CGGA_1875	0	0.0505151	0.0328889	0.0756727	0	0.102723	0	0.022804	0.0161164	0	0	0.0519704	0.140251	0	0	0.494999	0	0.00177928	0	0.0102796	0	0	0.01	0.280374	0.9765
CGGA_1911	0	0.140041	0.0662421	0.174615	0	0.0110663	0	0.109945	0.0300276	0	0	0.0790232	0.012198	0.00445644	0.0350313	0.295103	0.0242969	0	0.0179546	0	0	0	0.01	0.245873	0.987352
CGGA_1994	0	0.174348	0.247581	0.065532	0.0486646	0.0573726	0	0.00969447	0.0108397	0	0.0761796	0.0345766	0.0964523	0	0	0.169828	0	0	0	0.00893245	0	0	0.01	0.253016	1.00276
CGGA_2006	0	0.0233312	0.00904412	0.0802931	0	0.0509144	0	0.013059	0.00854448	0	0.00493564	0.0299302	0.0519861	0	0.021796	0.620549	0.0268805	0	0.0587367	0	0	0	0.01	0.277857	0.985451
CGGA_2047	0.021276	0	0.00361713	0.046514	0	0.0272203	0	0.0190411	0.00356684	0	0	0.0694622	0.14792	0	0.00364889	0.541804	0	0	0	0.11593	0	0	0.01	0.299826	0.97707
CGGA_279	0	0.135772	0.0404565	0.0202092	0	0.0281375	0	0.0705631	0	0	0	0.0754058	0.0125576	0	0	0.222506	0	0	0	0.394392	0	0	0.01	0.332881	0.973344
CGGA_358	0	0.0321042	0.071415	0.042618	0	0.00532566	0	0.0119716	0.0199951	0	0	0.0718923	0.192095	0	0.00218922	0.241441	0	0	0	0.303395	0	0.00555881	0.01	0.228056	1.01607
CGGA_492	0.00332069	0.106173	0.0462285	0.0840386	0	0.0302526	0	0.0244516	0.0231276	0	0	0.0778756	0.00553755	0.00743297	0	0.566232	0	0	0	0.0237235	0	0.00160573	0.01	0.341677	0.950042
CGGA_568	0	0.0591833	0.021907	0.019421	0	0	0	0.0263278	0.0387282	0	0	0.105908	0.138921	0.0598231	0	0.168935	0	0.00357876	0	0.230417	0	0.126849	0.01	0.325341	0.96317
CGGA_777	0	0.00177839	0	0.00964453	0	0.0108768	0	0.00729088	0.00449495	0	0	0.00316506	0	0.114237	0	0.764595	0	0.0080658	0.0551137	0	0	0.0207382	0.01	0.234383	1.0513
CGGA_831	0	0.0111835	0.236535	0.0407136	0	0	0	0.0488712	0.011469	0	0.0208031	0	0	0.251387	0	0.336805	0	0	0	0.0323716	0	0.00986187	0.01	0.307367	0.977807
CGGA_P107	0	0.0361961	0.0127908	0.0209934	0	0.0932772	0	0.0175597	0	0	0.0205202	0.04939	0.0537687	0	0	0.287845	0.0074007	0	0	0.356888	0.00543092	0.037939	0.01	0.274898	0.999024
CGGA_P110	0	0.0122037	0.0104749	0.0839194	0	0	0	0.0819134	0	0	0	0.0579464	0.00619588	0.115997	0	0.37111	0	0	0	0.26024	0	0	0.01	0.279103	0.992558
CGGA_P137	0	0.0139028	0	0.0232694	0.0130262	0.0396985	0	0.0215069	0	0	0.0378678	0.0101703	0.0267941	0	0	0.307578	0.076719	0	0	0.40596	0.0235071	0	0.01	0.320022	0.98284
CGGA_P319	0	0.00872867	0.0421599	0.0679571	0	0	0	0.0785656	0	0	0.0448478	0	0.0211879	0.0835028	0.00895563	0.621191	0	0	0	0.0229037	0	0	0.01	0.316226	0.971097
CGGA_P328	0	0.0031921	0.0146585	0.0247026	0	0.0689065	0	0.0521697	0	0	0	0.0628757	0.153705	0	0	0.451105	0	0	0	0.165191	0.00349415	0	0.01	0.316523	0.96369
CGGA_P337	0	0.0575562	0.0413716	0.0194899	0	0.00748277	0.0418895	0	0	0	0.0258542	0.0189459	0.00776771	0.0358108	0.00389852	0.629021	0	0	0.0919332	0	0	0.0189787	0.01	0.287293	0.982645
CGGA_P356	0	0.0498679	0	0.0981795	0.0227424	0	0	0.0190025	0	0	0.0506436	0.0187164	0.00187623	0.295503	0	0.415935	0	0	0.0275326	0	0	0	0.01	0.338915	0.961811
CGGA_P364	0	0.0297517	0	0.0263226	0	0.0139089	0	0.00673246	0	0	0	0.0328678	0.133706	0	0.0126312	0.661424	0	0	0	0.0826548	0	0	0.01	0.299586	0.988493
CGGA_P388	0.00186647	0	0.13947	0.13737	0	0.0135549	0	0.013082	0.00371937	0	0	0.0869834	0.137191	0	0.0158792	0.406276	0	0	0.0305928	0.0140157	0	0	0.01	0.280422	0.973013
CGGA_P512	0	0.00981387	0	0.0295058	0	0.0872355	0	0.0133603	0.029179	0	0.0630186	0.0115571	0.0151571	0.184394	0	0.536816	0	0.0192773	0.00068608	0	0	0	0.01	0.336853	0.962461
CGGA_P619	0	0.0243743	0.00207741	0.073924	0	0.0666479	0	0.00579257	0	0	0	0.0686735	0.00615795	0	0.0035111	0.730148	0	0.00340482	0	0.00614457	0	0.0091441	0.01	0.228541	1.0271
CGGA_P83	0	0.123875	0.0452656	0.0179744	0.0392142	0.0346952	0	0	0.00303847	0	0.0344183	0.00482086	0.0235017	0	0	0.636597	0.0306084	0	0.00440838	0	0	0.00158298	0.01	0.357403	0.946599
TCGA-19-2619	0.00344087	0	0	0	0	0.14244	0	0.0515173	0	0	0.0590755	0	0.206026	0.0485542	0.0250097	0.270051	0	0.0414393	0	0.0585935	0.0708582	0.0229938	0.02	0.158215	1.0204
TCGA-19-1390	0.0241697	0	0	0	0	0.062669	0	0.0395582	0	0	0.04163	0.0103247	0.0873118	0.178909	0.0941224	0.391405	0	0	0	0	0	0.0699001	0.02	0.167852	1.03978
TCGA-12-0618	0.0380438	0	0	0	0	0.0889846	0	0.0753132	0	0	0.0472305	0.00268115	0.0866517	0.0961749	0.0918147	0.371656	0.0172108	0	0	0	0.0314662	0.0527727	0.02	0.151536	1.03179
CGGA_1079	0	0.0339925	0.0052065	0.0171739	0	0.0427534	0	0.0578172	0	0	0	0.0518389	0.056707	0	0.0120675	0.472728	0	0	0	0.218118	0	0.0315964	0.02	0.221641	1.01518
CGGA_1284	0.0382787	0	0	0	0	0.101684	0	0.00377319	0.0217649	0	0	0.015083	0.174649	0	0.00475847	0.563539	0.00611892	0.00760979	0.0101068	0	0.0297062	0.0229279	0.02	0.21463	1.0196
CGGA_876	0.0597344	0	0.0162847	0.0388926	0	0.0442017	0	0.0232328	0.0119653	0	0.0567537	0.00740885	0.042732	0	0.0021328	0.612168	0.00815657	0	0.0563718	0	0	0.0199646	0.02	0.23037	1.00631
CGGA_D11	0.0126475	0	0	0.00680724	0	0.0862384	0	0.0570111	0	0	0	0.0447593	0.0433578	0	0.0361061	0.542761	0	0	0	0.160771	0	0.00954084	0.02	0.228595	1.01107
CGGA_1170	0	0.0323751	0.0319051	0	0	0	0	0.0760296	0	0	0.0143394	0.0203538	0.0389122	0.17301	0.00221921	0.401238	0	0	0	0.158603	0	0.0510142	0.02	0.232708	1.01245
CGGA_171	0	0.0433095	0	0	0.0297986	0	0	0.0973415	0	0	0	0.0436022	0.12889	0	0.0153764	0.398754	0	0	0	0.242928	0	0	0.02	0.217988	1.01495
CGGA_333	0	0.0645798	0.0139808	0.0143956	0	0.0543437	0	0.0329547	0	0	0	0.0333819	0.11487	0	0.00307714	0.382066	0	0	0	0.262977	0	0.0233736	0.02	0.231153	1.0096
CGGA_D39	0	0.202746	0.0841483	0.0297101	0	0.164245	0	0.00762853	0	0	0	0.15968	0.0450486	0	0	0.0989211	0	0	0	0.185265	0.0226075	0	0.02	0.213442	1.02124
CGGA_J042	0	0.0662644	0.0127635	0.0564861	0	0.034625	0	0.0248068	0	0	0	0.0570095	0.0129613	0	0.00946207	0.590536	0	0.00614478	0	0.122652	0	0.0062888	0.02	0.221919	1.01462
CGGA_1095	0	0.0546571	0.0837521	0.0145052	0.0220164	0	0	0.0647534	0	0	0.0222844	0	0	0.0217389	0.00599866	0.616237	0	0	0	0.090526	0	0.00353081	0.02	0.219443	1.01712
CGGA_738	0	0.0337068	0.0154288	0.0291954	0	0.0756701	0	0	0	0	0.00319277	0.0406143	0.127264	0	0.0484811	0.566709	0	0	0	0.0383364	0.0147854	0.00661584	0.02	0.222374	1.01255
CGGA_1036	0	0.187353	0.0577864	0.053073	0.000244908	0	0	0.0428743	0.048638	0	0.0629557	0	0.0266923	0.185715	0	0.319484	0	0	0.00608378	0	0	0.0091004	0.02	0.211323	1.00903
CGGA_1069	0.00263073	0.00805616	0.0394664	0.0257041	0	0.0127703	0	0.0190803	0.00994434	0	0	0.0457497	0.295265	0.059849	0.00375883	0.263424	0	0.00257205	0	0.211729	0	0	0.02	0.196939	1.02699
CGGA_108	0	0.0302289	0.00572815	0.0393241	0.035575	0	0	0.0380124	0.0205551	0	0.0252394	0	0	0.249826	0	0.50042	0	0	0	0.0550905	0	0	0.02	0.213337	1.03632
CGGA_1305	0	0.0708319	0.0231737	0.0342146	0.00650268	0.0292064	0	0.0162285	0.0261056	0	0	0.104245	0.0874044	0	0	0.344783	0	0.00107656	0	0.256228	0	0	0.02	0.210875	1.02142
CGGA_1444	0	0.0283787	0.0068654	0.0298713	0	0	0	0.0670301	0	0	0	0.050728	0.0155446	0.0536487	0.00907363	0.648057	0	0	0	0.0908028	0	0	0.02	0.204553	1.03672
CGGA_1461	0	0.112226	0.0393658	0	0.0248459	0	0	0.0188382	0.0296354	0.0607815	0.00198408	0.000876019	0	0.368186	0	0.322031	0	0.000514695	0	0.0169521	0	0.00376346	0.02	0.224899	1.02775
CGGA_1482	0	0.127388	0.029674	0.03504	0.0544272	0	0	0.024154	0.0152154	0	0.0231586	0.017992	0.0789702	0	0	0.49553	0	0	0.0918793	0	0	0.00657104	0.02	0.204154	1.00742
CGGA_1508	0	0.0520846	0.00279298	0.0758726	0	0.0106096	0	0.0102149	0.0113154	0	0	0.0947658	0.243042	0	0.0131921	0.432431	0	0	0	0.053679	0	0	0.02	0.204732	1.01773
CGGA_1527	0.00346118	0	0.00690284	0.00938972	0	0.0337073	0	0.0545557	0	0	0.0120162	0.0599911	0.199421	0	0.00484748	0.40088	0	0	0	0.214828	0	0	0.02	0.201586	1.02652
CGGA_1548	0	0.134324	0.0457293	0.0744962	0	0	0	0.0420818	0.0280574	0.0143385	0	0.0272297	0.00203005	0.245204	0.00588245	0.372346	0	0	0.00134221	0.00693862	0	0	0.02	0.21736	1.01536
CGGA_1575	0	0.00354309	0.00710097	0.073102	0	0.00692923	0	0.0289833	0	0	0	0.0489829	0.0982778	0	0.0136195	0.501252	0	0	0	0.216671	0.00153747	0	0.02	0.208702	1.02718
CGGA_1580	0	0.0252009	0.00641905	0.0444081	0	0.0542159	0	0	0	0	0.0180601	0.0411615	0.098034	0	0	0.560268	0.00541984	0.00180254	0	0.14355	0	0.00146109	0.02	0.205088	1.02613
CGGA_1603	0	0.0439298	0.15297	0.0874525	0	0	0	0.18139	0	0	0	0.0691959	0.0026316	0.25572	0.00738438	0.166098	0	0	0.0236597	0	0	0.00956731	0.02	0.202197	1.0131
CGGA_1643	0	0.138031	0.0383603	0.0344745	0	0	0	0.0150249	0.0256538	0	0.0230423	0	0	0.263378	0	0.440904	0	0.0169775	0.00415414	0	0	0	0.02	0.208363	1.03237
CGGA_1760	0	0.0891427	0.0179748	0.0335347	0	0	0	0.0161707	0.0294063	0	0	0.0869512	0.0857821	0.182572	0.00636383	0.43622	0	0	0.0144448	0	0	0.00143654	0.02	0.195683	1.02723
CGGA_521	0	0.00532168	0.0236617	0.0407866	0	0.0937444	0	0	0	0	0.0502934	0.0376939	0.104376	0	0	0.605542	0	0.00525193	0.0214522	0	0	0.0118763	0.02	0.212718	1.0195
CGGA_P102	0	0.0937798	0.0345649	0.22105	0.00982681	0.00732251	0	0.0719661	0	0	0	0.136685	0.0783616	0.084821	0	0.0792594	0	0.00314898	0	0.122976	0.0201556	0.0360818	0.02	0.210549	1.013
CGGA_P147	0	0.078649	0.013115	0.0499238	0	0.159887	0	0.0582213	0	0	0	0.101693	0.0405322	0	0	0.345712	0.0089234	0.00669058	0	0.13299	0.00366303	0	0.02	0.223845	0.999674
CGGA_P173	0	0.0238801	0	0.0572115	0.0125777	0.0569263	0	0	0.0263609	0	0.0428631	0.00449767	0.0231995	0	0.0133304	0.674832	0.00387879	0	0.045937	0	0	0.014505	0.02	0.207495	1.02686
CGGA_P501	0	0.0071411	0	0.025004	0	0.170518	0	0.00278893	0.0229322	0	0.0476734	0.0210846	0.0455825	0	0	0.571641	0	0.0109258	0.0702482	0	0.00445996	0	0.02	0.220481	1.00776
CGGA_P520	0	0.0965897	0.0407231	0.0810492	0	0.0311315	0	0.066985	0	0	0	0.0884956	0.0328312	0.0162255	0.00362801	0.48144	0.0554304	0	0	0.00547069	0	0	0.02	0.206108	1.01012
TCGA-26-5133	0.0148875	0.0258631	0.0178226	0.159188	0	0.0481064	0	0.0238893	0	0	0	0.0360736	0.179372	0.0190385	0.0767862	0.316195	0	0	0.0662187	0	0.0133688	0.00319041	0.03	0.145192	1.02373
CGGA_419	0.0408096	0	0.000538047	0	0	0.162546	0	0.17637	0	0.0465196	0.082737	0	0	0.30579	0	0.052894	0	0	0	0.101889	0	0.0299074	0.03	0.157352	1.04455
CGGA_802	0.0189544	0	0	0	0	0.150702	0.0832491	0	0.0481731	0	0.140226	0	0	0.268715	0.0157336	0.0233066	0	0.000414954	0	0.159351	0	0.0911744	0.03	0.156283	1.04868
CGGA_1006	0.0844814	0	0.0305954	0	0	0.180045	0	0.06659	0	0	0	0.0595817	0.0477746	0	0.0479439	0.482439	0	0	0	0	0	0.000549214	0.03	0.203022	1.00876
CGGA_1251	0	0.00317912	0	0.0355509	0	0.0963753	0	0	0	0	0.0388558	0.0496366	0.0255163	0	0.000528791	0.721562	0	0	0	0.0274818	0.00131359	0	0.03	0.207402	1.038
CGGA_638	0	0.00519644	0	0.0323621	0	0.0918374	0	0.00978929	0	0	0.0334278	0.028072	0.04777	0	0.0189894	0.660353	0	0	0	0.0722026	0	0	0.03	0.198254	1.03438
CGGA_D32	0	0.0461108	0.0128862	0	0	0	0	0.0647852	0	0.0409913	0	0.0165046	0	0.331237	0	0.379192	0	0.00465846	0	0.092487	0	0.0111466	0.03	0.197875	1.04667
CGGA_1068	0.0546299	0	0.0448248	0.0533035	0	0.0838486	0.00320288	0	0	0	0.0228317	0	0.00680579	0	0.00324083	0.652254	0	0	0.0426587	0	0	0.0323992	0.03	0.208931	1.02109
CGGA_1374	0.0206309	0	0.180838	0.0966001	0	0	0	0.0332223	0	0	0	0.0599742	0.0360239	0	0.10945	0.283618	0	0	0	0.17052	0	0.00912379	0.03	0.207747	1.01345
CGGA_1409	0.0218383	0	0	0.0261017	0	0.0939875	0	0.0461573	0	0	0	0.078866	0.0214058	0	0	0.328272	0	0.0191957	0	0.353914	0.00918164	0.00107998	0.03	0.205428	1.04127
CGGA_752	0	0.0149685	0.00388927	0.00851164	0.015336	0.0564703	0	0.00701012	0.000917378	0	0.033258	1.94406e-05	0.0147496	0	0.0031189	0.816376	0.00544674	0	0.0115903	0	0.00323126	0.00510684	0.03	0.209231	1.05309
CGGA_785	0	0.0395478	0.00938441	0	0.0084997	0.0377327	0	0.0259679	0	0	0.00460401	0.0289889	0.0942798	0	0	0.421847	0	0.00236344	0	0.326785	0	0	0.03	0.204358	1.03978
CGGA_1053	0	0.0440676	0.00488701	0.0244933	0	0.0397814	0.0119977	0.0161276	0.016274	0	0.0485815	0	0	0.165864	0	0.562856	0	0	0	0.0484554	0.00395578	0.012659	0.03	0.200202	1.03663
CGGA_1075	0	0.0760382	0.076074	0.0656392	0	0	0	0.0760645	0.0428693	0	0	0.0503548	0	0.212719	0.0280142	0.332106	0	0	0.0401215	0	0	0	0.03	0.194186	1.01522
CGGA_1108	0	0.0340685	0.0240813	0.134461	0	0.0183572	0	0.0285764	0	0	0	0.0978954	0.0526576	0	0.00710878	0.55091	0	0.00182873	0	0.0411185	0	0.00893627	0.03	0.184301	1.02842
CGGA_1401	0	0.0458875	0	0	0	0.0584943	0	0.0566633	0	0	0	0.061393	0.276391	0	0	0.259295	0	0	0	0.241875	0	0	0.03	0.18519	1.03174
CGGA_1471	0	0.0268595	0.00666312	0.0339017	0.06386	0	0	0.00896817	0.023638	0	0.139664	0	0.105626	0	0	0.506648	0	0	0.0795434	0	0	0.00462797	0.03	0.186244	1.01911
CGGA_1502	0	0.180531	0.0786174	0.0607909	0.000465533	0.00166368	0	0.0147815	0.0588706	0	0.0355555	0.00616866	0.0492406	0.0203888	0.00367891	0.468719	0	0	0	0.020528	0	0	0.03	0.17931	1.0242
CGGA_1531	0.000139033	0	0.00146162	0.0194716	0.00509234	0.0730888	0	0	0	0	0.0405452	0.0133761	0.123257	0	0.00692288	0.640892	0	0	0	0.0757537	0	0	0.03	0.184191	1.04472
CGGA_1596	0	0.0226855	0.0012368	0	0	0.089908	0	0.038056	0.0622647	0	0.0652582	0.0234727	0.0195959	0.12751	0	0.502659	0	0.00929532	0.0380582	0	0	0	0.03	0.18619	1.02763
CGGA_1597	0	0.0400397	0.104403	0.0802034	0	0	0	0.00644538	0.0201436	6.15533e-05	0	0.0314401	0	0.0694517	0	0.55919	0	0	0.0886216	0	0	0	0.03	0.191976	1.0246
CGGA_1624	0	0.152764	0.0927001	0.05453	0	0.0283124	0	0.01372	0.00976035	0	0.109071	0.0164216	0.0563529	0	0	0.413355	0	0	0.0530126	0	0	0	0.03	0.193405	1.0113
CGGA_1704	0	0.0459561	0.00747379	0.0128877	0.135732	0	0	0.0169875	0.0405328	0	0.0355719	0.0556376	0.0369016	0	0	0.561178	0	0	0	0.047868	0	0.00327276	0.03	0.180038	1.02798
CGGA_1850	0	0.0152967	0	0	0	0.116591	0	0.00349052	0.0129713	0	0.0661591	0.0284153	0.0879929	0	0.00626543	0.595806	0	0	0.0645051	0	0	0.0025065	0.03	0.186561	1.02901
CGGA_1901	0	0.0429011	0.143283	0.0787727	0	0.0611121	0	0.0304825	0.00596917	0	0.0331376	0	0.0325206	0.0774223	0	0.423104	0	0.0231504	0.0415397	0	0	0.00660484	0.03	0.186459	1.01518
CGGA_2046	0.0274575	0	0.0221684	0.117633	0	0.0344325	0	0.00348849	0	0	0	0.0676441	0.137897	0	0.0158594	0.550751	0.0200616	0	0	0.0026067	0	0	0.03	0.182143	1.03074
CGGA_705	0	0.0829522	0.029216	0.0442014	0.000240197	0.0366927	0	0.0153083	0	0	0	0.0637562	0.0483106	0	0.00466275	0.464174	0.0146323	0	0	0.195853	0	0	0.03	0.189781	1.02666
CGGA_846	0	0.0888439	0.0112486	0.0361356	0	0.0301782	0	0.0664793	0	0	0	0.0783798	0.142647	0	0	0.535364	0	0	0	0.0107242	0	0	0.03	0.18341	1.02774
CGGA_P114	0	0.0217713	0	0	0.0242953	0.0286567	0	0.0617667	0	0	0	0.0277583	0.116308	0	0	0.418297	0	0	0	0.298311	0.000831488	0.00200368	0.03	0.194577	1.03891
CGGA_P15	0	0.0188645	0.00197736	0.0624197	0.00959448	0.00537741	0	0	0.00377334	0	0.0181267	0.0628318	0.288926	0	0.00478128	0.478043	0	0	0.0452842	0	0	0	0.03	0.184265	1.03432
CGGA_P163	0	0.0141264	0.0812952	0.182322	0	0	0	0.0765216	0	0	0	0.0465746	0.0509716	0	0.0423506	0.421841	0	0	0	0.0807782	0	0.00321906	0.03	0.179198	1.01642
CGGA_P21	0	0.0501984	0	0	0.0130341	0.0365122	0	0.0235062	0	0	0.033709	0.0350327	0.0710967	0	0.012156	0.679386	0	0	0.0453683	0	0	0	0.03	0.192277	1.03844
CGGA_P483	0	0.00685406	0	0.0715609	0	0.0693866	0	0.00589075	0.0397209	0	0.0561952	0.000558557	0.0189017	0.14283	0	0.545271	0	0.0103643	0.0324663	0	0	0	0.03	0.183262	1.03779
CGGA_P7	0.0167549	0	0.0343762	0.0679268	0	0	0	0.0429239	0.00679778	0	0.024736	0	0.0369089	0	0.00768366	0.490218	0	0	0	0.259356	0.000465881	0.0118524	0.03	0.185228	1.03736
CGGA_P93	0	0.00682756	0.000858929	0	0.00528616	0.0864259	0	0.0116914	0	0	0.0488185	0.051702	0.131867	0	0	0.573496	0	0.000488635	0	0.077373	0	0.00516453	0.03	0.18679	1.0352
TCGA-27-1835	0.00330933	0	0.00151917	0.048208	0	0.204736	0	0.0329721	0.00695943	0	0	0.0974547	0	0.0513819	0.107	0.3815	0	0	0.0509541	0	0	0.0140048	0.04	0.136853	1.03965
CGGA_404	0	0.0401315	0.00733413	0.0700154	0	0.0245316	0.187161	0.051717	0	0.0327954	0.0572611	0	0	0.0952321	0.0536562	0.135972	0.00886668	0.0284011	0.080319	0	0	0.126605	0.04	0.150535	1.02092
CGGA_588	0	0.0244317	0	0	0.0586946	0	0.090939	0.126951	0	0.192773	0	0.0371478	0	0.0946688	0.170626	0.0693105	0	0	0.107222	0	0	0.0272368	0.04	0.154729	1.04324
CGGA_1263	0	0.0709678	0.0152075	0.0087624	0	0.104791	0	0.035365	0	0	0.0714917	0.0214592	0.027703	0	0	0.584998	0	0.00233125	0.0569224	0	0	0	0.04	0.185417	1.02305
CGGA_1272	0	0.0630676	0.0258341	0.01225	0	0.158199	0.0214896	0.00135131	0	0	0.0567154	0	0.0517582	0.160125	0	0.361463	0	0.0100305	0	0.0651183	0	0.0125984	0.04	0.196213	1.01264
CGGA_274	0.00928312	0	0.0668024	0	0	0	0	0.0583447	0	0.00634329	0	0.0354	0.00476788	0.188327	0.00459986	0.270314	0	0	0	0.32541	0	0.0304079	0.04	0.194692	1.05102
CGGA_804	0.0118392	0.00264844	0.0177465	0.033148	0	0.102973	0	0.00620658	0	0	0.0448017	0.00081723	0.18815	0	0.037487	0.542447	0	0	0.0115351	0	0	0.000199714	0.04	0.181866	1.03046
CGGA_850	0	0.0285814	0.0357065	0.00090399	0	0	0	0.0596382	0	0	0.0158834	0.0174435	0.0126542	0.126789	0.0526305	0.627018	0	0	0	0	0	0.022752	0.04	0.196123	1.0451
CGGA_D09	0.0218875	0	0	0	0	0.122272	0	0.00835599	0.0585174	0	0.0812832	0	0.0241878	0.371346	0	0.286661	0	0	0	0.0254889	0	0	0.04	0.189029	1.04253
CGGA_1020	0	0	0.00128205	0.0330567	0.00299636	0.0636428	0	0	0	0	0.0356084	0.0329528	0.127284	0	0	0.651891	0	0.0107949	0	0.0361476	0	0.00434347	0.04	0.192226	1.04065
CGGA_1330	0	0.0308784	0.0185292	0.0330004	0	0.0635583	0	0	0	0	0.0658583	0.00472986	0.0910216	0	0.00112598	0.605858	0	0.00139305	0.0716412	0	0.00984904	0.00255635	0.04	0.193167	1.02552
CGGA_1412	0	0.078375	0.0367769	0.193489	0	0	0	0.031286	0	0.0311489	0	0	0	0	0.00549414	0.599092	0	0.0120211	0.0123171	0	0	0	0.04	0.195031	1.0222
CGGA_245	0.027651	0	0.0788147	0.0769792	0	0.0236996	0	0.00986927	0	0	0.0135409	0.0216522	0.134761	0	0.00184584	0.467018	0	0	0	0.139757	0	0.00441105	0.04	0.194823	1.01837
CGGA_580	0	0.00870131	0.00368163	0.0225209	0	0.0367803	0	0.0288497	0	0	0	0.0381036	0.171921	0	0	0.50103	0	0	0	0.188411	0	0	0.04	0.185673	1.03851
CGGA_D04	0	0.0331247	0	0	0.02248	0.0013038	0	0.0670942	0	0	0	0.0317938	0.254384	0	0	0.239714	0	0.00267673	0	0.347429	0	0	0.04	0.180851	1.05165
CGGA_D14	0	0.00177323	0.00457994	0.0229286	0	0.147744	0	0	0	0	0.0155863	0.0488707	0.112475	0	0	0.548575	0	0	0	0.0946519	0	0.00281549	0.04	0.18697	1.02943
CGGA_D59	0	0.0171354	0.00476577	0.0378306	0	0.135502	0	0.0499841	0	0	0.0388076	0.0441798	0.0509152	0	0	0.374294	0	0.0115493	0	0.220069	0.0149676	0	0.04	0.180897	1.02577
CGGA_1074	0	0.0418881	0.0101526	0.0394079	0	0.067182	0.0103634	0.0311493	0.0045132	0	0.0472634	0	0.00557006	0.00934441	0.00985932	0.68298	0	0	0.00380064	0	0	0.0365253	0.04	0.196206	1.0342
CGGA_1130	0	0.0353524	0.0558827	0.0204407	0.0192494	0	0	0.0767993	0	0	0	0.113322	0.0260688	0.0404326	0.00548794	0.489938	0	0	0	0.117026	0	0	0.04	0.170962	1.03513
CGGA_1235	0	0.0617816	0.0170503	0	0	0.0507229	0	0.05447	0	0	0	0.0682186	0.181241	0	0.0171125	0.377251	0	0	0	0.172152	0	0	0.04	0.171606	1.02916
CGGA_1362	0	0.0587907	0.0165534	0.0744244	0	0.0522351	0	0.0140016	0.00877322	0	0.0228725	0.035724	0.122621	0	0.0129948	0.503662	0	0	0.0767931	0	0	0.000553594	0.04	0.175168	1.02218
CGGA_1369	0	0.0807546	0.0545243	0.0598609	0	0.0434735	0	0	0.012399	0	0.0185529	0.0496042	0.24392	0	0	0.380951	0	0	0.0500788	0.0058815	0	0	0.04	0.173695	1.021
CGGA_1443	0	0.0779002	0.0769294	0.0656587	0	0	0	0.0180539	0.0669966	0	0	0.0787286	0.0117983	0.0112096	0.00561215	0.479292	0	0	0	0.107821	0	0	0.04	0.17234	1.02771
CGGA_1655	0	0.0465022	0.0195967	0.100834	0.011565	0	0	0.0130121	0	0	0.0150145	0.0953618	0.112471	0	0.00593731	0.5131	0.0377291	0	0	0.0288757	0	0	0.04	0.169521	1.03397
CGGA_730	0	0.0278467	0.0084305	0.00848272	0.131945	0	0	0.00754041	0	0	0	0.088759	0.0226675	0	0	0.484114	0.0018277	0	0	0.201767	0	0.0166195	0.04	0.177089	1.03803
CGGA_P326	0	0.0271959	0.00582302	0	0.0538437	0.0294706	0	0.0448694	0	0	0	0.0944421	0.100859	0	0	0.390999	0	0.00483451	0	0.233933	0.0137289	0	0.04	0.176487	1.03725
CGGA_483	0	0.0654072	0	0.0345057	0	0	0.137866	0.0918226	0.0435825	0.350625	0	0	0	0.133222	0.0984682	0	0	0	0	0	0.0445007	0	0.05	0.146564	1.05934
CGGA_505	0	0.0214938	0.0170024	0	0	0.0444948	0.0178047	0	0	0.0257929	0	0.029159	0.0432327	0	0.159649	0.299141	0.0285662	0	0.178129	0	0	0.135534	0.05	0.149893	1.04944
CGGA_1001	0	0.0302768	0.0259561	0.0738186	0	0.0280322	0	0.0390342	0	0	0	0.0643378	0.0958761	0	0.00507511	0.312633	0.0112496	0.00520126	0	0.266569	0.0302718	0.0116681	0.05	0.17181	1.03536
CGGA_1411	0.0440801	0	0.0352971	0.0238793	0	0.035623	0.0182477	0	0.000555098	0	0	0.0200825	0.0612547	0.00261002	0.0148339	0.734627	0	0	0	0.00629325	0	0.00261638	0.05	0.173749	1.05873
CGGA_878	0.0171101	0	0	0	0	0.108082	0	0.00053548	0	0.0508441	0	0.0627622	0	0	0.0407331	0.594662	0	0.00745637	0.117815	0	0	0	0.05	0.180811	1.0294
CGGA_1219	0	0.0178809	0.0284272	0.0517136	0	0.00830895	0	0.0389128	0	0	0	0.0567572	0.17786	0	0	0.532613	0	0	0	0.0875258	0	0	0.05	0.169339	1.03912
CGGA_632	0	0.0376294	0.0474147	0.037433	0	0.044806	0	0.0336272	0	0	0.0171883	0.0271901	0.020211	0	0.0215759	0.55587	0.0244864	0	0	0.0998284	0.00945048	0.0232892	0.05	0.171035	1.03212
CGGA_698	0	0.0131685	0.00131921	0.041851	0	0.0839694	0	0.00991279	0	0	0.0580475	0	0.0250313	0	0	0.626922	0	0.021961	0.0792856	0	0.00259716	0.0359343	0.05	0.174326	1.03572
CGGA_704	0.0192233	0	0	0.0212639	0	0.155251	0	0.0124052	0	0	0.0179839	0.0558722	0.0626633	0	0	0.529882	0	0	0.125455	0	0	0	0.05	0.173587	1.02515
CGGA_905	0	0.0255096	0.00324537	0.0307999	0	0.167439	0	0.0135381	0	0	0.0426606	0.0250779	0.0390937	0	6.38309e-05	0.572351	0	0.00254573	0.0688776	0	0	0.00879808	0.05	0.170579	1.02998
CGGA_1477	0	0.04642	0.0439897	0.00620957	0.00956433	0.0690626	0	0	0.0151604	0	0.115009	0.00391011	0.0563752	0	0	0.576496	0	0	0.0578032	0	0	0	0.05	0.16903	1.0315
CGGA_1520	0	0.0478553	0.0124659	0.0214091	0	0.0934452	0	0.0144865	0.0126875	0	0.0129314	0.0776187	0.157467	0	0.0148486	0.450591	0	0	0.0841942	0	0	0	0.05	0.168569	1.02301
CGGA_1543	0	0.0670175	0.0706239	0.0282162	0	0.0138535	0	0.0217733	0.0223692	0	0	0.123151	0.0637783	0	0.00202732	0.45796	0	0	0	0.12923	0	0	0.05	0.165072	1.03617
CGGA_1671	0	0.0402918	0.0477687	0.0894412	0	0	0	0.0993049	0	0	0	0.0586668	0.183133	0	0.0109342	0.461185	0	0	0	0.00927397	0	0	0.05	0.165195	1.02827
CGGA_487	0.000431842	0.00357333	0	0.0188976	0	0.04806	0	0.0152958	0.00359452	0	0.00964946	0.0406203	0.00684529	0.247288	0	0.494674	0	0	0	0.11107	0	0	0.05	0.163522	1.07092
CGGA_P295	0	0.124162	0.0278582	0.0421338	0	0.0538891	0	0.0300118	0.0271805	0	0.00892907	0.0394757	0.0394809	0	0	0.571337	0	0	0	0.0355418	0	0	0.05	0.166076	1.03488
CGGA_P505	0	0.0330151	0	0.0139003	0	0.0830047	0	0.00576651	0.00117276	0	0.037198	0.0402021	0.264521	0	0	0.490622	0	0	0.0305969	0	0	0	0.05	0.16491	1.04109
CGGA_124	0.296025	0	0	0.115398	0	0	0.262321	0	0	0	0.0628981	0	0.0305181	0.124755	0	0	0	0.0265623	0.0815211	0	0	0	0.06	0.142708	1.0299
CGGA_1139	0	0.116501	0.0327522	0.036097	0	0.0488385	0	0.00721058	0.0202464	0	0.023459	0.00898451	0.136275	0	0.0203218	0.41095	0	0	0.138364	0	0	0	0.06	0.158602	1.02104
CGGA_1292	0	0.050324	0.0520711	0.192035	0.00287927	0	0.000550813	0	0	0	0	0.00602846	0	0.0249482	0.0110051	0.61539	0.00895981	0	0.0358078	0	0	0	0.06	0.155312	1.04426
CGGA_1338	0	0.00279609	0.00400004	0.0480612	0	0.0654693	0	0.0412778	0.00228353	0	0.0802158	0	0.00734067	0.355316	0.00768847	0.221808	0	0.00361971	0	0.123336	0	0.0367866	0.06	0.160348	1.05588
CGGA_1343	0	0.126628	0.157595	0	0	0.00792754	0.0277293	0.0166678	0	0.0863424	0	0.0530283	0.0756339	0.125688	0	0.190482	0	0	0.125811	0	0.00646695	0	0.06	0.16221	1.02271
CGGA_789	0.01305	0	0.0634163	0.0762751	0	0.070581	0	0.00417126	0	0	0.0549079	0	0.0739482	0	0.00669595	0.581513	0	0	0	0.0442341	0	0.0112076	0.06	0.167972	1.0344
CGGA_1215	0.0522881	0	0	0.0332216	0	0.147675	0	0.0186494	0.00962267	0	0	0.100208	0.0070742	0.10543	0.00151722	0.354923	0	0	0	0.149525	0	0.0198666	0.06	0.157394	1.03836
CGGA_1324	0	0.0730304	0.0999758	0.0104757	0	0.0106453	0	0.0225639	0	0	0	0.024042	0.00862358	0	0.00756174	0.532419	0.0344177	0	0	0.154043	0	0.0222024	0.06	0.154872	1.04643
CGGA_252	0	0.0343482	0.0175349	0.00228652	0	0.121903	0	0	0	0	0.0822707	0	0.0283187	0	0	0.548481	0.0309581	0	0.107435	0	0.00494161	0.0215228	0.06	0.160524	1.03096
CGGA_607	0	0.0154149	0.00996437	0.0231687	0	0.0987152	0	0	0	0	0.0642656	0	0.0504354	0	0.00862906	0.68497	0	0	0.0195551	0	0	0.0248818	0.06	0.161783	1.0536
CGGA_D24	0	0.0618009	0.0273224	0.132781	0	0.0353717	0	0.00912746	0.000113314	0	0.0691128	0	0.0355716	0	0	0.55022	0	0.00677494	0.0688182	0	0	0.0029854	0.06	0.166495	1.02769
CGGA_D47	0	0.0882267	0.028233	0.0297961	0.0270889	0.0491827	0	0.107623	0	0	0.0191227	0.078767	0.0307357	0.0956919	0.0128485	0.261945	0	0	0	0.170739	0	0	0.06	0.16289	1.02698
CGGA_D56	0.0166842	0	0.0745699	0.0347289	0.0808348	0	0	0.087916	0	0	0	0.0326928	0	0.171881	0.00197221	0.320236	0	0	0	0.178484	0	0	0.06	0.155039	1.03912
CGGA_1371	0	0.0625097	0.104912	0.0285883	0.0744747	0	0	0.00861882	0.0650229	0	0	0.0426325	0.0259998	0.0953566	0	0.336195	0	0	0	0.149248	0	0.00644204	0.06	0.162518	1.02748
CGGA_1811	0	0.023023	0.0317715	0.0991084	0	0.0260753	0	0.0103549	0.0184864	0	0	0.0890106	0.110356	0	0.0279503	0.453757	0.0589244	0	0	0.0511814	0	0	0.06	0.160262	1.03098
CGGA_265	0	0.0727605	0.0278054	0.0464147	0	0.015141	0.0310507	0.0209831	0	0	0	0.0606715	0.297207	0	0.0184726	0.334727	0	0	0	0.0747673	0	0	0.06	0.162565	1.03038
CGGA_P150	0.0150801	0	0	0	0.0268879	0.0350241	0	0.0155595	0	0	0	0.04333	0.313905	0	0.0126815	0.318236	0	0	0	0.219296	0	0	0.06	0.162869	1.04896
CGGA_373	0.0234917	0	0.0325361	0.0195134	0	0.0526946	0.078803	0.178799	0	0.0225976	0	0.0152487	0	0.0924408	0.127443	0.157633	0	0	0.133484	0	0	0.0653164	0.07	0.137841	1.02871
CGGA_658	0.00351644	0.0124595	0.0082657	0.0521769	0	0.210837	0	0	0.0084392	0	0.0585005	0.0381662	0.0349455	0	0.00829017	0.529105	0	0	0.0185076	0	0	0.0167906	0.07	0.141141	1.04266
CGGA_D02	0.0387538	0	0.0164336	0	0.039329	0.00913564	0	0.0267289	0.0375834	0	0.0927383	0	0	0.271882	0.000347862	0.425086	0	0.00597928	0	0.0298459	0	0.00615658	0.07	0.144519	1.06147
CGGA_1027	0	0.10293	0.0453124	0.06773	0	0.0633545	0.0946977	0	0	0	0.0657945	0	0.0967024	0.0423786	0.00520593	0.232059	0.109574	0.0218882	0	0.0380729	0.00461901	0.00968041	0.07	0.139784	1.01806
CGGA_251	0	0.00887338	0.0171763	0	0.0634548	0.0448389	0	0.0960976	0	0	0	0.0788872	0.124781	0	0.0136421	0.350795	0	0	0	0.201453	0	0	0.07	0.148882	1.03885
CGGA_337	0.0124788	0.000323578	0.0913548	0.062805	0	0.134825	0	0.0147004	0.0128199	0	0	0.116227	0.0369091	0	0.0184526	0.343738	0.0539083	0	0	0.0803915	0	0.0210658	0.07	0.147979	1.02859
CGGA_458	0	0.027518	0.00204289	0.053022	0	0.103368	0	0.00334939	0.0207897	0	0.0601482	0	0.0320489	0	0.00683263	0.590825	0	0	0.100055	0	0	0	0.07	0.141276	1.04427
CGGA_J100	0	0.0272437	0.00602319	0.0399327	0	0.0263436	0	0.0505345	0	0	0	0.0459826	0.0288297	0	0.00109289	0.461126	0	0	0	0.297258	0.0156337	0	0.07	0.153198	1.06243
CGGA_1121	0	0.0913972	0.0217757	0.0091385	0.0406139	0.00798561	0	0.044437	0	0	0.0640583	0.0451962	0.176275	0	0	0.26597	0	0	0	0.233152	0	0	0.07	0.158656	1.03488
CGGA_2082	0.000352897	0	0	0	0	0.0695244	0	0.0184813	0.0199641	0.000567229	0	0.0474467	0.0195859	0	0	0.685458	0	0	0.126897	0	0.0114672	0.000255041	0.07	0.158708	1.05469
CGGA_1078	0.0105475	0	0	0.0562619	0	0.0715198	0	0.0217293	0.0008723	0	0	0.0240302	0.0761972	0	0.0139706	0.630775	0	0	0.0653497	0	0	0.0287465	0.08	0.136864	1.05797
CGGA_681	0	0.00084763	0.045495	0.0382294	0	0	0	0.0444866	0	0	0	0.0307807	0.010635	0.137821	0.00551092	0.595858	0.0259315	0	0	0.0515867	0	0.0128175	0.08	0.138356	1.07302
CGGA_835	0	0.0373491	0.0103074	0.0383905	0	0.129085	0	0.0211566	0	0	0.0213903	0.0417235	0.10508	0	0.00523852	0.313844	0	0	0	0.269119	0	0.00731597	0.08	0.136061	1.0507
CGGA_1770	0	0.0133587	0.156419	0.0087728	0.0173629	0.00061484	0	0.0415953	0	0	0	0.0800014	0.204148	0	0	0.441381	0	0	0	0.0363463	0	0	0.08	0.155467	1.03917
CGGA_P439	0.0116132	0.00493597	0	0.0403177	0	0.0862685	0	0.0131981	0	0	0.00965512	0.035425	0.155771	0	0.0124009	0.500336	0	0.00262769	0	0.119579	0.00787171	0	0.08	0.155389	1.04249
CGGA_203	0.0454494	0	0.007066	0.0722927	0	0	0	0.122269	0	0.0263975	0	0.0882049	0	0.140716	0.0666832	0.213024	0	0	0.217898	0	0	0	0.09	0.131332	1.03985
CGGA_573	0.0381949	0	0	0	0	0.0634873	0.0732111	0.0368005	0.0266023	0.171543	0	0	0.0675809	0.258806	0.0212008	0	0	0.0531709	0.0909035	0	0	0.098499	0.09	0.130739	1.04253
CGGA_1035	0	0.0158575	0.0062535	0	0	0.0961152	0	0.00912507	0.0018055	0	0.110277	0	0.00231624	0.342894	0.00203591	0.230491	0	0	0	0.137705	0	0.0451247	0.09	0.135137	1.0701
CGGA_1072	0	0.00718498	0	0.0466971	0	0.184287	0	0.0222168	0.00693654	0	0.0690378	0.0223334	0.0396917	0	0.0197684	0.521956	0	0.00805721	0	0.0353934	0	0.0164399	0.09	0.134352	1.04521
CGGA_D34	0.00519541	0	0.0394447	0.0506065	0	0.00873481	0	0.0646029	0	0	0	0.0505026	0.12404	0	0.0187096	0.52159	0	0	0	0.116574	0	0	0.09	0.134366	1.05109
CGGA_1435	0	0.00819136	0.0384273	0.135554	0	0	0	0.0262153	0	0	0	0.0590452	0.140352	0	0	0.530706	0	0	0	0.0615092	0	0	0.09	0.153685	1.04204
CGGA_1501	0	0.109344	0.0417678	0.0254177	0.025058	0	0	0.00559211	0.0792641	0	0	0.0727834	0.00241009	0.216477	0.00293165	0.318135	0	0	0.100819	0	0	0	0.09	0.151918	1.03316
CGGA_1588	0	0.107579	0.104914	0.11414	0.0985924	0	0	0.0126695	0	0	0	0.111065	0.138873	0	0	0.261837	0	0	0.0493337	0	0	0.000995695	0.09	0.153562	1.02488
CGGA_1689	0	0.041947	0.00454913	0.02311	0	0.056299	0	0.00456309	0.0356252	0	0.0670666	0.0278721	0.148716	0	0	0.494413	0	0.00353948	0.0922993	0	0	0	0.09	0.152931	1.0336
CGGA_1731	0	0.0190033	0.00453575	0.0977999	0.00907776	0	0	0.0397787	0	0	0	0.10037	0.246685	0	0	0.353643	0	0	0	0.129107	0	0	0.09	0.151561	1.0421
CGGA_P142	0	0.0142041	0.00108443	0.0293303	0	0.121773	0	0	0.0072043	0	0.0484238	0.0468358	0.0676803	0	0	0.412318	0	0	0	0.236116	0	0.01503	0.09	0.153471	1.04748
CGGA_P177	0	0.0115997	0	0	0.011118	0.0807568	0	0.00688782	0	0	0.0243428	0.0635041	0.0767421	0	0	0.610158	0	0.00229833	0	0.112592	0	0	0.09	0.152936	1.05727
CGGA_P99	0	0.0359246	0.0276361	0.0605477	0	0.0419666	0	0.00133758	0	0	0	0.10018	0.231623	0	0.0132852	0.376659	0	0	0	0.11084	0	0	0.09	0.153026	1.03898
CGGA_240	0.113759	0	0.0246163	0	0	0.0149286	0	0.248253	0	0.0461768	0	0.0429107	0	0.328599	0.049349	0	0	0.0415614	0	0.0691896	0	0.0206567	0.1	0.123832	1.05472
CGGA_527	0.116366	0	0.0198465	0.00538587	0	0	0	0.175379	0	0.0237853	0	0.0218505	0	0.0375141	0.00319985	0.11812	0	0.0635448	0	0.344657	0.0703504	0	0.1	0.125409	1.07969
CGGA_1627	0	0.0315445	0.00122064	0	0.0283666	0.0640396	0	0.0162306	0	0	0.0839383	0	0.118258	0	0	0.60732	0	0	0.0490822	0	0	0	0.1	0.150179	1.04931
CGGA_564	0.0330097	0	0	0	0.047295	0.0988371	0	0.0960516	0	0	0	0.0684046	0.206811	0	0.0283057	0.421286	0	0	0	0	0	0	0.11	0.131776	1.04234
CGGA_675	0	0.0415111	0.0192073	0	0	0.117843	0	0.000496288	0	0	0.0150406	0.030586	0.0270002	0	0	0.448621	0	0.00673202	0	0.276519	0.0146722	0.00177118	0.11	0.130173	1.06478
CGGA_1055	0	0.0249275	0.00573013	0.0136138	0.00733349	0.0773265	0	0.0193523	0	0	0.025185	0.0252353	0.0146299	0	0.000864384	0.625612	0	0.00850104	0.149774	0	0	0.00191462	0.11	0.140456	1.0507
CGGA_1257	0	0.103318	0.0733735	0.0598848	0	0.026965	0	0.0705216	0	0	0	0.0444661	0.0148325	0	0.00221756	0.399674	0.0552978	0	0	0.148216	0.00123382	0	0.11	0.13972	1.03575
CGGA_1431	0	0.0604993	0.0663643	0.0403971	0.0554349	0	0	0.00187328	0	0	0.0385811	0.092737	0.143555	0	0.00400885	0.44494	0	0	0	0.0516089	0	0	0.11	0.145217	1.03865
CGGA_1507	0	0.0401979	0.0393832	0.058803	0	0.0204912	0	0.0654211	0	0	0	0.089871	0.0172765	0	0	0.418076	0.0157672	0	0	0.210799	0.0166483	0.00726566	0.11	0.140764	1.04913
CGGA_1528	0	0.029603	0	0.13307	0.00971966	0	0	0.0215115	0.00841048	0	0	0.0660854	0.179716	0	0.0221027	0.525214	0	0	0	0.00456677	0	0	0.11	0.139505	1.05092
CGGA_1534	0	0.0134889	0.00273837	0.0436432	0.0296393	0.027482	0	0.0056939	0	0	0	0.103942	0.12424	0	0	0.458557	0	0	0	0.190576	0	0	0.11	0.146581	1.05603
CGGA_1568	0	0.0382309	0.175463	0.0834406	0	0	0	0.0291368	0.000117453	0	0.0138712	0.0976767	0.218366	0	0	0.343697	0	0	0	0	0	0	0.11	0.137799	1.04346
CGGA_1613	0	0.0513093	0.0156097	0.0358598	0.00654478	0	0	0.0368206	0.0445379	0	0.0045628	0.0446285	0.0114849	0.13689	0	0.582916	0	0.00697205	0	0.00902568	0.00485396	0.00798371	0.11	0.147417	1.06184
CGGA_1650	0	0.0107036	0.0014978	0	0	0.122326	0	0	0.0204511	0	0.0460874	0.017037	0.16601	0	0.00502459	0.444006	0.0912683	0	0.0693997	0	0	0.00618865	0.11	0.144194	1.03667
CGGA_1658	0.0579992	0	0.0732382	0.0446346	0	0.0687669	0	0	0.0540311	0	0.0160806	0.0433514	0.0914869	0.0153549	0.00568275	0.432885	0.0336843	0	0.0328551	0	0.0118996	0.0180497	0.11	0.144389	1.02999
CGGA_1698	0	0.0338175	0.00534114	0.0173113	0.0543297	0	0	0.00734948	0.0286174	0	0.0478333	0.00909083	0.00520914	0.244605	0	0.460516	0	0.0176737	0	0.068306	0	0	0.11	0.138533	1.06893
CGGA_1744	0	0.0479218	0.0130431	0.00923538	0	0	0	0.0415898	0.0367389	0	0.0464803	0	0.0656018	0.417948	0	0.280521	0	0	0	0.0409197	0	0	0.11	0.145761	1.07891
CGGA_1785	0	0.096847	0.0118363	0.0494997	0.047515	0	0	0.0663195	0	0	0.0557743	0.0152504	0.0578708	0.163322	0.00228342	0.426549	0	0	0	0.00693201	0	0	0.11	0.138041	1.04628
CGGA_1817	0	0.0176336	0.0633659	0.0291681	0	0.0338994	0	0.0332177	0	0	0	0.0833381	0.146521	0	0	0.538904	0	0	0	0.0527665	0	0.00118574	0.11	0.145497	1.04803
CGGA_1899	0	0.0592561	0.0256672	0.190287	0	0	0	0.0575932	0	0	0	0.10912	0.145873	0	0	0.317297	0	0	0	0.0949057	0	0	0.11	0.147061	1.03469
CGGA_1985	0	0.0543374	0.0206843	0.0558815	0.0296467	0	0	0.0752432	0	0	0	0.0582584	0.0309854	0	0.0183161	0.417214	0.220055	0	0	0.0193782	0	0	0.11	0.143867	1.033
CGGA_2008	0	0.0565752	0.00939641	0.106858	0	0.0369849	0	0.00637532	0.0095053	0	0	0.0611642	0.0237175	0	0	0.64964	0	0	0.0397831	0	0	0	0.11	0.141661	1.05592
CGGA_809	0	0.145829	0.0336297	0.0317229	0	0.0529473	0	0	0.0227411	0	0.0879721	0.00642199	0.255047	0	0	0.283072	0	0	0.0806168	0	0	0	0.11	0.139468	1.02934
CGGA_P346	0	0.0953443	0.0419707	0.054166	0.00236054	0	0	0.0235028	0	0	0	0.0907896	0.0988933	0	0	0.330838	0.00657617	0	0	0.227252	0	0.0283057	0.11	0.142403	1.04808
CGGA_P415	0	0.030653	0.0657406	0.0358426	0	0.0986666	0	0.0182724	0	0	0	0.0749209	0.0509258	0	0	0.275536	0.011054	0	0	0.310223	0.015331	0.0128342	0.11	0.146057	1.05461
CGGA_P510	0	0.0166694	0.000438293	0.0750259	0	0.0661937	0	0.00268489	0.0100249	0	0	0.0458795	0.0515289	0	0.0178832	0.561987	0	0	0	0.143771	0	0.00791363	0.11	0.136968	1.05729
TCGA-19-5960	0	0	0.00397628	0.0264594	0	0.177368	0	0.104941	0	0.00662178	0	0.0364485	0.139841	0	0.0727741	0.370244	0	0	0	0.0281038	0.0332206	0	0.12	0.119386	1.04042
CGGA_570	0.0640975	0	0	0	0.0601303	0	0	0.108682	0	0.0273279	0	0.0891505	0	0.0741211	0.13984	0.134843	0	0	0.203752	0	0	0.0980553	0.12	0.118899	1.0503
CGGA_1313	0	0.0264044	0.00606636	0	0	0.0739262	0	0.00821239	0.0186922	0	0.0781098	0	0	0.315408	0	0.337878	0	0	0	0.106336	0	0.0289667	0.12	0.122558	1.0779
CGGA_773	0	0.0657877	0.0177292	0.0570511	0	0.0295828	0	0.0140672	0.00296662	0	0	0.0422921	0.000367366	0.123281	0	0.486159	0	0	0	0.123188	0	0.0375277	0.12	0.122157	1.06438
CGGA_791	0.0126775	0	0.00302641	0.0726785	0	0.11948	0	0	0	0	0.00894667	0.0205229	0.011403	0	0.0490275	0.634752	0.000312901	0	0.0594797	0	0	0.00769365	0.12	0.125429	1.06017
CGGA_1129	0	0.0926781	0.0744159	0.0900722	0.018772	0	0	0.103796	0	0	0	0.073532	0.0468954	0	0.0035156	0.404811	0	6.65847e-05	0	0.091019	0.000426449	0	0.12	0.121449	1.04104
CGGA_1175	0.00523696	0	0.00759494	0.0705926	0	0.0536584	0	0.0506681	0.00495635	0	0.0533883	0.00566171	0.023668	0.201199	0	0.489178	0	0.0127497	0.0102827	0	0	0.0111652	0.12	0.122117	1.06913
CGGA_1287	0	0.00796298	0.000407689	0.0780024	0	0.109913	0	0.0125483	0	0	0.0602635	0	0.0281313	0	0.00931514	0.575805	0	0	0.103274	0	0.00238081	0.0119965	0.12	0.12643	1.04996
CGGA_1307	0	0.0234091	0.00621475	0.0386042	0	0.0823025	0	0.0135508	0	0	0.0882593	0	0.0380889	0	0	0.637112	0	0.022437	0.0398479	0	0	0.0101734	0.12	0.126128	1.06018
CGGA_1384	0.0143502	0	0	0	0	0.139187	0	0.024742	0.0315969	0	0.0586056	0.0140964	0.0199513	0	0.000121274	0.661535	0	0	0.02338	0	0	0.0124335	0.12	0.12638	1.06481
CGGA_485	0	0.0481729	0.00507206	0.0406129	0.0264616	0.0815511	0	0.0152052	0	0	0.069466	0	0.0325129	0	0	0.601581	0	0.00527024	0.00158588	0	0.0250467	0.0474618	0.12	0.127911	1.05586
CGGA_662	0	0.00519506	0.00314262	0.0212382	0.0322441	0.0434105	0	0	0	0	0.0534298	0.0153352	0.243882	0	0.000918169	0.519096	0	0	0	0.0426353	0	0.0194729	0.12	0.119012	1.0681
CGGA_D27	0	0.0722815	0.142801	0.0438408	0.0637027	0	0	0.082179	0	0	0.0475224	0.0222449	0.00417748	0	0	0.307013	0	0	0	0.214237	0	0	0.12	0.123059	1.04732
CGGA_1004	0.0505888	0	0.0574278	0.0760727	0	0.0635583	0	0.0192144	0.0117114	0	0.0117304	0.0296834	0.0189286	0	0.00937126	0.577347	0.00903602	0	0.0412523	0	0.0181824	0.00589467	0.12	0.126089	1.04882
CGGA_1119	0	0.0709511	0.0597489	0.00771603	0	0.0909721	0	0.139744	0	0	0.0129835	0.12361	0.0708321	0	0	0.1321	0.00872118	0	0	0.0471555	0	0.235465	0.12	0.123568	1.05719
CGGA_1246	0	0.0914217	0.0147052	0.110587	0.0487426	0	0	0.0246379	0	0	0.0527402	0	0.019624	0	0.00432081	0.506061	0.0235758	0	0.0867146	0	0	0.0168686	0.12	0.125795	1.03967
CGGA_1475	0	0.0504591	0.0311904	0.0378306	0	0.147971	0	0.0755758	0	0	0	0.0881384	0.025549	0	0.005283	0.195124	0	0	0	0.315848	0.0140177	0.0130133	0.12	0.119343	1.0695
CGGA_1058	0	0.017133	0.00247065	0.0193255	0	0.131597	0	0	0.00336461	0	0.0867461	0.035707	0.060107	0	0	0.594252	0	0.00771727	0	0.0387839	0.00279668	0	0.12	0.135235	1.0561
CGGA_1066	0.00287438	0.00154429	0	0	0	0.138457	0	0.000479539	0.00186685	0	0.0510459	0.0412968	0.161328	0	0	0.557118	0	0.00118867	0.0270435	0	0	0.015758	0.12	0.125896	1.06036
CGGA_1103	0	0.00660625	0	0.0286919	0	0.117608	0	0	0.0473751	0	0.0709592	0.0131105	0.0207994	0.166704	0	0.501379	0	0.0113568	0.0154098	0	0	0	0.12	0.121609	1.06633
CGGA_1127	0	0.0815646	0.0232275	0.0196821	0.138345	0	0	0	0.00647436	0	0.0844119	0	0.0192054	0	0	0.556271	0	0	0.0708186	0	0	0	0.12	0.130289	1.04352
CGGA_1192	0	0.0559628	0.00870136	0.0772446	0	0.0426369	0	0.0354069	0	0	0.00112791	0.0988822	0.168513	0	0	0.324773	0	0	0	0.174546	0.0122056	0	0.12	0.125576	1.04966
CGGA_1208	0	0.022072	0.00772453	0.0148772	0	0	0	0.0195844	0.00588719	0	0.0425459	0	0	0.337086	0.00848352	0.419463	0	0.00380895	0	0.0582233	0	0.0602444	0.12	0.122332	1.10039
CGGA_1300	0	0.0231801	0	0	0.0365989	0	0	0.0668857	0	0	0.0104329	0.0489192	0.313532	0	0	0.382757	0	0	0	0.117694	0	0	0.12	0.12328	1.06015
CGGA_1354	0	0.0243362	0	0.0218122	0.00334204	0	0	0.061668	0	0	0.027301	0.0212361	0	0.343531	0	0.46909	0	0	0.0276827	0	0	0	0.12	0.134169	1.0942
CGGA_1377	0	0.0273306	0.00931906	0.0212502	0.0165047	0.0609282	0	0.00197452	0	0	0.0435869	0.0515639	0.0825139	0	0	0.544457	0	0	0	0.131529	0	0.00904201	0.12	0.135088	1.05671
CGGA_1386	0	0.0339877	0.0112285	0.0056234	0.0299825	0.0837446	0	0	0.0359094	0	0.0235816	0.11203	0.139109	0	0.0539981	0.46006	0	0	0.0107443	0	0	0	0.12	0.134861	1.04527
CGGA_1389	0	0.12898	0.137794	0.147938	0	0	0	0.0495794	0.0226727	0	0.0113199	0.0685195	0.032269	0	0	0.362848	0	0	0	0.0380806	0	0	0.12	0.128811	1.04347
CGGA_1392	0	0.146403	0.0465827	0.0119547	0	0.0796476	0	0	0.0683609	0	0	0.0659453	0.0712757	0.0309712	0	0.373074	0.0351515	0	0.0706336	0	0	0	0.12	0.13459	1.0306
CGGA_1451	0	0.0417822	0.0659759	0.0607025	0	0.0036538	0	0.0275121	0.0483489	0	0.0164987	0.0369219	0.0527672	0.207952	0.0167604	0.385211	0	0	0.0359132	0	0	0	0.12	0.121847	1.05317
CGGA_1472	0	0.029975	0.0111766	0.0414528	0.0985839	0	0	0	0.0453754	0	0.162331	0.101302	0.0856582	0	0.00232588	0.421819	0	0	0	0	0	0	0.12	0.130498	1.05769
CGGA_1546	0	0.0701783	0.0746642	0.0265911	0	0	0	0.0245202	0.0423089	0	0.0238578	0	0.0282389	0.342954	0	0.279848	0	0	0	0.0765178	0	0.0103202	0.12	0.125837	1.07131
CGGA_1606	0	0.0677364	0.0212222	0.0470922	0	0.0493346	0	0.0403586	0	0	0.00705304	0.0496442	0.0139337	0	0.0201305	0.650936	0	0	0.0325582	0	0	0	0.12	0.132085	1.05901
CGGA_1648	0	0.116683	0.0407581	0	0.139304	0	0	0	0	0	0.031241	0	0.020243	0	0	0.500172	0	0	0.144417	0	0	0.00718243	0.12	0.126012	1.03991
CGGA_1654	0	0.13109	0.0617662	0	0.0677171	0	0	0.0402664	0.00883909	0.0290428	0	0.0597188	0.0555729	0.243453	0.0082409	0.223264	0	0	0.0710281	0	0	0	0.12	0.132235	1.03864
CGGA_1663	0	0.0582521	0.024094	0.0999675	0	0.0467376	0	0.0112325	0	0	0	0.0689639	0.0119654	0	0.0077847	0.355975	0.213036	0	0	0.0930257	0.00012462	0.00884107	0.12	0.125566	1.0383
CGGA_1700	0	0.0802071	0.0329318	0.0839251	0	0.0339673	0	0.0146942	0.0277095	0	0	0.0683414	0.112242	0	0.0286077	0.492406	0	0	0	0.0249686	0	0	0.12	0.132774	1.04324
CGGA_1727	0	0.114495	0.0183549	0.00988437	0.028395	0.0347218	0	0.0133269	0.0118149	0	0.0600267	0.0587504	0.131743	0	0	0.459391	0	0	0.0587671	0	0	0.000329235	0.12	0.127548	1.04158
CGGA_1728	0	0.0494405	0.00511809	0.0579526	0	0.0908012	0	0.0381505	0	0	0.039724	0.0440362	0.121527	0	0.0130385	0.500874	0	2.95202e-05	0	0.0393079	0	0	0.12	0.134541	1.04405
CGGA_2003	0	0.130293	0.0170135	0.107601	0	0.0273188	0	0	0.0580879	0	0.0346266	0	0.0239513	0	0	0.549794	0	0.00658221	0	0.0445995	0	0.000132411	0.12	0.133279	1.04613
CGGA_825	0.0113212	0	0.00743918	0.0720336	0	0.00511923	0	0.0530528	0	0	0	0.0658527	0.151526	0	0.0382445	0.559461	0	0	0	0.03595	0	0	0.12	0.126068	1.06075
CGGA_P100	0	0.150545	0.0468212	0.0566471	0.0162867	0	0	0.0403229	0.00166139	0	0.089516	0.0309471	0.0155257	0.0294487	0	0.47498	0	0	0.0472979	0	0	0	0.12	0.124749	1.0445
CGGA_P109	0.0100692	0	0	0.156539	0	0	0	0.0362616	0	0	0	0.0689181	0.129112	0	0	0.560218	0	0	0	0.0388827	0	0	0.12	0.134917	1.05625
CGGA_P132	0	0.0412693	0.00455317	0.0552233	0.149136	0	0	0.00107516	0.0332201	0	0.126147	0	0.0421287	0	0.0248564	0.489203	0	0	0	0.0186387	0.00394324	0.0106056	0.12	0.13481	1.04062
CGGA_P160	0	0.0130065	0.0134755	0.0222923	0	0.0297508	0	0.0283245	0	0	0	0.051393	0.0732866	0	0.00342689	0.468859	0	0	0	0.282995	0.00526697	0.00792317	0.12	0.130213	1.0757
CGGA_P18	0	0.0356629	0.0181065	0.00152855	0.0138224	0.0742037	0	0.00256288	0	0	0.027854	0.0367574	0.026019	0	0	0.563604	0	0	0	0.189555	0	0.0103233	0.12	0.134139	1.0634
CGGA_P182	0	0.0289911	0.00408442	0	0	0.0318716	0	0.108331	0	0.0424437	0	0.0596996	0.00746198	0	0.00204289	0.2662	0.00781491	0	0	0.417064	0.00593949	0.0180556	0.12	0.122856	1.09965
CGGA_P22	0	0.0149901	0	0	0	0.140205	0	0.0703267	0	0	0.0429227	0.0400206	0.0633991	0	0	0.576555	0	0.00246934	0.0491113	0	0	0	0.12	0.121	1.0556
CGGA_P31	0	0.0179156	0.166324	0.0772066	0	0.00345632	0	0.0598631	0.0107145	0	0	0.125503	0.046505	0	0.00781825	0.27549	0.0405034	0	0	0.163571	0	0.00512929	0.12	0.130831	1.04682
CGGA_P335	0	0.059571	0.0148585	0.106859	0	0	0	0.0860532	0	0	0	0.11969	0.0567971	0.0276992	0	0.469068	0	0	0	0.0594036	0	0	0.12	0.121242	1.05346
CGGA_P401	0	0.0046022	7.34338e-05	0.0903543	0	0.0974223	0	0.0361775	0	0	0.00626271	0.0635629	0.0342193	0	0.0034145	0.479055	0	0.00124118	0	0.179874	0	0.00374015	0.12	0.129347	1.05634
CGGA_P421	0.0140743	0	0	0.10066	0	0.0555641	0	0.0568027	0	0	0	0.0480455	0.00928202	0	0.00517853	0.597602	0.0118419	0	0.0692373	0	0.0133305	0.0183812	0.12	0.133491	1.05105
CGGA_P438	0.00752851	0.038164	0	0.0576207	0	0	0	0.0295245	0	0	0.0125174	0.00300237	0	0.0218707	0.0110603	0.773279	0	0	0	0.0454324	0	0	0.12	0.123141	1.09567
CGGA_P633	0.00164267	0	0.000362164	0	0	0.2738	0	0.00938231	0	0	0	0.096638	0.0555615	0	0	0.413926	0.0133146	0	0	0.135373	0	0	0.12	0.133095	1.04813
CGGA_442	0	0	0.00567749	0	0	0	0.0751923	0.142749	0	0.0867319	0	0.169255	0	0.132859	0.046362	0.0536303	0.039253	0.0654844	0	0.121637	0.0381042	0.0230645	0.13	0.109713	1.07891
CGGA_495	0	0	0	0	0.0844671	0	0.181802	0	0	0.339835	0	0	0	0.0662581	0.0514314	0.151475	0	0.122597	0	0	0.00213429	0	0.13	0.110563	1.0694
CGGA_1049	0	0.0437117	0.0187196	0.0293832	0	0.0158644	0	0.0186844	0.0168157	0	0.0727759	0	0.0113517	0.345347	0	0.230439	0	0	0	0.186651	0	0.0102557	0.13	0.113456	1.08513
CGGA_1258	0.00862084	0	0	0.0174822	0	0.0495871	0	0.0311213	0.031015	0	0.0606259	0.0341602	0.0133654	0.189975	0	0.555653	0	0	0	0.00505703	0	0.00333743	0.13	0.118096	1.08265
CGGA_1342	0.0463344	0	0.0371501	0.00875513	0	0.10552	0	0.0283647	0	0	0.0471458	0	0.0663751	0.131028	0.00651355	0.294121	0.0381795	0	0	0	0.069992	0.120521	0.13	0.116535	1.04817
CGGA_413	0	0.071395	0.0116642	0.0516695	0	0.0795282	0	0.0144253	0.0196747	0	0.106368	0	0.0153559	0.137361	0	0.425537	0	0.00903418	0.0392983	0	0	0.0186886	0.13	0.115578	1.05015
CGGA_1094	0	0.0710441	0.0192275	0.0649358	0	0.0417449	0	0.0251612	0.0109721	0	0.117043	0.0180655	0.04746	0	0.00289365	0.500862	0	0	0.0738944	0	0	0.00669545	0.13	0.112103	1.04812
CGGA_510	0	0.108664	0.0273163	0.0568784	0.0396998	0.0430903	0	0.0113047	0	0	0.0177125	0.0231123	0.0260841	0	0.00953155	0.62466	0.00150418	0	0	0	0.0104423	0	0.13	0.11691	1.06306
CGGA_642	0	0.0256493	0.00869755	0	0.0176308	0.0575335	0	0.00557004	0	0	0.0137756	0.0245382	0.2644	0	0	0.377699	0	0.00972458	0	0.18889	0	0.00589201	0.13	0.116613	1.06413
CGGA_899	0.0285054	0	0.0601317	0.0498634	0.0252414	0	0	0.00696836	0	0	0.0103024	0.0321694	0.0923013	0	0.0486555	0.626348	0	0	0	0.0195135	0	0	0.13	0.112017	1.0715
CGGA_1073	0	0.0491381	0.0269379	0.057082	0	0.0519465	0	0.0105202	0	0	0.0478251	0	0.0169281	0.222172	0	0.440918	0	0	0	0.0579823	0	0.0185495	0.13	0.117706	1.06919
CGGA_D30	0.0303262	0	0.035521	0.100775	0	0.0723679	0	0	0	0	0.0178826	0	0.0634392	0	0.00792812	0.653462	0	0	0.000389566	0	0	0.0179083	0.13	0.112437	1.07211
CGGA_1032	0.0333262	0	0.0964974	0.0788909	0	0.0306052	0	0.0188614	0	0	0	0.0587071	0	0.104021	0.00332637	0.541817	0	0	0.0339477	0	0	0	0.13	0.115635	1.06328
CGGA_1126	0	0.174943	0.0594658	0.0319353	0	0.0670666	0	0.0477925	0.0248093	0	0.104751	0.0120747	0.0355619	0	0.0023578	0.415564	0	0.000461408	0	0.0232173	0	0	0.13	0.119478	1.04342
CGGA_1562	0	0.0145236	0.012533	0.0326056	0	0.0299742	0	0.193982	0	0	0	0.107321	0.0400042	0	0	0.255422	0	0	0	0.313634	0	0	0.13	0.118186	1.07835
CGGA_1621	0	0.00899312	0	0.00338322	0.0193922	0.108516	0	0.0186687	0.0330549	0	0.0547261	0.0332506	0.0385899	0	0	0.560202	0	0	0.119804	0	0	0.00141891	0.13	0.117818	1.05253
CGGA_1641	0	0.0928091	0.0260087	0	0	0.142081	0	0.0504194	0.0377178	0	0.0775935	0.0648916	0.056609	0.208456	0	0.19692	0	0	0	0.0464935	0	0	0.13	0.118382	1.04516
CGGA_1773	0	0.0675768	0	0	0	0.0898292	0	0.0278568	0.020622	0.0218623	0	0.0688046	0	0.146404	0.0148419	0.362916	0	0	0.179286	0	0	0	0.13	0.114713	1.04426
CGGA_1866	0	0.0495659	0.00565364	0.000662023	0.0824362	0	0	0.0706936	0.00866079	0	0.0399829	0.0732685	0.0352441	0.238702	0	0.282719	0	0.0181663	0	0.0942446	0	0	0.13	0.115121	1.0591
CGGA_1946	0	0.0159916	0.00442363	0	0	0.0440644	0	0.0416995	0.0242662	0.0209023	0	0.0315259	0	0.332542	0.00405672	0.41077	0	0.0164885	0	0.0504047	0	0.00286426	0.13	0.113739	1.09484
CGGA_P269	0	0.115047	0.0162997	0.110724	0	0	0	0.0588315	0.000274895	0	0	0.0759369	0	0.186186	0	0.289721	0	0	0	0.146978	0	0	0.13	0.117151	1.05739
CGGA_709	0.00333973	0	0	0	0	0.139075	0.015198	0.184975	0	0.0166989	0	0.0514258	0	0.182055	0.0265149	0.108159	0	0	0.0968658	0	0.115605	0.0600883	0.14	0.106798	1.04705
CGGA_399	0.0386892	0	0.00249925	0.094938	0	0.0853234	0	0.0353275	0.0128963	0	0	0.11707	0.0685655	0	0	0	0	0.00571362	0	0.49528	0.0279002	0.0157969	0.14	0.106083	1.18349
CGGA_1301	0.0169469	0.00536514	0.0378356	0.100272	0	0.0516729	0	0.031169	0.0116327	0	0	0.102522	0.0297922	0	0.0322874	0.460826	0.0156783	0	0	0.066924	0	0.0370754	0.14	0.107317	1.05396
CGGA_309	0.0522636	0	0.0284941	0.0591225	0	0.145105	0	0.0260659	0	0	0.00711249	0.0112299	0.0981078	0	0.0546206	0.488689	0.00867199	0	0.0162993	0	0	0.00421769	0.14	0.108092	1.05041
CGGA_448	0.0531192	0	0	0.0334021	0	0.111772	0	0.0143498	0.0151077	0	0	0.0797076	0.0939303	0.0571501	0.0055041	0.331581	0	0	0	0.164008	0.02757	0.0127984	0.14	0.108674	1.05397
CGGA_1491	0.00625836	0	0	0.0797645	0	0	0	0.0690138	0	0	0.0288006	0.0172311	0	0.108709	0.00965886	0.638601	0	0	0.0419631	0	0	0	0.14	0.111024	1.08378
CGGA_157	0	0.133807	0.0175296	0.025838	0	0.0545386	0	0.00492726	0.0115534	0	0.0912223	0.067486	0.196526	0	0	0.366526	0	0	0.0233213	0	0	0.00672494	0.14	0.110779	1.05001
CGGA_1812	0	0.0143357	0.000687412	0.0339231	0	0.00961922	0	0.0364395	0.0447065	0	0.0850642	0	0.0134589	0.234219	0	0.328926	0	0.0153974	0	0.183223	0	0	0.14	0.110135	1.07554
CGGA_1833	0	0.0134754	0	0	0	0.0305577	0	0.115314	0.0275347	0	0.00187581	0.0385864	0.0126323	0.244151	0.0151393	0.331263	0	0.0116444	0	0.157825	0	0	0.14	0.110621	1.07451
CGGA_281	0	0.277275	0.141326	0.00331322	0.203214	0	0.00172697	0	0.0643463	0	0.0888737	0	0.00273472	0.0322841	0	0.000630495	0	0	0.163607	0	0	0.0206683	0.15	0.103611	1.04157
CGGA_1026	0.0916559	0	0	0	0.0409658	0.0423581	0	0.0413712	0	0	0.0808195	0	0.0878568	0	0	0.534368	0	0.00317017	0	0.0374606	0	0.0399736	0.15	0.104916	1.0597
CGGA_1332	0	0.0838134	0.024745	0.0333689	0	0.113506	0	0.0161328	0.0112677	0	0.163661	0	0.0427621	0.252077	0	0.23872	0	0.00477924	0.0151676	0	0	0	0.15	0.106608	1.05593
CGGA_1031	0	0.0244468	0	0	0	0.195477	0	0.0381419	0.00515941	0	0.0866214	0.021741	0.068446	0	0.000922601	0.456151	0	0	0	0.0157251	0	0.0871682	0.15	0.106401	1.05482
CGGA_479	0.0229256	0	0.00998364	0.0190153	0.0487495	0	0	0.040495	0	0	0.0232074	0.0507232	0.107136	0	0.0108847	0.472	0	0	0	0.168825	0	0.0260546	0.15	0.104361	1.06627
CGGA_501	0	0.0157062	0	0.0230126	0.0106477	0.0148894	0	0.0292844	0	0	0	0.0267769	0.120207	0	0.00257252	0.582517	0	0	0	0.174385	0	0	0.15	0.105053	1.08508
CGGA_655	0.000134656	0	0	0.028876	0.0379032	0	0	0.0388965	0	0	0	0.0274725	0.16667	0	0.000874161	0.621442	0	0	0	0.0777307	0	0	0.15	0.102915	1.08614
CGGA_1275	0	0.0778125	0.10036	0.0522852	0	0.125688	0	0.0173908	0.000357706	0	0.107034	0.0304798	0.0555821	0	0	0.39412	0	0.00155545	0.0364952	0	0	0.000839544	0.15	0.103758	1.04551
CGGA_1659	0	0.00820179	0.0169937	0.0519423	0	0	0	0.0302421	0.0136331	0.00512612	0	0.046991	0	0.130359	0.00359259	0.53543	0	0	0	0.151184	0	0.00630428	0.15	0.108107	1.08618
CGGA_D58	0	0.0122433	0.00984887	0.0299736	0	0.15233	0	0.0522331	0	0	0	0.0808819	0.00729658	0.0198896	0.0102291	0.586066	0	0	0	0.0387189	0.000289675	0	0.16	0.101059	1.07044
CGGA_241	0	0.0109288	0	0.0688412	0	0	0	0.0632002	0	0	0	0.0441478	0.0670664	0	0.0173465	0.265353	0	0	0	0.424298	0	0.0388183	0.16	0.098978	1.11481
CGGA_818	0	0.10321	0.0255068	0.164197	0	0.0914339	0.0215424	0.0180341	0	0	0.039244	0	0.0547231	0	0	0.341941	0	0.0121341	0	0.0910531	0.0167765	0.0202046	0.16	0.0992763	1.04278
CGGA_864	0	0.00722511	0.0161798	0.0476169	0	0.0965235	0	0.00968299	0	0	0.125727	0	0.0360166	0	0.00458613	0.549706	0	0	0.106737	0	0	0	0.16	0.0998393	1.05932
CGGA_1156	0	0.0426528	0.0126761	0.0626786	0	0	0	0.0329551	0	0	0	0.0696572	0.155861	0	0.00236684	0.276876	0	0	0	0.33606	0.00821576	0	0.16	0.102034	1.08906
CGGA_1228	0	0.115655	0.0161936	0.107771	0	0.00146382	0	0.00716448	0	0	0	0.0810492	0.105646	0	0	0.557916	0	0	0.00714077	0	0	0	0.16	0.106915	1.06581
CGGA_1326	0	0.175151	0.0456972	0	0.00433724	0.0964213	0	0.0318921	0.00687224	0.00201903	0	0.104314	0	0	0	0.498596	0	0.0101923	0	0.0217129	0	0.00279518	0.16	0.102288	1.06095
CGGA_1353	0	0.0723441	0.0166744	0	0.00793606	0.0313623	0	0.0196283	0.000732927	0.0503663	0	0.042362	0	0.167396	0	0.538086	0	0	0.0531115	0	0	0	0.16	0.105139	1.07826
CGGA_1500	0	0.056188	0	0.0314395	0	0.0760839	0	0.0314638	0	0	0	0.0844328	0.0701203	0	0.0543037	0.584429	0	0	0	0.0115393	0	0	0.16	0.107496	1.06813
CGGA_1505	0	0.00361997	0	0.0575101	0	0.131373	0	0.0117091	0	0	0.0599721	0.0294216	0.0255223	0.00197706	0	0.59006	0	0	0	0.07703	0	0.0118051	0.16	0.102267	1.07155
CGGA_1524	0	0.0315584	0.0858469	0.0785962	0	0	0	0.0822741	0	0	0	0.0588217	0.135078	0	0.0146657	0.212689	0.0084912	0	0	0.291979	0	0	0.16	0.102172	1.0669
CGGA_1526	0	0.0274099	0	0.0377524	0	0.0488672	0	0.0667885	0	0	0	0.0849912	0.193272	0	0.00595469	0.534948	0	0	0	1.63026e-05	0	0	0.16	0.106038	1.06941
CGGA_1718	0	0.0363622	0.0880169	0.0734016	0.0166164	0	0	0.0270376	0	0	0.0388217	0.0390949	0.16517	0	0	0.46721	0	0	0.0482689	0	0	0	0.16	0.102332	1.05385
CGGA_625	0	0.0436161	0	0.113231	0	0	0	0.0748125	0	0	0.0249778	0.0686305	0.296734	0	0	0.344138	0	0	0	0.0338602	0	0	0.16	0.104454	1.05844
CGGA_903	0	0	0	0.0132263	0	0.229127	0	0.0157934	0.0345616	0	0.120329	0.0211035	0.062053	0	0.00123288	0.457973	0	0.00317462	0.0344098	0	0	0.007016	0.16	0.105425	1.05511
CGGA_P19	0	0.0415869	0.0122495	0.00808323	0.00403362	0.0338898	0	0.0383918	0	0	0	0.0452976	0.226819	0	0	0.280597	0.018249	0	0	0.290802	0	0	0.16	0.106926	1.07611
TCGA-14-0871	0.0317549	0	0	0.155418	0	0.137676	0	0.0590576	0	0	0	0.0400236	0.0267976	0.123367	0.0611469	0.307752	0	0	0	0.0193153	0.00974839	0.0279418	0.17	0.105361	1.04925
CGGA_731	0	0.00340977	0.0438958	0	0	0.150452	0.146822	0	0.032666	0.0943212	0.0724769	0	0	0.167597	0	0.113497	0.0382984	0.0193645	0	0.0193078	0.0142938	0.0835977	0.17	0.0889194	1.05336
CGGA_1346	0.0350379	0	0	0.0199372	0	0	0	0.0244688	0.0208758	0.00252696	0	0.023305	0	0.218354	0	0.60725	0	0.00220596	0	0.0375734	0	0.00846494	0.17	0.095754	1.11478
CGGA_725	0	0.0418544	0.0373507	0.0770259	0.0851299	0	0.0117136	0	0	0	0.0965103	0	0.0219273	0	0	0.351564	0	0	0.245101	0	0	0.0318221	0.17	0.0974778	1.04223
CGGA_1460	0	0	0.000737112	0	0	0.0518144	0	0.0688946	0.0189162	0	0.0193712	0.0226911	0.00642129	0.117522	0	0.529396	0	0.0215264	0.14271	0	0	0	0.17	0.0947516	1.07252
CGGA_107	0.00275594	0.00167	0.00913503	0	0	0.129671	0	0.0202759	0.0392648	0.0304132	0	0.0592556	0	0.278029	0	0.35508	0	0.0138862	0.0534949	0	0	0.00706922	0.17	0.0981272	1.07548
CGGA_1380	0	0.033154	0.00119353	0.0131783	0	0.0977283	0	0	0	0	0.0479829	0.0284361	0.157651	0	0.0178572	0.546482	0	0	0.0563365	0	0	0	0.17	0.0986685	1.06713
CGGA_1521	0	0.0165806	0.00682519	0.0025174	0	0.0708237	0	0.019451	0.0379519	0	0.0839732	0	0.00552708	0.240746	0	0.464139	0	0.0103218	0.041143	0	0	0	0.17	0.100925	1.08195
CGGA_1677	0	0.0540955	0.171407	0.215037	0.00426937	0	0	0.0937852	0	0	0	0.108796	0.0577519	0	0	0.186762	0	0	0	0.108096	0	0	0.17	0.0963726	1.06442
CGGA_1684	0	0.0255943	0.0582892	0.019956	0	0.041639	0	0.0420261	0	0	0	0.102724	0.143013	0	0.0168651	0.427482	0.000386778	0	0	0.105682	0.0163421	0	0.17	0.0972149	1.06051
CGGA_1886	0	0.171826	0.0297604	0.0309121	0	0.053576	0	0.0190328	0	0	0	0.0811692	0.122667	0	0	0.394549	0	0.00208003	0	0.0944269	0	0	0.17	0.0962431	1.05711
CGGA_2013	0	0.0520914	0.014864	0.000289731	0	0.146332	0	0.0242751	0.0338828	0	0	0.104693	0.0338757	0	0	0.434413	0	1.43752e-05	0.155269	0	0	0	0.17	0.097583	1.04803
CGGA_2038	0.00171155	0.0289541	0.00993795	0.0597561	0	0.0596898	0	0	0.0658802	0	0.136345	0	0.0312518	0.0499615	0	0.462868	0.013655	0	0.0799887	0	0	0	0.17	0.0962398	1.05562
CGGA_721	0	0.0231371	0.0026077	0	0.0288065	0.0642511	0	0.00171996	0.00896198	0	0.0103307	0.0562387	0.126943	0	0	0.414039	0	0.00184147	0	0.244502	0	0.0166206	0.17	0.097527	1.07896
CGGA_P106	0	0.0585411	0.184457	0.0162744	0.0761826	0	0.0503506	0.00709058	0	0	0.0214661	0.0635784	0.0816567	0.0125776	0	0.360862	0	0	0.0629796	0	0	0.00398305	0.17	0.100249	1.04929
CGGA_P144	0	0.038845	0	0.0260673	0	0.0356862	0	0.0575825	0	0	0	0.0631106	0.0853433	0	0.00881232	0.381763	0	0	0	0.289376	0	0.0134143	0.17	0.0993178	1.08237
CGGA_P145	0	0.00953747	0.0051673	0.0169701	0	0.0376285	0	0.0264841	0	0	0.00217397	0.0555978	0.208188	0	0	0.399373	0	0	0	0.23888	0	0	0.17	0.095961	1.08371
CGGA_P185	0	0.125192	0.0328971	0.0438665	0	0.0444347	0	0.0290069	0.0107838	0	0.101016	0	0.0244065	0	0	0.579523	0	0	0	0	0	0.00887265	0.17	0.0967648	1.06712
CGGA_P298	0	0.13794	0.0192228	0.00854486	0	0.0894616	0	0.0361559	0	0	0.0599826	0.0339507	0.0899823	0	0	0.506822	0	0.00122455	0.00551346	0	0	0.0111994	0.17	0.0955869	1.06041
CGGA_287	0.025735	0	0.0141232	0	0.0749461	0	0.0118292	0.00584389	0.0910363	0.0483562	0.0295272	0	0.0125195	0.284734	0	0	0.0233183	0.0666325	0	0.258068	0.00654101	0.0467887	0.18	0.0807405	1.09844
CGGA_499	0.0590542	0	0.0521171	0.00869715	0.0814894	0	0.132197	0	0	0	0.215722	0	0	0.297476	0	0	0.105746	0	0.0475011	0	0	0	0.18	0.0806819	1.0695
CGGA_664	0.122085	0	0.179309	0.0607607	0.231603	0	0.00350802	0	0.105462	0	0.192603	0	0	0	0	0.00985533	0	0	0.0667396	0	0.0280752	0	0.18	0.0811707	1.06959
CGGA_433	0	0.14775	0.00397999	0.204642	0	0	0.0102481	0.0617161	0	0.185263	0	0.120606	0	0.0257649	0.0296427	0.125684	0.04499	0	0.0394272	0	0.000286952	0	0.18	0.080639	1.0952
CGGA_1180	0	0.0497789	0.0192589	0.0614932	0	0	0.00117559	0.0675977	0.00750489	0	0.111215	0	0.00387823	0.211856	0	0.355396	0	0	0.086143	0	0.0195284	0.00517308	0.18	0.0901992	1.06206
CGGA_1271	0	0.0806177	0.00239506	0.0234756	0.0217748	0.0731839	0.00531369	0.0886643	0	0	0	0.0726704	0.0238933	0	0.0262405	0.504864	0	0	0.0769072	0	0	0	0.18	0.0939018	1.05418
CGGA_1299	0	0.0174655	0.00844368	0.0131323	0	0.131795	0	0.0302151	0.0389774	0	0.0835374	0.0194429	0.0387153	0.237922	0	0.363846	0	0	0	0.0165072	0	0	0.18	0.0904022	1.07376
CGGA_330	0	0.0515048	0.00944588	0.0313254	0	0.0787203	0	0.0202961	0	0	0	0.0687144	0.0206957	0	0.0078298	0.432418	0.0339017	0	0	0.205748	0.0136532	0.0257465	0.18	0.0921225	1.07055
CGGA_D36	0	0.0397268	0.0165851	0	0	0.00429088	0.038779	0.0409839	0.0191916	0	0.0837119	0	0.0450809	0.195275	0	0.24698	0	0.0442613	0	0.100427	0.0124663	0.11224	0.18	0.0942281	1.06285
CGGA_1105	0.00730075	0.000743891	0	0.100428	0	0.0399517	0	0.0448325	0.00792871	0	0.0487385	0.0417129	0.0134398	0.178272	0.0146361	0.462221	0	0	0.0286289	0	0	0.0111651	0.18	0.0885326	1.07752
CGGA_1160	0.0141741	0	0	0.103849	0	0	0	0.045887	0	0	0	0.0514927	0.00616629	0.0323712	0.0113811	0.490348	0.053188	0	0	0.174539	0	0.0166036	0.18	0.0894347	1.07782
CGGA_314	0	0.0449827	0.00598253	0	0	0.246861	0	0.00434358	0	0	0.0397924	0.0561397	0.118906	0	0	0.450425	0	0	0	0.00876296	0.00997441	0.0138301	0.18	0.0870743	1.06084
CGGA_490	0.0010516	0	0.00662958	0	0.0477202	0.0867388	0	0.0137486	0	0	0.00529024	0.0313991	0.149865	0	0	0.402348	0	0	0	0.199737	0	0.0554725	0.18	0.0872326	1.07502
CGGA_635	0	0.154464	0.0474747	0.0358263	0.0176793	0.0429055	0	0	0	0	0.0268097	0	0.0367305	0	0	0.614579	0.00264084	0.001039	0	0	0.0198513	0	0.18	0.0887604	1.07913
CGGA_908	0	0.0271586	0.0063181	0	0	0.14592	0	0.0352148	0.0148206	0	0.0656473	0.00655781	0.016075	0	0	0.591949	0	0.0253224	0.0147069	0	0.00444968	0.0458596	0.18	0.0905454	1.0698
CGGA_D48	0.0829034	0	0	0	0	0.16263	0	0.00578726	0	0	0.0602037	0.0139683	0.0329798	0	0.0449811	0.538833	0.00850647	0	0.0370203	0	0.010092	0.00209518	0.18	0.0919572	1.06041
CGGA_1197	0	0.0445393	0.107956	0.0144062	0.0671845	0	0	0.0122192	0	0	0.0199196	0.0160949	0	0	0	0.58065	0.0673772	0	0	0.0625193	0	0.0071341	0.18	0.0926831	1.07258
CGGA_557	0	0.0630842	0	0	0.161415	0.147676	0	0	0.0140137	0.0091874	0.0963584	0	0	0.347498	0	0	0.0463626	0.066915	0	0.0474899	0	0	0.19	0.0787835	1.08173
CGGA_686	0.00180737	0	0	0	0.105339	0.0753824	0	0	0.107468	0.00342872	0.0727437	0	0.0101959	0.10121	0	0	0.0262701	0.081063	0	0.379747	0.00289477	0.0324507	0.19	0.0785018	1.12125
CGGA_1214	0	0.0579742	0.0100034	0.0257933	0	0.0644332	0	0.0244812	0.00796565	0	0.209744	0	0.0554956	0.197094	0	0.328102	0	0.0132421	0.00567169	0	0	0	0.19	0.0810261	1.0734
CGGA_630	0	0.0516512	0	0.0158375	0.0214364	0.00869189	0	0.051991	0	0	0	0.0253647	0.135618	0	0	0.454384	0	0	0	0.235026	0	0	0.19	0.0857638	1.08346
CGGA_732	0	0.0698293	0.123982	0.0179561	0.0675814	0	0	0.0345564	0	0	0.035336	0.0191011	0.038721	0	0.00178648	0.579792	0	0	0.0113583	0	0	0	0.19	0.0831449	1.07434
CGGA_1046	0	0.0265846	0.00370135	0	0.0599069	0.161385	0	0	0.0352617	0	0.166627	0	0.311341	0	0	0.194465	0	0	0	0.040728	0	0	0.19	0.0810376	1.06248
CGGA_283	0	0.0289377	0.019535	0	0.0182548	0.0900939	0	0.0424166	0	0	0.0242336	0.0587388	0.194473	0	0	0.187663	0	0	0	0.218062	0	0.117592	0.19	0.0864239	1.07306
CGGA_760	0	0.00406649	0	0	0.0478437	0.0347285	0	0.0340674	0	0	0.0200989	0.045774	0.0564709	0	0	0.425593	0	0	0	0.294861	0	0.0364959	0.19	0.0867142	1.09452
CGGA_856	0	0.0506144	0.0160213	0.0334067	0.0106829	0.0805802	0	0	0	0	0.051606	0.0214144	0.0406177	0	0.0132989	0.527803	0	0	0	0.139802	0	0.0141527	0.19	0.0814035	1.07334
CGGA_1398	0	0.14648	0.0223056	0.016332	0.0157505	0.0646902	0	0.0220083	0	0	0.0676113	0.00558167	0.0449484	0	0	0.501929	0	0	0	0.0923629	0	0	0.19	0.0943991	1.06017
CGGA_1452	0	0.0885305	0.0648361	0.0256874	0.0133423	0	0	0.0270105	0.00578667	0	0.0805887	0.0621051	0.0955461	0.050846	0	0.333525	0	0	0	0.147971	0.00127929	0.00294517	0.19	0.0928024	1.06042
CGGA_1667	0	0.0131047	0	0	0.110141	0	0	0.0462276	0	0	0	0.117969	0.243923	0	0	0.186644	0	0	0	0.216624	0.00809856	0.0572677	0.19	0.0942004	1.07628
CGGA_1807	0	0.0260962	0.00399059	0.0372637	0	0.10198	0	0.0447687	0.0215023	0	0.152594	0	0.03114	0.283801	0	0.267904	0	0.00984232	0	0.0191165	0	0	0.19	0.0927549	1.07351
CGGA_1819	0	0.037558	0.000622786	0.0874585	0.02962	0	0	0.0775586	0	0	0	0.0789253	0.0123351	0.0712337	0	0.572433	0	0	0	0.0322554	0	0	0.19	0.0918586	1.07925
CGGA_1826	0	0.018936	0.00958625	0.0349726	0	0.0950537	0	0.0302013	0	0	0	0.126632	0.0716327	0	0.0575712	0.348649	0.0388021	0	0	0.167533	0	0.000429833	0.19	0.0941029	1.06743
CGGA_2129	0	0.0199921	0	0.128891	0	0.0212973	0	0.0147829	0.0173402	0	0.0370273	0.0136629	0.0504335	0	0.00205295	0.625089	0.00632283	0	0.0631073	0	0	0	0.19	0.0916964	1.07579
CGGA_362	0.0124199	0	0.0067661	0.0220213	0	0.0505807	0	0.0118603	0.017818	0	0	0.0367126	0.139322	0	0	0.295359	0	0.00270447	0	0.401486	0.00294949	0	0.19	0.0937485	1.11167
CGGA_P411	0.00166158	0.00753875	0	0.0369049	0	0.107393	0	0	0.0461649	0	0.0697955	0.0138894	0.0183213	0.115652	0	0.560374	0	0.00502284	0.0169229	0	0	0.000359209	0.19	0.0919955	1.08146
CGGA_P461	0	0.0295831	0.00174743	0.118484	0	0.099588	0	0.0185895	0.0332631	0	0	0.0651242	0.086031	0	0.0224153	0.503882	0	0	0.0212932	0	0	0	0.19	0.091975	1.06273
CGGA_747	0.0647663	0	0.022862	0	0.126931	0.0598802	0	0	0	0	0	0.0741639	0	0	0	0	0.266717	0	0	0.335908	0.0487719	0	0.2	0.0724335	1.11167
CGGA_317	0.157279	0	0.065985	0	0.286911	0	0	0	0.0679743	0.0269215	0	0.112244	0.0675203	0	0	0	0.0265954	0	0	0.188569	0	0	0.2	0.0699949	1.08827
CGGA_1281	0	0.0432014	0	0.0791927	0	0.221832	0	0	0.030566	0	0.0763443	0	0.100795	0	0.0286782	0.229036	0.0059467	0	0.13483	0	0	0.0495783	0.2	0.0799028	1.04604
CGGA_318	0.00659438	0	0.0195904	0.0328801	0	0.102784	0	0.0312343	0.0250452	0	0.125075	0	0.025057	0.143252	0.0016326	0.11559	0	0	0	0.106828	0.0819501	0.182486	0.2	0.0798425	1.07031
CGGA_796	0.0168431	0	0	0.00309329	0	0.188081	0	0.00541811	0.0165148	0	0.11248	0.00877455	0.0464949	0	0	0.476976	0	0.00571216	0.0588908	0	0	0.0607205	0.2	0.0801721	1.06254
CGGA_1048	0	0.0919486	0.0132469	0.0973802	0	0.0350618	0	0.025265	0	0	0	0.0677122	0.0459184	0	0.00292268	0.484959	0.0110674	0.00304416	0	0.121474	0	0	0.2	0.0883442	1.06602
CGGA_1082	0	0.0477876	0.0633121	0.0207294	0.0392263	0	0	0.0491412	0.017378	0	0.00714674	0.0641717	0.0139069	0	0.00784211	0.496387	0	0	0	0.172971	0	0	0.2	0.0884673	1.07168
CGGA_1404	0	0.0459743	0	0.0737692	0	0.00711089	0	0.0381083	0	0	0.00671788	0.0527229	0.13267	0	0.0209494	0.47036	0	0	0.151617	0	0	0	0.2	0.0890424	1.0571
CGGA_1476	0	0.0495879	0.0116012	0	0	0.103264	0	0.0857116	0	0	0.0251388	0.059554	0.0247124	0	0.0181773	0.52873	0	0	0.093523	0	0	0	0.2	0.0894662	1.05848
CGGA_2078	0	0.0371748	0.0533461	0.158554	0	0	0	0	0.0298907	0	0	0.0478854	0.0196829	0	0.00289392	0.520937	0	0	0.129635	0	0	0	0.2	0.0881086	1.05789
CGGA_482	0	0.0558944	0.0370527	0.11834	0	0	0	0.0606584	0	0	0	0.0873825	0.106788	0	0.0314466	0.442985	0	0	0	0.0594521	0	0	0.2	0.0907234	1.05854
CGGA_P358	0	0.154192	0.0440553	0.158477	0	0.0212149	0	0.0150582	0.068975	0	0.00432845	0.0336362	0.0359668	0	0	0.406583	0.0274994	0.00555131	0	0.020924	0	0.00353839	0.2	0.0889352	1.05505
CGGA_P609	0	0.143301	0.0182257	0.0867161	0	0.09246	0	0.0184051	0.00877023	0	0	0.19359	0.0192144	0	0.0529957	0.353141	0	0	0	0.0131805	0	0	0.2	0.0887297	1.07366
TCGA-06-2569	0.0409812	0	0	0.151336	0	0.106125	0	0.0569071	0	0	0	0.078934	0.0278284	0.0971473	0.039382	0.388589	0	0	0.00159466	0	0	0.0111755	0.21	0.101144	1.05545
CGGA_902	0	0.0785876	0	0	0.0200193	0.139116	0	0	0.0666902	0.158504	0.00510919	0	0.0646502	0.261686	0.00599938	0	0	0.015933	0	0.1406	0	0.0431043	0.21	0.0663792	1.08057
CGGA_1661	0	0.0634468	0.0193063	0.0256397	0	0.125155	0	0.00860891	0.0642671	0	0.0996145	0.0637561	0.0685907	0	0.00248719	0.413319	0	0	0	0.0458082	0	0	0.21	0.0868999	1.05998
CGGA_292	0.14187	0	0	0	0	0.31311	0	0.0451388	0	0	0.0623793	0.0241415	0.0151619	0.0243942	0.0242659	0.0576438	0.0472898	0	0	0.010237	0.0679689	0.166398	0.22	0.0652971	1.07309
CGGA_548	0.115151	0	0.152812	0	0.0905473	0	0.0383354	0	0.0282828	0.0741198	0.108784	0.0907223	0	0	0	0.0544689	0.204358	0	0	0.0424192	0	0	0.22	0.0621881	1.06965
CGGA_1155	0	0.132963	0.0572975	0.0175986	0.0683566	0.00390948	0	0	0.0101812	0	0.0973869	0.0366667	0.0833772	0	0	0.475042	0	0	0	0.0172207	0	0	0.22	0.0860573	1.06314
CGGA_1567	0	0.0495351	0.0439936	0.175972	0	0.0342052	0	0.0447277	0.0615751	0	0.0589009	0.10991	0.127797	0	0.0223184	0.255853	0	0	0.0152117	0	0	0	0.22	0.0837074	1.06397
CGGA_1607	0	0.0781374	0.0568968	0.0411977	0	0	0	0.044336	0	0	0	0.0257104	0.0208608	0.0515095	0.00351896	0.525471	0	0	0	0.134268	0	0.0180939	0.22	0.0852827	1.07809
CGGA_1626	0	0.0257999	0.00608311	0.026274	0	0.0836924	0	0.0365469	0.0261644	0	0.063988	0.0217176	0.026914	0.00156128	0.000699733	0.60387	0	0	0.0699609	0	0	0.00672793	0.22	0.0831673	1.07384
CGGA_1972	0.00388783	0.0247862	0.0330141	0.0327966	0	0.0334382	0	0.00982538	0.0213483	0	0.0793304	0	0.0433971	0.186532	0	0.429995	0	0.0235746	0	0.0664789	0	0.0115962	0.22	0.0840744	1.07833
CGGA_619	0	0.00122409	0.00445598	0	0	0.121447	0	0.0100093	0.0364629	0	0.0132576	0.10648	0.189158	0	0	0.390989	0	0	0.119165	0	0	0.0073514	0.22	0.0859438	1.05905
CGGA_525	0.0182511	0	0.0370984	0.0483102	0	0.068868	0	0.0271339	0	0	0.0541331	0	0.0440309	0.0159711	0.0185161	0.643177	0	0	0.0101155	0	0	0.0143946	0.23	0.0772163	1.08636
CGGA_624	0	0.043052	0.0115752	0.0234864	0	0.0161231	0	0.0204152	0.0338679	0	0.128997	0	0.0203269	0.118996	0.00270708	0.418637	0	0.00287376	0	0.0956847	0.0114517	0.0518073	0.23	0.0766701	1.07374
CGGA_431	0	0.152203	0.0673148	0.0493909	0.0126308	0.0437444	0	0.0248004	0	0	0.0472678	0.0268466	0.0579788	0	0.00395217	0.348267	0	0	0.104166	0.0614373	0	0	0.23	0.0772524	1.05272
CGGA_892	0	0.0764412	0.0166254	0.0546244	0.0248726	0.00688509	0	0.0586004	0	0	0.0120196	0.0264094	0.117941	0	0.00606033	0.590771	0	0	0.00307747	0	0	0.00567201	0.23	0.0769112	1.08077
CGGA_1462	0	0.0165897	0	0.0139994	0	0.0352096	0	0.00604494	0.0343015	0	0.116625	0	0.0207947	0.154536	0	0.57183	0	0.0224198	0	0.005331	0	0.00231865	0.23	0.0799133	1.09935
CGGA_1571	0	0.0897376	0	0.10965	0.0761227	0	0	0.0354452	0	0	0.00935301	0.0945908	0.0302261	0	0.00669849	0.525618	0.0102365	0	0	0.012321	0	0	0.23	0.0795617	1.07243
CGGA_1630	0	0.104253	0.0377277	0.0979057	0	0	0	0.0220359	0	0	0.0597001	0.0296217	0.195185	0	0.00938512	0.366222	0	0	0.0779631	0	0	0	0.23	0.0814767	1.05352
CGGA_2062	0	0.00486761	0	0.0249852	0	0.163849	0	0	0.0502597	0	0.0571309	0.0585113	0.0533379	0	0.00138342	0.516559	0	0	0.0691169	0	0	0	0.23	0.0795689	1.06852
CGGA_320	0	0.0478222	0	0.0260156	0	0.0169236	0	0.105018	0	0	0	0.0647465	0.212435	0	0	0.129674	0.00216389	0	0	0.381723	0	0.0134779	0.23	0.0821745	1.10701
CGGA_336	0	0.143087	0.0674788	0.063083	0.0361014	0	0	0.0874103	0	0	0	0.108333	0.0476935	0	0.0408443	0.243671	0.0553149	0	0	0.106983	0	0	0.23	0.0794165	1.05599
CGGA_P180	0.026776	0	0	0	0.0425195	0.104391	0	0.0124088	0.0695049	0	0.0478849	0	0	0.434766	0.00928324	0.236938	0	0	0	0.0155276	0	0	0.23	0.0790306	1.1086
CGGA_P98	0	0.0683631	0.0178716	0.108131	0	0	0	0.0387508	0	0	0	0.124167	0.181968	0	0	0.404006	0	0	0	0.0567418	0	0	0.23	0.0803915	1.06945
CGGA_1145	0	0.0177446	0.0108796	0.0311564	0	0.0381033	0	0.00709244	0.0100717	0	0.023497	0	0.0153374	0.0543804	0.00199337	0.717779	0	0	0.0648588	0	0	0.00710582	0.24	0.0753694	1.11009
CGGA_661	0	0.0253566	0.0113619	0.0238342	0	0.0583184	0	0.0335438	0.0104103	0	0.0598805	0.0252006	0.097275	0	0	0.585563	0	0.00101793	0	0.0391557	0	0.0290823	0.24	0.0750985	1.08269
CGGA_1169	0	0.144021	0.0248472	0.0433649	0	0.0421139	0	0	0.0348449	0	0.143757	0	0.202803	0	0.0273095	0.320889	0	0	0.0160502	0	0	0	0.24	0.0776358	1.05736
CGGA_1232	0	0.000801727	0.0132731	0.0295542	0	0.0737513	0	0.0018955	0.00548841	0	0.0270316	0.0817316	0.153185	0	0.00309953	0.538207	0	0	0	0.0686337	0.00334755	0	0.24	0.0780766	1.08444
CGGA_P181	0	0.00700835	0	0	0	0.19428	0	0.0511874	0	0	0.0209373	0.0958605	0.17945	0	0	0.303029	0	0	0	0.127275	0.0190684	0.00190423	0.24	0.0770569	1.06638
CGGA_544	0.00400156	0	0	0.104956	0	0.180339	0.0878952	0	0	0	0.0798216	0	0.150004	0	0.0518669	0.0797215	0.0202569	0	0.216968	0	0	0.0241695	0.25	0.058707	1.06217
CGGA_578	0	0.0859797	0.0381238	0.218336	0	0.0470722	0	0	0	0	0	0.03367	0.0419148	0	0.0268836	0.496277	0	0	0.011743	0	0	0	0.25	0.0740041	1.0672
CGGA_1148	0	0.069806	0.0582093	0.0202099	0.0159992	0.021254	0	0.0703899	0	0	0	0.12033	0.0193821	0	0	0.474505	0	0.00152751	0	0.122183	0	0.00620432	0.25	0.0762097	1.07479
CGGA_1226	0	0.0748627	0.00658844	0	0.0122161	0.0732718	0	0	0.026822	0	0.0880048	0	0.0214348	0	0	0.390067	0	0.00400459	0.299901	0	0	0.00282712	0.25	0.0750433	1.05512
CGGA_1619	0	0.174592	0.0671837	0.0372367	0.0193767	0.0353519	0	0.016633	0.0121644	0	0.036894	0.119748	0.0540437	0	0	0.313083	0	0.00776434	0	0.104367	0	0.00156113	0.25	0.0756687	1.06904
CGGA_1814	0.00119523	0.0258357	0.0546213	0.00576443	0	0.0362643	0	0.0268465	0.012541	0.0333983	0	0.0438709	0	0.16539	0	0.376243	0	0.0139912	0	0.202681	0	0.00135723	0.25	0.0757643	1.0893
CGGA_380	0	0.0476116	0	0	0	0	0.108237	0.237244	0	0.192983	0	0	0	0.152016	0.0435717	0.0764353	0.118223	0	0.00241071	0	0	0.0212666	0.26	0.0559973	1.06873
CGGA_402	0	0.222736	0.154464	0	0	0.269503	0	0	0	0	0.00310613	0.106189	0	0	0.00402208	0.11445	0	0	0.0730006	0	0	0.0525298	0.26	0.0559591	1.05765
CGGA_1007	0.0645487	0	0	0.0327133	0	0.156612	0	0.043215	0.0628421	0	0.0825164	0	0.0427926	0.0821779	0	0.412092	0	0.00529634	0.0151931	0	0	0	0.26	0.072514	1.06397
CGGA_1091	0	0.0478168	0.00365596	0	0	0.0833667	0.00437717	0.00684067	0	0	0.0370654	0.0113641	0.00384026	0.0563184	0	0.601334	0	0	0.131608	0	0	0.0124122	0.26	0.07066	1.086
CGGA_1218	0	0.0791447	0.0278601	0.0782022	0	0.0442883	0	0.0154065	0.0188059	0	0.06201	0	0.0108906	0	0.00264937	0.603625	0	0	0	0.0322752	0.0031042	0.0217378	0.26	0.0695057	1.08027
CGGA_1270	0	0.067953	0.0565507	0.119818	0	0	0	0.0235987	0.0304362	0.0453232	0	2.3552e-05	0.00874568	0.0413897	0.0129388	0.473655	0.00752139	0	0	0.111167	0	0.000878593	0.26	0.0704205	1.06913
CGGA_1285	0	0.0294494	0.0631125	0.0616067	0	0.0321563	0	0.0740006	0	0	0	0.0780642	0.0527535	0	0	0.443991	0	0	0	0.164842	2.3851e-05	0	0.26	0.0709146	1.07329
CGGA_D35	0	0.00581959	0.019322	0.0496172	0	0.0623099	0	0.0213777	0.0118845	0	0.0508083	0.0206508	0.0383557	0.0485605	0	0.643346	0	0	0	0.0173079	0	0.0106401	0.26	0.0729953	1.09564
CGGA_1227	0.0446869	0	0.00753856	0.0246531	0	0.113395	0	0.0582323	0	0	0.0227383	0.0380812	0.0889798	0	0.0325328	0.498489	0	0	0.0411245	0	0	0.029549	0.26	0.0728239	1.0656
CGGA_1381	0	0.0441858	0.030706	0.0459275	0	0.232507	0	0.0368246	0	0	0.0246586	0.0626266	0.0410713	0.0957595	0	0.385733	0	0	0	0	0	0	0.26	0.0659244	1.06949
CGGA_D40	0	0.146623	0.124367	0.0776286	0.118572	0	0	0.0655323	0	0	0.013747	0.0610327	0.0233281	0	0	0.252297	0	0	0	0.116872	0	0	0.26	0.067042	1.06667
CGGA_1071	0.00293789	0	0.0134322	0.0119813	0	0.0983091	0	0.0358156	0	0	0.0277756	0	0.000730277	0.117655	0.00437936	0.450376	0	0.00173859	0	0.169085	0.0082352	0.0575488	0.26	0.0736626	1.08709
CGGA_1410	0	0.0510002	0.0103489	0.0477081	0	0.203379	0	0	0	0	0.0643167	0.0523248	0.0578002	0	0	0.396063	0	0.00112661	0.113709	0	0.00222332	0	0.26	0.0716663	1.05656
CGGA_1496	0	0.124575	0.00672395	0.0501635	0	0	0	0.0877086	0	0	0.0449715	0.0174344	0.0849046	0	0.00588882	0.573786	0	0	0	0	0	0.00384402	0.26	0.0740011	1.07853
CGGA_1640	0	0.0171461	0.00970007	0.111255	0.00157289	0	0	0.0185856	0.0339732	0	0	0.0850635	0.0866378	0	0.000370993	0.427077	0	0	0	0.208618	0	0	0.26	0.0740976	1.08464
CGGA_1682	0	0	0.0196403	0.0248582	0	0.0218317	0	0.0160983	0	0	0	0.0393929	0.13332	0	0	0.669153	0	0	0	0.0640274	0.00691925	0.00475896	0.26	0.0742941	1.10826
CGGA_1686	0	0.0978001	0.0272587	0.0416206	0	0.0741134	0	0.0571537	0	0	0.0555596	0.0629434	0.0371037	0	0	0.482039	0	0	0.0644081	0	0	0	0.26	0.0706105	1.0639
CGGA_1738	0	0.0703847	0.00824019	0	0.0300155	0.0307999	0	0.0173325	0.00858886	0.00203419	0	0.0518421	0.00254782	0	0	0.433527	0	0.00336676	0.34132	0	0	0	0.26	0.0725231	1.06654
CGGA_1903	0.0489151	0	0.0759453	0	0.118473	0	0	0	0.0194318	0	0.0216841	0.069352	0.0298601	0	0.0059527	0.348558	0.112262	0	0	0.149566	0	0	0.26	0.0725396	1.06157
CGGA_P16	0	0.0333294	0	0.020003	0.0187898	0.0116599	0	0.125063	0	0	0	0.0923471	0.0264946	0	0	0.275785	0	0	0	0.375311	0	0.0212164	0.26	0.0703602	1.11814
CGGA_P270	0	0.0302231	0.00556139	0.016711	0	0.121414	0	0	0.0543681	0	0.123436	0	0.0491436	0	0.00054852	0.493568	0	0.00213166	0.0647573	0	0	0.0381376	0.26	0.0716227	1.06586
CGGA_1019	0	0.042864	0.0148063	0.0383497	0.0507124	0	0	0.0198402	0.0132653	0	0.0140051	0.0678809	0.0123675	0.042705	0.0017746	0.550891	0	0	0	0.121331	0.00140159	0.00780493	0.27	0.0622415	1.09104
CGGA_1039	0.00598917	0	0.0835453	0.00786328	0.0683032	0	0	0.0509063	0	0	0	0.0596576	0	0.0161334	0.0106341	0.607777	0.074071	0	0	0.0151202	0	0	0.27	0.0630521	1.09008
CGGA_1083	0.00990476	0	0.00592432	0.0489273	0	0.0335488	0	0.0112819	0	0	0.054698	0	0.0255246	0.0394127	0	0.736406	0	0	0.0152072	0	0	0.0191642	0.27	0.0603809	1.12162
CGGA_1240	0	0.032309	0.00761854	0	0	0.0949959	0	0.00980387	0.0142567	0	0.0636761	0	0.0209319	0	0	0.308106	0.0446832	0	0	0.34816	0.0175339	0.0379255	0.27	0.0619652	1.10247
CGGA_1370	0	0.0499823	0.0179987	0	0	0.0414497	0	0.117415	0	0	0	0.0424446	0.00255047	0.241482	0	0.458603	0	0	0	0.0280746	0	0	0.27	0.0639999	1.10021
CGGA_D26	0.00601739	0	0	0.0256911	0	0.101576	0	0.0260067	0.0278676	0	0.0448622	0.0172799	0.00574823	0.0960898	0.00605116	0.369849	0.0441251	0	0.208602	0	0	0.0202343	0.27	0.0624141	1.0646
CGGA_1061	0	0	0	0	0.0461015	0.0500415	0	0.0197083	0	0	0	0.0221128	0.191687	0	0	0.484723	0	0	0	0.167891	0	0.0177349	0.27	0.0606664	1.09598
CGGA_261	0.0499956	0	0	0	0	0.173843	0	0	0.00334257	0	0.0735203	0.0561354	0.0477677	0	0.00202871	0.470306	0	0	0	0.118011	0	0.0050495	0.27	0.0589098	1.07898
CGGA_374	0	0.0872252	0.138523	0.0199395	0	0.0929433	0	0.0461042	0	0	0.053808	0.0360623	0.0485218	0	0	0.418457	0.0584156	0	0	0	0	0	0.27	0.0649686	1.06645
CGGA_543	0	0.135294	0.0428559	0.0249289	0	0.03318	0	0.0966173	0	0	0.0771694	0.0356231	0.169903	0	0	0.378807	0	0	0	0.0022355	0.00338565	0	0.27	0.0572738	1.06712
CGGA_598	0	0.0726561	0.0204618	0.0848951	0.157036	0	0	0	0	0	0.114914	0	0.0362258	0	0.00299944	0.495844	0	0	0	0.00198192	0	0.012986	0.27	0.0591468	1.07319
CGGA_757	0.0256641	0	0	0.0296282	0	0.0953484	0	0.0833441	0	0	0.034896	0.114715	0.0711453	0	0	0.428791	0	0	0	0.084967	0.0271751	0.0043252	0.27	0.0635176	1.07666
CGGA_243	0.0460383	0	0.0177747	0.00197084	0.0624179	0.03318	0	0	0	0	0.0125699	0.0352753	0.0251496	0	0	0.501982	0.015962	0.000476565	0	0.241451	0.00430052	0.00145133	0.27	0.0643787	1.09697
CGGA_1106	0.00216207	0.00824316	0.0084168	0.0377002	0	0.146319	0	0.0343321	0.0419012	0	0.10926	0.00439752	0.0325135	0.151076	0	0.364742	0	0.0112395	0.0390518	0	0	0.0086445	0.27	0.069904	1.06851
CGGA_1238	0	0.19743	0.0361232	0.0568263	0	0.0526015	0	0.00665444	0.0293329	0	0.127173	0	0.0413534	0	0	0.387373	0	0.00709627	0.0571797	0	0	0.000856259	0.27	0.0667454	1.06143
CGGA_1492	0	0.044847	0.0152597	0.0269619	0	0.140907	0	0.032624	0	0	0	0.0949175	0.0163968	0.128688	0	0.260809	0	0	0	0.190571	0.0144352	0.033583	0.27	0.0670845	1.0793
CGGA_1537	0	0.0704435	0.021139	0.0858585	0	0.018731	0	0.0358855	0.0626568	0	0.083255	0.041074	0.0389647	0.0067407	0	0.416742	0	0.00267551	0.115834	0	0	0	0.27	0.0693549	1.05726
CGGA_1618	0	0.134109	0.0142009	0.110939	0.00593028	0	0	0.0527481	0	0	0.00314205	0.0564066	0.149863	0	0	0.433927	0	0.000347241	0.038387	0	0	0	0.27	0.0675023	1.06564
CGGA_1645	0	0.0530744	0.00469816	0.0266093	0	0.116228	0	0	0.0120511	0	0.12117	0	0.0502225	0	0	0.424473	0	0.00717215	0.163022	0	0	0.0212806	0.27	0.0688351	1.05637
CGGA_1709	0	0.0856029	0.0128214	0.0468674	0	0.0485597	0	0.0494624	0	0	0.00948453	0.0541716	0.063505	0	0.0191824	0.565488	0	0.000176152	0	0.0446781	0	0	0.27	0.0685348	1.07923
CGGA_1764	0	0.154631	0.0681738	0.107125	0	0.00838649	0	0.0408693	0.0390511	0	0.0594013	0.048845	0.0649217	0	0.00714556	0.344519	0	0	0.056931	0	0	0	0.27	0.0673679	1.05871
CGGA_1912	0	0.111997	0.0302564	0.00756208	0.104549	0	0	0.00290658	0.00143454	0	0	0.157451	0.0367861	0	0	0.469636	0.00819255	0	0	0.0564831	0	0.0127449	0.27	0.0688928	1.07895
CGGA_1045	0	0.0325237	0.056476	0.0119705	0	0.0576167	0.0084478	0.0223728	0	0	0.0181264	0.00539091	0.119106	0.0718486	0.000273331	0.564138	0	0.00348557	0.00267239	0	0.0193005	0.00625108	0.28	0.0556906	1.09696
CGGA_1077	0	0.0482963	0.0131951	0.0031239	0	0.0537078	0	0.028789	0	0	0.0332392	0.00969563	0.122951	0.0463322	0.00376863	0.557193	0	0	0	0.0452095	0	0.0344987	0.28	0.0524079	1.09772
CGGA_1140	0	0.030042	0.000715007	0.0354957	0	0.140604	0	0.0832651	0	0	0.00971434	0.0821861	0.0952453	0	0	0.376892	0	0.003516	0	0.13245	0	0.00987481	0.28	0.0514361	1.07571
CGGA_678	0	0.0573825	0.0326647	0	0	0.0842491	0	0.0382413	0	0	0	0.0495003	0.00592234	0	0.00635929	0.343195	0	0	0	0.374182	0	0.00830374	0.28	0.0536027	1.12109
CGGA_1113	0	0.0351315	0.00390005	0.022595	0	0.09985	0	0.00863015	0	0	0.1066	0	0.0205969	0.120862	0.011563	0.553558	0	0	0.0167123	0	0	0	0.28	0.0524182	1.09789
CGGA_1375	0.180212	0	0.167605	0.0452965	0	0.155973	0	0.00949899	0	0	0.00499697	0.0287186	0.028769	0	0	0.33729	0	0	0	0.0416405	0	0	0.28	0.0535133	1.08548
CGGA_666	0	0.111911	0.0265603	0	0.114803	0.000114033	0	0.0427591	0	0	0.025569	0.0484799	0.0197681	0	0	0.57636	0	0	0	0.0336765	0	0	0.28	0.0534626	1.08478
CGGA_1008	0	0.0629973	0.00946327	0	0	0.108735	0	0.0536422	0	0	0.0730634	0	0.0205437	0.0844946	0.014688	0.473291	0	0.00241293	0	0.0966688	0	0	0.28	0.0544389	1.07958
CGGA_1183	0	0.058942	0.0194746	0.00687212	0.00202555	0.030437	0	0.0429552	0	0	0.0289572	0.0231132	0.00464716	0	0	0.550915	0	0.0146231	0.2155	0	0	0.00153805	0.28	0.0643775	1.07376
CGGA_1185	0	0.0290932	0.0123829	0.0415789	0	0.0377723	0	0.0284721	0.000876987	0	0.0191487	0.0416388	0.0102128	0	0	0.652535	0	0.00099115	0.125297	0	0	0	0.28	0.0640196	1.0908
CGGA_1416	0	0.0720835	0.0229849	0.0616448	0.0301409	0	0	0.032872	0.00354762	0	0.063836	0.107169	0.0990001	0	0.00501863	0.371064	0	0	0	0.130638	0	0	0.28	0.0660035	1.07671
CGGA_1687	0	0.0184093	0.081735	0.0352216	0	0.118531	0	0.0250532	0.0779335	0	0.0739594	0.0312706	0.0381693	0	0.00637203	0.424946	0	0.00445359	0.0639453	0	0	0	0.28	0.0657515	1.05804
CGGA_1809	0	0.0969553	0.0329133	0.128082	0	0.0296011	0	0.000893069	0	0	0	0.0981227	0.0129674	0	0.000264289	0.499851	0	0.00111005	0	0.0673188	0.0319209	0	0.28	0.0645726	1.07742
CGGA_554	0	0.0727755	0.0866263	0.0475217	0	0.0383937	0	0.0223317	0.0167549	0	0	0.103892	0.15245	0	0.000407859	0.259539	0	0	0	0.199307	0	0	0.28	0.0650112	1.07518
CGGA_1234	0	0.0173893	0.00669646	0.0294328	0	0.0860869	0.0422393	0.0250762	0	0	0.0526346	0.0281841	0.076514	0.0546855	0	0.546898	0	0	0	0.01518	0	0.0189829	0.29	0.0472615	1.09232
CGGA_426	0	0.0522729	0.0445458	0.03023	0	0.130538	0	0	0.0117785	0	0.140466	0	0.0606202	0.0686605	0.0159305	0.310366	0	0.00715121	0	0.0808373	0	0.0466026	0.29	0.0478753	1.06624
CGGA_680	0	0.12025	0.0806213	0.129408	0	0.0807514	0.00477619	0.00247946	0	0	0	0.112933	0.0845202	0	0	0.363115	0	0	0	0.0211451	0	0	0.29	0.0505058	1.07442
CGGA_766	0	0.0138535	0.00887298	0.0174682	0.0373197	0	0	0.112252	0	0	0	0.0828158	0.0166451	0	0	0.62463	0	0	0	0.0861429	0	0	0.29	0.0501245	1.1016
CGGA_837	0.0146114	0	0	0.0198271	0	0.204282	0	0.00690263	0	0	0.110037	0.0435791	0.092994	0	0	0.243565	0	0	0.0820593	0	0	0.182143	0.29	0.0491354	1.0811
CGGA_904	0	0	0	0.00244883	0	0.161301	0	0.0302083	0.0233927	0	0.107647	0	0.0291571	0	0.00983212	0.53298	0.0133656	0	0.0876167	0	0	0.00205052	0.29	0.0486979	1.07914
CGGA_112	0	0.0381659	0	0.00710348	0.0245063	0.0161622	0	0.0436514	0	0	0.0111351	0.0393472	0.162039	0	0	0.500861	0	0	0	0.157028	0	0	0.29	0.0621663	1.09175
CGGA_1716	0	0.126138	0.0349877	0.0906417	0	0.115262	0	0.0481691	0.00739739	0	0.0866438	0.0245166	0.0389657	0	0.0104138	0.331141	0	0	0.085724	0	0	0	0.29	0.063209	1.05562
CGGA_1815	0	0.103277	0.0204888	0.0406065	0	0.05266	0	0.0365999	0.0639477	0	0	0.0604187	0	0.141848	0.00329146	0.451637	0	0.0104119	0.013778	0	0	0.00103445	0.29	0.0638007	1.07887
CGGA_1880	0	0.0589896	0.0908815	0.110061	0	0	0	0.0205953	0	0	0.0186998	0.0619575	0.147471	0	0	0.377534	0	0	0.0436817	0.0701284	0	0	0.29	0.0619169	1.06491
CGGA_P11	0	0.0506405	0	0.0673873	0	0.0210688	0	0.0591775	0	0	0	0.116031	0.110089	0	0.0264725	0.5317	0	0	0	0.01073	0	0.0067043	0.29	0.0631446	1.08522
CGGA_P422	0	0.0964289	0.0278991	0.0848618	0	0.0920543	0	0	0.0159242	0	0.00960599	0.0512558	0.0541972	0	0	0.483771	0	0	0.0840013	0	0	0	0.29	0.0630652	1.06541
CGGA_P499	0.00242651	0.00189162	0.01209	0.120246	0	0.0645411	0	0.012634	0.00169274	0	0	0.0512927	0.072382	0	0.0143114	0.591648	0	0	0	0.0424296	0	0.0124135	0.29	0.0629808	1.08926
CGGA_609	0	0.13367	0.0137683	0	0.0326817	0.091741	0	0.113498	0	0.0651998	0	0.0403496	0	0	0	0.0960454	0	0.0860206	0.167998	0	0.14146	0.017567	0.3	0.0478074	1.05818
CGGA_285	0.0329298	0	0.519052	0	0.00705182	0.210459	0	0	0	0	0.0469244	0.0381678	0	0	0	0	0	0	0	0.145415	0	0	0.3	0.0490489	1.07265
CGGA_1224	0	0.0598522	0.0256845	0.111566	0	0.0347469	0	0.0371548	0.0163351	0	0	0.0608071	0.162496	0	0.0100828	0.417616	0	0.000257463	0	0.0356823	0.0214987	0.00621929	0.3	0.0467769	1.07327
CGGA_1729	0	0.173027	0.0550108	0.0964073	0	0.0368667	0	0.00976005	0.0747854	0	0	0.102347	0.00982918	0	0	0.410284	0	0.0217243	0	0.00995765	0	0	0.3	0.0611553	1.07321
CGGA_530	0	0.0547929	0.0185234	0.0351385	0	0.183316	0	0.00867028	0.0306599	0	0.0979032	0.0257746	0.110276	0.0996718	0	0.298812	0	0	0	0.0264872	0	0.00997467	0.3	0.0606388	1.06482
CGGA_1081	0	0.0622745	0.0263024	0.250151	0	0	0	0.00649401	0	0	0.0190632	0.0235365	0.033817	0	0.0192061	0.52335	0	0	0	0.0358057	0	0	0.31	0.0449857	1.08416
CGGA_272	0.0493492	0	0.0318486	0	0	0.0635891	0	0.0269338	0	0	0.000604069	0.014425	0.196688	0	0.0020146	0.495842	0	0	0	0.0771997	0.00322212	0.038284	0.31	0.0445031	1.09513
CGGA_1286	0	0.00309945	0.019222	0.196409	0.0017936	0	0	0.0786304	0	0	0.0103747	0.0935946	0.140402	0	0	0.429766	0	0	0	0.0267082	0	0	0.31	0.0599765	1.07854
CGGA_1321	0	0.0413681	0.00886639	0.0391705	0	0.0900974	0	0.0926341	0	0	0.0811325	0.0534578	0.0401092	0	0.00158126	0.542335	0	0	0.00924788	0	0	0	0.31	0.05922	1.08174
CGGA_1427	0	0.153134	0.0237804	0.0330496	0	0.0758666	0	0.00369979	0.0551162	0	0.0420832	0.0268748	0.0185223	0	0	0.462562	0	0	0.105311	0	0	0	0.31	0.0602644	1.06377
CGGA_2075	0.008838	0.0154051	0.0352628	0.0425515	0	0.0896748	0	0.0225977	0.0740357	0	0	0.0365847	0.100486	0.129644	0.0131541	0.365503	0	0	0.0574954	0	0	0.00876673	0.31	0.0604212	1.06636
CGGA_859	0	0.0443988	0	0	0.0394102	0.139367	0.0583256	0	0.0114052	0.0179374	0.118454	0	0.0668309	0.297235	0.00674601	0	0.019642	0.0574152	0	0.122833	0	0	0.32	0.0455478	1.08932
CGGA_601	0	0	0.222517	0.117224	0	0	0	0	0	0	0.133025	0	0.0506315	0.00628799	0.0499248	0.175582	0.00526034	0	0.239547	0	0	0	0.32	0.0457444	1.06079
CGGA_D29	0.00140495	0	0	0	0	0.291432	0	0.0379005	0.00421787	0	0.0876441	0.0684197	0.0907188	0	0	0.366258	0	0	0	0.0520033	0	0	0.32	0.0439341	1.08258
CGGA_1480	0	0.044405	0.0153667	0.0446402	0	0.0244811	0	0.0183881	0.00487645	0	0	0.0701586	0.0486373	0.0284706	8.95109e-05	0.349983	0	0	0	0.350503	0	0	0.32	0.0586312	1.12067
CGGA_D50	0	0.0680458	0.0373826	0.0849858	0.0668957	0	0	0.0796573	0	0	0.113962	0	0.00894337	0.0629114	0.00410775	0.473108	0	0	0	0	0	0	0.32	0.0585685	1.07493
CGGA_P17	0	0.0612922	0.0100288	0.0975649	0	0.0132187	0	0.0113845	0.0529201	0	0.183227	0	0.0346387	0	0	0.264996	0	0	0.260158	0	0.00548231	0.00508796	0.32	0.0571658	1.06231
CGGA_P310	0	0.0825516	0.0327072	0.0301907	0.03254	0.0630649	0	0.00652697	0.128142	0	0.0599192	0.0663104	0.185287	0	0	0.293933	0	0	0	0.0188271	0	0	0.32	0.0582643	1.06461
CGGA_P314	0	0.153313	0.0275373	0.0974092	0.00217727	0	0	0.0230757	0.0230421	0	0.132546	0.0143075	0.0250073	0	0	0.475573	0.00687427	0	0.0191381	0	0	0	0.32	0.0572153	1.0758
CGGA_1011	0.0202957	0	0.0251241	0.05524	0	0.108201	0	0.0212035	0	0	0	0.0196656	0.125898	0	0.0117004	0.331468	0	0	0	0.269109	0.0120955	0	0.33	0.0407078	1.09306
CGGA_1109	0	0.083224	0.0256848	0.00986424	0.0335657	0.0214842	0	0.0112405	0.00923692	0	0.129702	0	0.0430768	0.0400745	0.000450555	0.378204	0	0	0.191279	0	0	0.0229121	0.33	0.0390756	1.06758
CGGA_822	0	0.12332	0.102362	0.014845	0.0390304	0.0136013	0	0.0208073	0	0	0.017712	0.0237102	0.0801145	0	0	0.405269	0	0.00118952	0	0.153091	0.00494797	0	0.33	0.0426085	1.08191
CGGA_1697	0	0.00605864	0.0138528	0.0347393	0	0.052972	0	0.0675935	0	0	0	0.123487	0.19247	0	2.63699e-05	0.461501	0	0	0	0.0472991	0	0	0.33	0.0565402	1.08693
CGGA_842	0	0.0577032	0.0048647	0.0119899	0	0.104293	0	0	0.0151782	0	0.160866	0	0.0635829	0	0	0.312666	0	0.00746979	0	0.181256	0.0318502	0.0482815	0.34	0.0377552	1.08066
CGGA_1329	0	0.09646	0.0365122	0.0174802	0.0481803	0.036038	0	0	0	0	0.047103	0.0353975	0.040622	0	0	0.369408	0	0	0.230786	0	0.0420127	0	0.34	0.0360808	1.06676
CGGA_1255	0	0.168086	0.0503169	0.0158688	0.0186444	0	0.077117	0.0388784	0	0	0.0675428	0	0	0.0308361	0.00252249	0.501436	0	0.0194867	0	0.0061065	0.00315716	0	0.34	0.0543284	1.07664
CGGA_1337	0	0.0765396	0.0147739	0.11353	0	0.0346502	0	0.0295177	0.0532375	0	0.00873205	0.105236	0.0452285	0	0	0.389845	0	0.000274276	0.128435	0	0	0	0.34	0.0543808	1.06478
CGGA_1533	0	0.117732	0.0397062	0.070216	0	0	0	0.0441922	0.0732018	0	0	0.148013	0.00556616	0.047003	0.000367747	0.411127	1.87485e-05	0	0	0.0428553	0	0	0.34	0.0536499	1.08296
CGGA_1569	0	0.0955589	0.0157947	0.102512	0.0649718	0	0	0	0.00313919	0	0	0.13396	0.147257	0	0.0192866	0.337516	0	0	0.0800037	0	0	0	0.34	0.0550599	1.06679
CGGA_1649	0	0.0645541	0.0831066	0.157618	0	0	0	0.0435813	0.0153769	0	0.0544552	0.0762243	0.160255	0	0	0.303464	0	0	0.0413652	0	0	0	0.34	0.0541313	1.06628
CGGA_1939	0	0.0396495	0.0475642	0.0701236	0.149601	0	0	0	0.0545076	0	0.00403136	0.063226	0.0770516	0	0.00368748	0.326972	0.0565629	0	0.107023	0	0	0	0.34	0.0532242	1.05466
CGGA_652	0	0.0294569	0	0.0496977	0	0.0375304	0	0.0863601	0	0	0	0.0716423	0.217432	0	0.0123416	0.470073	0	0	0.025466	0	0	0	0.34	0.0522368	1.0836
CGGA_861	0	0.0173158	0.000713673	0.0463767	0.00985502	0.0687672	0	0	0.000412881	0	0.101228	0.0781609	0.0634975	0	0.00319497	0.549641	0	0	0	0.0608364	0	0	0.34	0.0547434	1.09702
TCGA-19-2624	0	0	0	0.0846349	0	0.0278538	0	0.122125	0	0	0	0.047898	0.144163	0.00904112	0.0572443	0.417881	0	0	0	0.0584567	0.0307021	0	0.35	0.0782021	1.06182
CGGA_254	0	0.0401931	0.0111025	0	0	0.137171	0	0.00456777	0	0	0.0412261	0.0356109	0.179495	0	0	0.461123	0	0	0	0.0692025	0	0.0203082	0.35	0.0346414	1.08853
CGGA_1002	0	0.0381622	0.113021	0.0408233	0	0.0477839	0	0.071153	0	0	0	0.0831177	0.168356	0	0	0.357366	0	0	0	0.0802164	0	0	0.35	0.050807	1.07054
CGGA_1264	0	0.0375602	0	0	0.0158735	0.019679	0	0.0853556	0	0	0.0436053	0.0398734	0.108826	0	0	0.512829	0	0	0	0.136398	0	0	0.35	0.0515763	1.09016
CGGA_1611	0	0.0683925	0.172229	0.0308577	0.00585766	0.000510322	0	0.109472	0	0	0.0187459	0.0407968	0.0767826	0	0.0198982	0.450564	0	0	0.00589354	0	0	0	0.35	0.051092	1.07958
CGGA_1681	0	0.0342333	0.0120516	0	0	0.198455	0	0.0214949	0.0313829	0	0.091922	0.0327056	0.0519091	0.0117866	0	0.485458	0	0.028601	0	0	0	0	0.35	0.0501246	1.07833
CGGA_369	0	0.11945	0.0992725	0.0464084	0.00711569	0	0	0.0113669	0	0	0	0.0537299	0.122462	0	0	0.307993	0	0	0	0.232203	0	0	0.35	0.0498329	1.08862
CGGA_42	0	0.064666	0.066429	0.0959309	0	0	0	0.0543434	0	0	0	0.0688536	0.00782339	0.0189611	0.0388573	0.48152	0.0213642	0	0	0.0812515	0	0	0.35	0.0495774	1.07948
CGGA_512	0.00359737	0.0628159	0	0	0.0136915	0.160771	0	0.0917921	0	0	0	0.111482	0.155917	0	0	0.0471542	0.0141624	0.0475121	0	0.250089	0.0292309	0.0117843	0.36	0.040254	1.10436
CGGA_599	0	0.00841252	0.000208883	0.0970837	0	0.173073	0	0.0388518	0	0	0.0651641	0.0298502	0.115815	0	0	0.35135	0	0.000950504	0.0633081	0	0	0.0559326	0.36	0.0342208	1.0758
CGGA_2088	0	0.0549512	0.0155635	0.231941	0	0	0	0.0043976	0.0901062	0	0	0.0365413	0.0231861	0.0484987	0.00266378	0.392389	0	0	0.0921402	0	0	0.00762161	0.36	0.0484443	1.06902
CGGA_407	0	0.197673	0	0.113088	0.116873	0	0	0	0.0834436	0	0.0429753	0	0	0	0	0.190095	0.030049	0.0165384	0.129948	0	0.0178907	0.0614265	0.37	0.0382389	1.06127
CGGA_1060	0	0.0641837	0.0182527	0.0513811	0	0.0684875	0	0	0	0	0.0152351	0.0139639	0.0174635	0	0.0132745	0.515422	0.00207873	0	0.220257	0	0	0	0.37	0.0330347	1.08379
CGGA_1134	0	0.0266114	0.00396335	0	0.00612984	0.0326979	0	0.0901004	0	0	0	0.0303986	0.0759376	0.0689422	0	0.482648	0	0.00676676	0	0.175365	0	0.000438125	0.37	0.0468968	1.10008
CGGA_1309	0	0.160073	0.0920953	0.033054	0.0803025	0	0	0.0254618	0.0238446	0	0.0280394	0.0361223	0.0475472	0	0.0100066	0.288211	0.017449	0	0.157794	0	0	0	0.37	0.0477522	1.05878
CGGA_1382	0	0.116312	0.0251112	0.0833961	0	0.0327949	0	0.0279603	0.0497406	0	0.0374062	0	0.0300123	0.0465011	0.0255454	0.359124	0	0	0.166096	0	0	0	0.37	0.0471386	1.05802
CGGA_1391	0	0.08167	0.0924965	0.0414299	0	0.0374845	0	0.0574258	0	0	0.0424657	0.0808048	0.0187206	0.0895866	0	0.416239	0	0.00968231	0.0315532	0	0	0.00044122	0.37	0.0469255	1.07736
CGGA_1503	0.00113278	0.00439105	0	0.0202499	0	0.172542	0	0.0363468	0	0	0.131393	0.0236516	0.0805752	0.181994	0.00265003	0.299036	0	0	0	0.0168615	0	0.0291748	0.37	0.0473421	1.0851
CGGA_P283	0	0.079918	0.0156387	0.049786	0	0.123062	0	0.0123781	0.0449369	0	0.0705693	0.025254	0.0339545	0.012164	0.0151586	0.439732	0	0	0.0774488	0	0	0	0.37	0.0471078	1.06694
CGGA_1124	0	0.0398503	0.0262123	0.0644042	0	0.0794419	0	0.0272109	0.0112585	0	0.0713004	0	0.0928643	0	0.0129139	0.331749	0.0479907	0	0	0.111692	0.0236927	0.0594186	0.38	0.0316983	1.07038
CGGA_1162	0	0.101125	0.153694	0	0.0560813	0	0	0	0.0255127	0	0	0.153835	0.183659	0	0	0.257102	0	0	0	0.0689911	0	0	0.38	0.0459856	1.08523
CGGA_1530	0	0.0478982	0.0179126	0.0158117	0.218532	0	0	0.00623889	0	0	0	0.10646	0.0279098	0	0	0.398718	0	0	0.160519	0	0	0	0.38	0.0457685	1.06689
CGGA_1538	0	0.129074	0.0424136	0.0700124	0.0156621	0	0	0.0289147	0.0730745	0	0.0449366	0.089095	0.0469896	0.148004	0.00583031	0.118976	0	0	0.187018	0	0	0	0.38	0.0459285	1.06168
CGGA_1647	0	0.121584	0.058184	0.0138088	0.0910655	0	0	0.00286256	0.021682	0	0.143129	0	0.0202164	0.00223796	0	0.287452	0	0	0.214912	0	0.0164631	0.00640284	0.38	0.0464437	1.05681
CGGA_1694	0	0.192217	0.0720614	0.0349592	0.0183088	0.00483578	0	0.00858386	0.0668169	0	0.0798132	0.00242647	0.0170834	0	0	0.414248	0	0	0.0886451	0	0	0	0.38	0.0452592	1.07155
CGGA_1758	0	0.0979081	0.0181703	0	0.0518755	0.0808264	0	0.0283465	0.00321285	0	0.014195	0.0262065	0.00520664	0.183764	0	0.09546	0	0	0.394828	0	0	0	0.38	0.0465921	1.0732
CGGA_871	0	0.109297	0.0327476	0.0202712	0.123328	0.0765774	0	0	0	0	0.0938435	0.0573203	0.055902	0	0.010388	0.400542	0.00151111	0	0	0	0	0.0182724	0.39	0.0304095	1.07873
CGGA_D03	0.0192132	0	0	0.0432892	0	0.118936	0	0.000281122	0.0337219	0	0.0725632	0.0187135	0.0285202	0	0.00226819	0.521174	0	0.00131675	0.140003	0	0	0	0.39	0.0299717	1.08437
CGGA_D51	0.000459855	0	0.014088	0.071571	0	0.0104916	0	0.0366624	0.00666045	0	0	0.0347784	0.0550764	0	0.00738325	0.327664	0	0	0	0.407155	0.0214331	0.00657662	0.39	0.0310405	1.14616
CGGA_538	0	0.0768758	0.095786	0.0527389	0.104844	0	0	0.106088	0	0	0.0432286	0.0653	0.197006	0	0	0.226301	0	0	0	0.0318329	0	0	0.39	0.0309203	1.07184
CGGA_838	0	0.0583025	0.0198055	0	0	0.144521	0	0.0478061	0	0	0	0.0395926	0.0488596	0	0	0.253539	0	0	0	0.363241	0.00804779	0.0162851	0.39	0.0299217	1.11959
CGGA_1525	0	0.135852	0.052137	0.0448244	0.0514067	0	0	0.00934092	0.0155498	0	0	0.0770412	0	0	0.00335807	0.319026	0	0	0.291465	0	0	0	0.39	0.0444881	1.06568
CGGA_1656	0	0.0455184	0.0114118	0	0.0162933	0.0188515	0	0.0225369	0.00687198	0	0.0696585	0	0.0007153	0.0600715	0	0.448087	0	0.0184722	0.279853	0	0	0.0016582	0.39	0.0441004	1.07845
CGGA_1882	0	0.0497561	0.131085	0.167022	0	0	0	0.0816499	0	0	0	0.134779	0.0972434	0	0.003787	0.269243	0	0	0	0.065434	0	0	0.39	0.0442381	1.07997
CGGA_1953	0	0.163728	0.0297469	0.0626769	0	0.0391182	0	0.00691607	0.0978916	0	0.0472785	0.039882	0.0872989	0.0742341	0.0067812	0.236018	0.00849513	0	0.0994874	0	0	0.000447293	0.39	0.0443745	1.05887
CGGA_P316	0	0.0401033	0.0668161	0	0.0598757	0	0	0.0227444	0.0118274	0	0	0.144881	0.213214	0	0.0169864	0.375459	0	0	0.0480923	0	0	0	0.39	0.0445473	1.07874
CGGA_649	0.133063	0	0.160929	0	0.138072	0	0	0.0929541	0	0	0.041452	0	0	0.170051	0	0	0	0	0	0.173878	0.0896012	0	0.4	0.0300427	1.07675
CGGA_729	0.128754	0	0.0369785	0	0.0344744	0	0.0513062	0.128653	0	0.0834703	0	0.0633203	0	0.115837	0	0	0	0.0891453	0.139209	0	0.0636447	0.0652073	0.4	0.0311743	1.06525
CGGA_502	0	0.373017	0	0	0.0542989	0.0127772	0.00821555	0	0	0	0.0407255	0	0.299154	0	0	0.0326321	0	0.0500779	0.128819	0	0.000282397	0	0.4	0.0306786	1.08139
CGGA_1050	0.0175786	0	0	0.145685	0	0.0511635	0	0.0050957	0.00730967	0	0.106995	0.00324745	0.0659602	0	0.00839997	0.5629	0.00127113	0	0	0.0108374	0	0.0135563	0.4	0.0282286	1.10098
CGGA_834	0.0150252	0	0	0	0	0.275144	0	0.0298687	0.0266006	0	0.0766979	0.0294556	0.0451741	0	0	0.460393	0	0.00351458	0.0292064	0	0	0.00892036	0.4	0.027734	1.08644
CGGA_1260	0	0.0821973	0.0255466	0	0.10203	0	0	0.0149579	0.0571974	0	0.0375285	0.118373	0.0421368	0	0	0.4614	0	0	0.0586325	0	0	0	0.4	0.0426771	1.07868
CGGA_135	0	0.009468	0.0624806	0.0648563	0	0.0918378	0	0.0120751	0.0165689	0	0	0.0580029	0.150981	0	0.0102233	0.368323	0	0	0	0.142184	0.0082266	0.00477288	0.4	0.042104	1.07653
CGGA_1486	0.0381459	0	0	0	0	0.0719158	0	0.0677214	0	0	0.056616	0.0588784	0.0178251	0.327776	0.00436667	0.298021	0	0	0	0.0587345	0	0	0.4	0.0420654	1.11162
CGGA_1642	0	0.0224496	0.0900403	0.122164	0.0466034	0	0	0.0479412	0	0	0.0379398	0.0520204	0.18167	0	0	0.339513	0	0	0.0596593	0	0	0	0.4	0.0433272	1.06612
CGGA_1023	0	0.105689	0.0583315	0.048566	0	0.0661541	0	0.110379	0	0	0.00015282	0.0571736	0.02722	0	0	0.327592	0	0.003058	0	0.195684	0	0	0.41	0.0271618	1.08451
CGGA_909	0.0246004	0.00092256	0.00166701	0	0.0399599	0.212857	0	0.0279494	0	0	0	0.134126	0.129804	0.137383	0	0.077564	0.0209345	0	0.151263	0	0.00278074	0.0381875	0.41	0.0266	1.07565
CGGA_1159	0	0.0325983	0	0.0274536	0.023454	0	0	0.065204	0	0	0	0.0577283	0.131937	0	0	0.342481	0	0	0	0.319143	0	0	0.41	0.0409868	1.11642
CGGA_1195	0	0.0988717	0.0465549	0	0.0835276	0	0	0.0078693	0.0902042	0	0.168754	0	0.0510525	0.0583603	0	0.361182	0	0	0	0.0336233	0	0	0.41	0.0413017	1.07221
CGGA_1415	0.00342122	0.0166098	0.00779592	0.0115517	0	0.0987937	0	0.0146434	0.0355481	0	0.0580142	0.0153782	0.10472	0	0	0.329188	0	0.00478353	0	0.274868	0.00870394	0.0159799	0.41	0.0403802	1.09597
CGGA_1564	0	0.0340834	0	0.042521	0	0.132568	0	0.0649904	0.0237022	0	0.133985	0.0216684	0.0456556	0.0686492	0	0.278314	0	0.00682738	0.147035	0	0	0	0.41	0.0411151	1.06596
CGGA_2039	0	0.11814	0.0152317	0.0318052	0.0175798	0.00503468	0	0.033065	0.0274527	0	0	0.109129	0.192808	0	0	0.314322	0.0449704	0	0	0.0904612	0	0	0.41	0.0399937	1.07794
CGGA_2106	0	0.0982448	0.0586611	0.0817732	0.0201583	0	0	0.0397271	0.029308	0	0.192919	0	0.0262636	0.103579	0.0211309	0.135515	0.0206225	0	0.172098	0	0	0	0.41	0.0415641	1.06337
CGGA_703	0	0.0256157	0.0244654	0.147938	0	0.0280331	0	0.068573	0.0551946	0	0.0501627	0.0390791	0.0526673	0.107369	0.00480685	0.356093	0	0.00321486	0	0.036788	0	0	0.41	0.0407666	1.07852
CGGA_D53	0	0.0153813	0	0.269803	0	0	0	0.0153327	0	0	0.117653	0	0.0377293	0.139057	0	0.392635	0	0	0.012408	0	0	0	0.41	0.0412087	1.09619
CGGA_P596	0	0.160234	0.0374146	0.097423	0	0	0.0416861	0.0717904	0	0	0.0417761	0.00311037	0.0322839	0.0794802	0	0.388849	0	0	0	0.0459521	0	0	0.41	0.041213	1.07425
CGGA_1523	0	0.0595651	0.0488275	0.0954903	0	0.0242055	0	0.0394958	0	0	0.00900591	0.0360923	0.140521	0	0.0306136	0.507498	0	0	0.00868439	0	0	0	0.42	0.0394074	1.08506
CGGA_P594	0	0.00473697	0	0.033208	0	0.17956	0	0.000610703	0.0348461	0	0.0560995	0.0409903	0.04006	0	0	0.488171	0	0.00370672	0.111946	0	0	0.00606454	0.42	0.0391792	1.07898
CGGA_1335	0	0.0566671	0.00159128	0.0461451	0	0.0390713	0	0.0801763	0	0	0	0.0919096	0.198754	0	0	0.272771	0	0	0	0.212914	0	0	0.43	0.0382653	1.09132
CGGA_1516	0	0.0514779	0	0	0.0546031	0.00319024	0	0.0780249	0	0	0	0.132966	0.0382727	0	0.00170941	0.443172	0	0	0	0.196584	0	0	0.43	0.0388602	1.10505
CGGA_1685	0	0.0398891	0.00946138	0.032283	0.00464003	0.0738445	0	0	0	0	0.0897311	0.00800828	0.0590667	0	0	0.635325	0	0.00624138	0.0415093	0	0	0	0.43	0.0384963	1.10274
CGGA_256	0.0748806	0.0411557	0	0	0.151009	0.015039	0.161956	0	0	0.0185013	0	0.00826822	0.0108687	0	0.0186877	0.337718	0	0.0123337	0	0.0650004	0.0481364	0.036445	0.44	0.0254088	1.0713
CGGA_1014	0	0.0297933	0.0019354	0.0230403	0	0	0	0.106244	0	0	0	0.0918364	0.142477	0	0.0373049	0.35753	0	0	0	0.209839	0	0	0.44	0.0378061	1.09652
CGGA_1212	0	0.0425522	0.0147523	0.0237092	0.014469	0.0694562	0	0.0037853	0	0	0.0817639	0.0328875	0.0724826	0	0	0.539621	0	0	0	0.0947572	0	0.00976361	0.44	0.0373325	1.09487
CGGA_1319	0	0.146901	0.0619662	0.0588845	0	0.0203869	0	0.0450232	0	0	0.0212069	0.0589354	0.1475	0	0.0305524	0.341312	0	0	0.0673318	0	0	0	0.44	0.037363	1.06842
CGGA_1721	0	0.126202	0.041715	0.0318505	0.0772107	0	0	0.0204548	0.0299243	0	0.0829796	0.0408059	0.0631135	0	0.0236775	0.430657	0	0	0.0314085	0	0	0	0.44	0.037642	1.07331
CGGA_621	0	0.01804	0.0200851	0.134422	0.00848432	0	0	0.079114	0	0	0.103612	0.0851805	0.0622622	0	0	0.455322	0	0.00164012	0	0.0318369	0	0	0.44	0.0367134	1.09478
CGGA_P164	8.72682e-05	0	0.00231533	0	0.00446215	0.0299237	0	0.0213906	0.048526	0	0.0559951	0.0761833	0.0489033	0.209387	0	0.348556	0	0	0	0.154271	0	0	0.44	0.0379833	1.11314
CGGA_1359	0	0.0545898	0.0169351	0.150617	0	0	0	0.0187623	0.0108567	0	0	0.0275268	0.0111556	0	0	0.474812	0	0.00678612	0.224998	0	0	0.00296022	0.45	0.0362382	1.07483
CGGA_1612	0	0.107928	0.044376	0.015675	0	4.86595e-05	0	0.079171	0.0508531	0	0.161916	0	0.0427679	0.0835338	0	0.233957	0	0.0258905	0	0.120902	0	0.0329809	0.45	0.0358929	1.07074
CGGA_1024	0.00552638	0	0	0	0	0.303506	0	0.0238142	0.0468768	0	0.100041	0.0195228	0.0478931	0.0241332	0	0.385915	0	0.00760362	0.0351685	0	0	0	0.46	0.0232838	1.08635
CGGA_1393	0	0.11419	0.0534365	0.0579414	0	0.0980859	0	0.051515	0.0121777	0	0.103035	0.0116735	0.0439922	0.0335886	0.00654889	0.348053	0	0	0	0.0629213	0	0.00284115	0.46	0.0245362	1.07464
CGGA_616	0	0.0866212	0.0197979	0.00160551	0	0.145062	0	0.0560104	0	0	0.0440945	0.0288882	0.061175	0	0	0.410543	0	0	0	0.0782283	0.0169728	0.0510011	0.46	0.0234997	1.07807
CGGA_898	0.0329169	0	0	0	0	0.178081	0	0.00681953	0.0447503	0	0.0775402	0.028487	0.240661	0	0	0.353589	0	0	0.0371544	0	0	0	0.46	0.0232402	1.08289
CGGA_1070	0	0.030412	0.00343891	0.0847215	0	0.128958	0	0.0234546	0.0565394	0	0.144919	0	0.0518516	0.00550918	0.00998737	0.436733	0	0	0.00656116	0	0	0.0169138	0.46	0.024863	1.08784
CGGA_1586	0	0.0506522	0.0213002	0.0187819	0	0.0372762	0	0.0103826	0.0126186	0	0.0697065	0	0.146175	0	0	0.428858	0	0	0	0.200767	0	0.0034806	0.46	0.0350538	1.09511
CGGA_375	0	0.103814	0	0	0.130329	0	0.104942	0	0.0298076	0.137156	0.0675842	0	0.064563	0.17181	0	0	0.0866153	0.020618	0.0404637	0.0117165	0	0.0305816	0.47	0.0228418	1.07408
CGGA_1541	0	0.0261405	0.0528482	0.0193968	0	0.0401185	0	0.0840175	0	0	0	0.102325	0.233253	0	0	0.396906	0	0	0	0.0449948	0	0	0.47	0.0337724	1.08648
CGGA_439	0	0.123285	0.0846614	0	0.0810801	0.112096	0	0	0	0.0519334	0	0.1504	0.0378588	0	0.00517458	0.269432	0.0256006	0	0.0464329	0.00456741	0.0074786	0	0.48	0.0209026	1.0812
CGGA_271	0	0	0	0.0294027	0.291542	0	0	0	0	0	0	0.157483	0	0	0	0.0682907	0.0676582	0.00839344	0.36337	0	0	0.0138595	0.48	0.0208658	1.12136
CGGA_236	0	0.0643604	0.0122137	0.0208823	0	0.102646	0	0.0234705	0.0131283	0	0.113593	0	0	0.158055	0	0.439921	0	0	0	0.0517306	0	0	0.48	0.0184005	1.10078
CGGA_1086	0	0.0102432	0.0040737	0	0.0103927	0	0	0.0988004	0	0	0	0.0349841	0	0.200844	0	0.304255	0	0	0	0.336407	0	0	0.48	0.032967	1.14689
CGGA_1539	0	0.0771228	0.0250066	0	0.149293	0.00745225	0	0.00748159	0.0513883	0	0	0.115234	0.0477357	0	0.00353035	0.29879	0	0	0	0.210627	0	0.00633797	0.48	0.0323321	1.0923
CGGA_1553	0	0.0247636	0.0206477	0.0414825	0	0.0160225	0	0.0807566	0	0	0	0.0829561	0.150572	0	0	0.273851	0	0	0	0.305582	0.00336555	0	0.48	0.0323602	1.11359
CGGA_474	0	0.222021	0.0320881	0.000958871	0.0274972	0	0	0.137042	0	0	0.088451	0.00720541	0.011522	0.0711172	0	0.305523	0	0	0.0152333	0.0813415	0	0	0.48	0.0328726	1.07697
CGGA_1022	0	0.0675831	0.0168769	0.0324246	0	0.147084	0	0.0332245	0	0	0	0.085226	0.0490291	0	0.00198834	0.303316	0	0.00750138	0	0.235695	0.00581912	0.014233	0.49	0.0181205	1.09868
CGGA_689	0	0.084403	0.147532	0.0165708	0	0.0539723	0	0.052096	0	0	0.0666506	0	0.0263251	0	0.0160094	0.384871	0.0202336	0	0	0.131337	0	0	0.49	0.0177083	1.0858
CGGA_1157	0	0.0771412	0.0179299	0.0130686	0.062533	0	0	0.102947	0	0	0	0.0656467	0.140848	0	0	0.48055	0	0	0	0.039335	0	0	0.49	0.0312829	1.08701
CGGA_1256	0	0.0870738	0.0400992	0.128684	0.00102216	0	0	0.0583625	0	0	0	0.145919	0.0232579	0	0.00201302	0.370284	0	0	0	0.143285	0	0	0.49	0.0294674	1.09793
CGGA_1361	0.00162641	0	0	0.00936534	0	0.271335	0	0.0352287	0.0106473	0	0.0141675	0.0889265	0.054787	0	0	0.39374	0	2.09034e-05	0.120156	0	0	0	0.49	0.0305829	1.07893
CGGA_1429	0	0.0761944	0.00288953	0.0756103	0	0	0	0.0955222	0	0	0.00764513	0.0592818	0.0231525	0.000842122	0.010348	0.581581	0.0406702	0	0	0.026263	0	0	0.49	0.0303639	1.09899
CGGA_1459	0	0.0265598	0.00646524	0.0276683	0	0.163506	0	0	0.0252747	0	0.101223	0.00990952	0.0307703	0	0.0436816	0.491927	0	0	0.0440979	0	0	0.028916	0.49	0.0287142	1.08375
CGGA_1513	0	0.0279317	0	0.0260187	0	0.0312541	0	0.153491	0	0	0	0.124298	0.17328	0	0	0.278943	0	0	0	0.184783	0	0	0.49	0.0293694	1.09609
CGGA_1669	0	0	0.00596087	0	0.0677425	0.0526032	0	0.0803383	0	0	0.018363	0.0749429	0.0823031	0	0.0392376	0.513161	0	0	0.0653477	0	0	0	0.49	0.0310199	1.08706
CGGA_1715	0	0.134304	0.0331581	0.113165	0	0.0363929	0	0.0357606	0.0205596	0	0.0839248	0.0329598	0.0375735	0	0	0.360748	0	0.00898601	0.102468	0	0	0	0.49	0.0306051	1.06939
CGGA_1739	0	0.0175566	0.119366	0.127	0	0	0	0.023551	0	0	0	0.065762	0.0999998	0	0	0.314286	0	0	0	0.232479	0	0	0.49	0.032157	1.09373
CGGA_1750	0	0.070107	0.100057	0.0372112	0	0.0401971	0	0.0615288	0	0	0	0.0759784	0.166802	0	0	0.161065	0	0	0	0.287054	0	0	0.49	0.0292651	1.10214
CGGA_1820	0	0.0988604	0.0284547	0.107942	0.0413084	0	0	0.0166156	0	0	0	0.0482973	0.0113655	0	0	0.554827	0	0.00356935	0	0.0866641	0	0.00209575	0.49	0.0286629	1.09599
CGGA_2002	0	0.0254882	0.000636988	0.0366656	0	0.140101	0	0	0.0127248	0	0.0968078	0.0512993	0.0335741	0	0	0.414798	0	0	0.180077	0	0	0.00782756	0.49	0.0294052	1.0772
CGGA_887	0	0.227228	0.0851392	0.0619186	0	0.0449875	0	0.112985	0	0	0	0.0967873	0.0342762	0	0	0.17195	0	0.0103032	0	0.135421	0.0190036	0	0.49	0.0290405	1.09135
CGGA_P338	0.0742862	0	0.0448099	0.0893549	0	0.0587382	0.0498573	0	0	0	0.0349851	0.0129083	0.0319809	0	0.0139228	0.464622	0.0340436	0	0.0904911	0	0	0	0.49	0.0317974	1.07177
CGGA_P416	0	0.0176871	0	0.0290623	0	0.190154	0	0.0056298	0.122378	0	0.209651	0	0.0557183	0.00213242	0	0.179283	0	0	0.164927	0	0.0233761	0	0.49	0.0298473	1.08176
CGGA_P508	0.0535328	0	0.0395843	0.0547628	0	0.0984364	0	0.042928	0	0	0	0.062837	0.149611	0	0.0183804	0.427434	0	0	0.0524929	0	0	0	0.49	0.0297869	1.07649
CGGA_120	0	0	0	0.0614131	0	0.0802618	0	0.0354341	0.0625216	0	0.123129	0.0439184	0.0568192	0	0.0215149	0.394185	0	0	0.120803	0	0	0	0.5	0.0278126	1.07991
CGGA_1262	0	0.00696318	0.0641143	0.0876622	0.0208157	0.120087	0	0.00911281	0	0	0.00367052	0.0827061	0.167999	0.101085	0	0.268111	0	0	0.067673	0	0	0	0.5	0.0253281	1.07386
CGGA_1334	0	0.0319404	0.0941067	0.100197	0	0	0	0.0695009	0	0	0.00720576	0.0524157	0.00357342	0	0.0137954	0.474938	0	0	0	0.146868	0.00545908	0	0.5	0.0257693	1.09188
CGGA_1387	0	0.0286743	0.00767696	0.042808	0	0.120541	0	0	0.0412275	0	0.0866619	0	0.0258903	0.0323472	0.00607732	0.345636	0	0.00391433	0.258546	0	0	0	0.5	0.0260381	1.06979
CGGA_1552	0	0.0511758	0.0210332	0.0462522	0.00298415	0.00363168	0	0.0840935	0	0	0.026447	0.0371394	0.181541	0	0.0234471	0.393228	0	0	0	0.129027	0	0	0.5	0.024821	1.0865
CGGA_1554	0	0.17339	0.0621173	0.0223952	0	0.0845025	0	0.0950851	0	0	0.0492984	0.0979762	0.0536141	0.0205823	0	0.215811	0	0	0	0.125228	0	0	0.5	0.027834	1.08512
CGGA_1615	0	0.196605	0.0952362	0.0567438	0.0323835	0	0	0.0139596	0.213008	0	0.0839381	0	0.0212032	0.0227798	0.00394854	0.179849	0	0	0.0803461	0	0	0	0.5	0.0250444	1.08183
CGGA_1623	0	0.0317845	0	0.0324579	0	0.0130456	0	0.114626	0	0	0	0.0807781	0.149863	0	0.0369467	0.469932	0	0	0	0.0705665	0	0	0.5	0.0251375	1.09408
CGGA_165	0	0.152018	0.0696356	0.0413669	0.120001	0	0	0.000764475	0.128088	0	0.0790537	0.0199904	0.0937018	0	0	0.247186	0	0	0.0481944	0	0	0	0.5	0.0278698	1.07137
CGGA_1653	0	0.0908343	0.033887	0.170976	0	0	0	0.0276895	0.010004	0	0	0.152879	0.128089	0	0	0.300563	0	0	0.0683443	0.0167341	0	0	0.5	0.0254114	1.08522
CGGA_1902	0	0.0960914	0.0326456	0.146902	0.0160292	0	0	0	0.0565557	0	0.147405	0	0.059534	0	0.00630864	0.343733	0	0	0	0.0947951	0	0	0.5	0.0271869	1.07999
CGGA_634	0	0.0696938	0	0.0181337	0	0	0	0.252738	0	0	0	0.0852243	0.0971084	0	0	0.0980531	0.0065433	0	0	0.34883	0.023676	0	0.5	0.0262181	1.12624
CGGA_724	0	0.089703	0.0626952	0.0889531	0.00197745	0	0	0.0727912	0	0	0.0215472	0.0486286	0.148896	0	0	0.442586	0	0	0	0.0222222	0	0	0.5	0.0255651	1.08473
CGGA_780	0	0.0170907	0.00635746	0	0	0.120153	0	0.0804685	0	0	0.0125439	0.0826148	0.0880904	0	0	0.539155	0	0	0.0535262	0	0	0	0.5	0.0282153	1.09343
CGGA_852	0	0.0112815	0	0.0405535	0	0.206613	0	0.0052592	0.0322642	0	0.120729	0.0506757	0.0647936	0	0	0.371764	0	0.00621663	0.0879796	0	0.00187068	0	0.5	0.0247922	1.08353
CGGA_881	0	0.0391752	0.0123164	0.0562361	0	0.072555	0	0.0269602	0.102772	0	0.0989921	0	0.0337259	0	0	0.392552	0	0.00315158	0.159047	0	0.00251662	0	0.5	0.0276751	1.06909
CGGA_901	0.00670065	0	0.0133007	0.0138702	0.00776198	0.058803	0	0.0146879	0	0	0.0460258	0.0389993	0.107529	0	0	0.4023	0	0.00864573	0	0.242247	0	0.039128	0.5	0.0272491	1.10896
CGGA_P111	0	0.057866	0.00213703	0.00741557	0	0.124211	0	0	0.0418179	0	0.0421864	0.0524777	0.126547	0	0.0304722	0.375552	0.0311684	0	0	0.0397905	0	0.0683588	0.5	0.0271028	1.0811
CGGA_P122	0	0.063053	0.0100291	0.0546891	0	0	0	0.154961	0	0	0	0.0655253	0.0661204	0	0	0.46459	0	0	0	0.0870762	0	0.0339561	0.5	0.027125	1.08741
CGGA_P27	0	0.0583367	0.0111438	0	0	0.110153	0	0.0424029	0.109887	0	0.128558	0	0.0350319	0.0889208	0.0204499	0.0280468	0	0	0.36707	0	0	0	0.5	0.0272345	1.07591
CGGA_P28	0	0.0200377	0.00958793	0.0415065	0	0.0807368	0	0.047211	0	0	0.014262	0.089197	0.068059	0	0	0.322283	0	0	0	0.297627	0.00949175	0	0.5	0.0283314	1.11736
CGGA_P5	0	0.0366054	0.00788351	0.0216871	0	0.154927	0	0.0376956	0	0	0	0.107124	0.0262077	0	0	0.306109	0.00575407	0.00850843	0	0.261679	0.00896864	0.01685	0.5	0.0281995	1.10738
CGGA_1237	0	0.156139	0.0218561	0.125558	0	0.0324657	0	0.0428584	0.0151368	0	0.1714	0	0.0437323	0.0225122	0.012253	0.312606	0	0	0	0.0396723	0.00380924	0	0.51	0.0137516	1.0865
CGGA_D06	0.0258998	0	0.0554938	0	0.0232125	0.0376979	0	0.13974	0	0	0	0.112285	0.0469276	0	0	0.225611	0	0	0	0.333133	0	0	0.51	0.0141404	1.13026
CGGA_D44	0.0275928	0	0.10334	0.0278553	0.123788	0.0146493	0	0.0542565	0	0	0	0.0681561	0.0493355	0	0.0275369	0.417587	0.0136953	0	0	0.0473489	0	0.0248584	0.51	0.0149128	1.08114
CGGA_247	0	0.0164483	0.0250375	0.0050101	0	0.287738	0	0	0	0	0.0633962	0.100204	0.0649449	0	0	0.339332	0	0	0	0.0973627	0	0.000526225	0.51	0.0150466	1.09453
CGGA_1248	0	0.0378659	0.00255329	0	0	0.0986491	0	0.0922881	0	0	0	0.0926502	0.03185	0	0.0196792	0.383804	0.056144	0	0	0.184517	0	0	0.51	0.0245048	1.09426
CGGA_1829	0	0.109598	0.0659552	0.0503437	0	0.00686793	0.10588	0.0405314	0	0	0	0.0993319	0.0486508	0	0	0.452097	0	0	0	0.0207437	0	0	0.51	0.0238364	1.08614
CGGA_J50	0	0.0165952	0.0108512	0	0	0.109397	0	0.0305223	0.00927273	0	0.0754602	0.066641	0.0779371	0	0.0090705	0.520806	0	0	0	0.0734466	0	0	0.51	0.0245436	1.09975
CGGA_P585	0	0.00318622	0.0486081	0.106942	0	0.0361895	0	0.0156039	0	0	0	0.0536065	0.0756879	0	0.00335433	0.419593	0	0.000659169	0	0.233527	0	0.00304258	0.51	0.0238052	1.10482
CGGA_1320	0	0.0200652	0.00167036	0.0711276	0	0.0753681	0	0.129745	0	0	0.134495	0	0.0466832	0.017028	0	0.244113	0	0	0.249452	0	0.0102533	0	0.52	0.012399	1.07918
CGGA_D33	0	0.0689719	0.0242577	0.0786942	0	0.216983	0	0.00398761	0	0	0.105281	0.0678919	0.0824259	0.0802365	0	0.160484	0	0	0.106733	0	0.00405327	0	0.52	0.0121119	1.08285
CGGA_1434	0	0.0828101	0.0452782	0.0554117	0.0274767	0.0196268	0	0.04026	0.0154058	0	0.0820804	0.0402339	0.0440326	0	0	0.506121	0	0.0119923	0.019062	0	0	0.0102083	0.52	0.023421	1.08773
CGGA_1644	0	0.161181	0.0396866	0.0508384	0	0.0342616	0	0.0526021	0.0594484	0	0	0.0914032	0.00642959	0	0	0.388784	0	0.00744776	0.106105	0	0	0.00181303	0.52	0.0234333	1.07612
CGGA_848	0.0306939	0	0	0	0	0.16365	0	0.0925665	0	0.141355	0.0306551	0	0	0.141361	0.0984386	0.127845	0	0	0	0.0555513	0.0863057	0.0315782	0.53	0.0164045	1.09238
CGGA_643	0	0.0373996	0	0.073732	0	0.160202	0	0	0	0	0.126048	0	0.0678424	0.0299345	0.0042861	0.49958	0	0	0	0.000975391	0	0	0.54	0.0112189	1.1009
CGGA_1695	0	0.0181143	0	0.111534	0.0500677	0	0	0.0920406	0	0	0	0.12148	0.0842632	0	0	0.208066	0	0	0	0.313484	0.000950611	0	0.54	0.022571	1.12892
CGGA_2115	0	0.0323442	0.0371456	0.203247	0	0	0	0.0507886	0	0	0	0.0544155	0.10706	0	0	0.45519	0	0	0.0598086	0	0	0	0.54	0.0225675	1.08355
CGGA_P500	0	0.0208372	0	0.0686355	0	0.107776	0	0	0.0505569	0	0.0616531	0.0396711	0.0569882	0	0.0104158	0.404505	0.0169864	0	0	0.154809	0	0.00716683	0.54	0.0228521	1.09095
CGGA_1097	0	0.0620563	0.0105239	0.00416727	0	0.102103	0	0.0106766	0.0530665	0	0.209345	0	0.0761553	0	0	0.338514	0	0	0.133393	0	0	0	0.56	0.021942	1.07646
CGGA_583	0	0.200293	0.00173328	0.226563	0.0737417	0	0	0	0.157756	0	0.137067	0	0.0988274	0	0.0219271	0.0314773	0	0	0.0226284	0.0279865	0	0	0.57	0.0121842	1.10919
CGGA_1158	0	0.0434395	0	0	0.0311362	0.0160128	0	0.112762	0	0	0	0.116746	0.0803941	0	0	0.437998	0	0	0	0.149301	0.0122105	0	0.57	0.020786	1.10123
CGGA_509	0	0.151816	0.0534807	0.0806626	0	0.0172834	0	0.0201835	0.0153673	0	0.130871	0.0430755	0.127703	0.222312	0	0.125326	0	0	0.0119181	0	0	0	0.57	0.0215031	1.08928
CGGA_P159	0	0.0827561	0.0100436	0.0561939	0	0.0883325	0	0.00772449	0.0310862	0	0.118252	0.0693822	0.0713837	0	0	0.376232	0	0.00641431	0.0821994	0	0	0	0.57	0.0209536	1.08262
CGGA_P610	0	0.165747	0.0449692	0.017007	0	0.0946607	0	0.00955078	0	0	0	0.0546709	0.0941824	0	0.00105204	0.377397	0	0	0	0.117099	0.0236644	0	0.57	0.0211503	1.08478
CGGA_700	0.129191	0	0	0.106853	0	0.0204526	0.106188	0.0744375	0.0469857	0.220017	0	0.0247475	0	0.0268129	0.073599	0.0234394	0.0485391	0	0.0962492	0	0	0.00248738	0.58	0.0104047	1.10283
CGGA_1283	0	0	0.0149159	0	0.0407576	0.0478636	0	0.20866	0	0	0	0.0663545	0.0422468	0.0679843	0	0.452926	0	0.00554263	0	0.0527483	0	0	0.58	0.00979494	1.09963
CGGA_1291	0	0.165294	0.166037	0.0514257	0.0797555	0	0	0.0176275	0.0872092	0	0.0412456	0.0901236	0.0297403	0	0.00697094	0.26457	0	0	0	0	0	0	0.58	0.0205849	1.09915
CGGA_1702	0	0.0482214	0.00533451	0	0	0.210497	0	0.0635452	0.00789904	0	0.172984	0	0	0.171337	0.00104914	0.319133	0	0	0	0	0	0	0.58	0.0193501	1.0966
CGGA_2081	0	0.0364137	0.0404101	0.0512795	0	0.174548	0	0	0.0610561	0	0.158708	0.049601	0.0643283	0	0	0.226814	0	0	0.136841	0	0	0	0.58	0.0197598	1.0816
CGGA_290	0	0.018524	0	0.0323462	0	0.123236	0	0	0	0	0.0451025	0.0171961	0.0511536	0	0	0.408177	0.0221173	0	0	0.19777	0	0.0843773	0.58	0.0203403	1.10105
CGGA_1544	0	0.021646	0.0135899	0	0.0109292	0.0129031	0	0.116002	0	0	0	0.0648277	0.168631	0	0	0.390583	0.02383	0	0	0.177058	0	0	0.59	0.0186586	1.09925
CGGA_P143	0	0	0.0556228	0.00335584	0	0.0606359	0	0.0365177	0	0	0	0.0317237	0.0421214	0	0.0140224	0.355737	0	0.0616702	0	0.290071	0.0144625	0.0340598	0.59	0.0186893	1.11202
CGGA_J030	0	0.00615417	0	0.00996054	0	0.070606	0	0.0810117	0	0	0	0.0696495	0.185136	0	0	0.343387	0	0	0	0.234095	0	0	0.6	0.00854098	1.11288
CGGA_1142	0	0.0364609	0.0153487	0	0.0670199	0	0	0.0446415	0.00496402	0.0123247	0.0148886	0	0	0.0401649	0.00502657	0.462377	0	0	0.296783	0	0	0	0.6	0.0174222	1.0909
CGGA_P89	0	0.0175599	0.00666843	0	0	0.146282	0	0.0300071	0	0	0	0.0722541	0.0745751	0	0.00629412	0.205057	0	0	0	0.417176	0.0062806	0.0178462	0.6	0.0178418	1.15301
CGGA_1488	0	0.0802	0.0204458	0	0	0.138166	0	0	0.032002	0	0.0760109	0.046847	0.0710854	0	0	0.351574	0	0	0.102914	0	0.0443589	0.0363965	0.61	0.0168696	1.07096
CGGA_1865	0	0.0965115	0.01082	0.0485698	0	0.0402731	0	0.0232994	0.0589625	0	0.0927582	0.0733851	0.0529247	0	0.0013372	0.360935	0	0	0.137829	0	0	0.00239476	0.61	0.0170671	1.07795
CGGA_P156	0	0.0419539	0	0.00985343	0	0.070688	0	0.115504	0	0	0	0.0873302	0.23941	0	0	0.263142	0	0	0	0.172118	0	0	0.61	0.0163118	1.09486
CGGA_P157	0	0.0240477	0.0018312	0.0743698	0	0.140877	0	0.0189713	0.0353954	0	0.124466	0.0259089	0.0742943	0	0	0.419216	0.000577441	0	0.035449	0	0	0.0245954	0.61	0.016465	1.08975
CGGA_549	0	0.11516	0.0930455	0	0	0.0792021	0	0	0	0	0.171832	0	0.0273862	0	0	0	0	0.0930238	0	0.319408	0.100942	0	0.63	0.00232817	1.1357
CGGA_396	0	0.0190614	0	0.264695	0	0	0	0.392346	0	0	0.107308	0.0229636	0	0	0.0376844	0	0	0	0.104666	0	0.0512748	0	0.63	0.00296993	1.15265
CGGA_1322	0	0.0604755	0.0119361	0.0602363	0	0.0569075	0	0	0.0156455	0	0.134891	0.0286946	0.0562045	0	0	0.46048	0	0.00171508	0.112814	0	0	0	0.63	0.00376966	1.0918
CGGA_641	0	0.110543	0.027822	0	0.135369	0	0	0.0500071	0	0	0.0330454	0.0128315	0.00469402	0	0	0.504125	0	0	0	0.0740496	0	0.0475127	0.63	0.00286845	1.09617
CGGA_1433	0	0.0598219	0.00891948	0.0393166	0	0.117815	0	0.0183748	0	0	0.0622699	0.020221	0.0773945	0	0	0.247801	0	0.00463501	0	0.310736	0	0.0326943	0.63	0.0146578	1.11074
CGGA_1440	0	0.0391677	0.00626109	0.0578608	0	0.138612	0	0.0187731	0.0179442	0	0.149881	0.00307312	0.0620484	0	0.000279711	0.436411	0.030672	0	0.0390166	0	0	0	0.63	0.0124513	1.08893
CGGA_1591	0	0.0702169	0.0234986	0.0202607	0.0390179	0.100757	0	0	0.00821801	0	0.102152	0	0.0213178	0	0	0.580473	0	0.00584804	0	0	0.0162473	0.0119929	0.63	0.0136676	1.10195
CGGA_1908	0	0.132076	0.00683763	0.0789156	0	0.221488	0	0.00103681	0.0284345	0	0.152992	0.00259196	0.0679627	0	0	0.237537	0	0.0011853	0.0689424	0	0	0	0.63	0.0125285	1.08386
CGGA_883	0	0.0594551	0.00443539	0.0247794	0.0443928	0	0	0	0.0342146	0	0.0826031	0	0.030307	0	0	0.355036	0	0.007388	0.33404	0	0.0196685	0.00367961	0.63	0.0142534	1.07964
CGGA_1216	0	0.119129	0.0285477	0.0842396	0	0.0544914	0	0.0236823	0.0223686	0	0.0981513	0.0388558	0.100312	0	0	0.277377	0	0	0.0969524	0	0.0558928	0	0.64	0.00109716	1.07565
CGGA_J130	0	0.0822705	0.0159851	0.215433	0	0.156629	0	0.000420914	0.00920437	0	0	0.0394884	0.0621182	0	0.026425	0.326112	0	0	0.0659134	0	0	0	0.64	0.000239972	1.08619
CGGA_300	0	0.0214733	0.0028754	0	0	0.205963	0	0.0288887	0	0	0.0417671	0.101136	0.236934	0	0	0.149665	0	0	0	0.198705	0	0.0125923	0.64	0.000486853	1.10952
CGGA_551	0	0.181674	0.0638689	0	0.0784386	0.0385771	0	0.00877225	0	0	0.190247	0	0.0712699	0	0	0.255605	0	0	0	0	0	0.111546	0.64	0.000367782	1.09529
CGGA_D20	0	0.0557931	0	0.0766767	0	0.0326371	0	0.0858802	0	0	0	0.103031	0.0891067	0	0	0.274597	0	0	0	0.282007	0.00027091	0	0.64	0.00160072	1.12341
CGGA_D45	0	0.0911578	0.073403	0	0.192695	0.0321025	0.0584997	0	0	0	0.0596198	0	0.00631443	0	0	0.360333	0	0	0	0.125875	0	0	0.64	0.00100737	1.0831
CGGA_1132	0	0.143602	0.0094862	0.00710576	0	0.0539292	0	0.0223525	0.00873497	0	0.0455696	0.0387911	0.140888	0	0.0253517	0.330544	0	0	0.173644	0	0	0	0.64	0.0109531	1.07298
CGGA_1164	0	0.0634408	0.0174915	0	0.0468146	0.113229	0	0	0.0237257	0	0.133062	0	0.0310482	0	0	0.437247	0	0	0.133941	0	0	0	0.64	0.00877903	1.07986
CGGA_1204	0	0.00773038	0	0.0501679	0.0776139	0	0	0.059695	0	0	0	0.132754	0.0712758	0	0	0.283571	0	0	0	0.317192	0	0	0.64	0.0112755	1.14029
CGGA_1407	0	0.16277	0.0591866	0.0158895	0.0650905	0	0	0.00598565	0.0796528	0	0.073729	0.00384369	0.0527315	0.0744242	0.00788738	0.18631	0	0	0.212499	0	0	0	0.64	0.00825538	1.06887
CGGA_1430	0	0.0727852	0.0245535	0	0	0.290014	0	0.0576643	0.061972	0	0	0.104608	0	0.146601	0	0.00188782	0	0	0.239914	0	0	0	0.64	0.00757504	1.09277
CGGA_1447	0	0.0300304	0.0119904	0	0.0306697	0.000399338	0	0.0983547	0	0	0	0.0604405	0.0413057	0	0	0.258719	0	0	0	0.45359	0	0.0144998	0.64	0.0074528	1.17429
CGGA_1481	0.000426249	0.00637556	0	0	0	0.216646	0	0.0249101	0.0970259	0	0.128817	0.0146063	0.0551041	0.18516	0	0.135151	0	0	0	0.122505	0	0.0132721	0.64	0.00675486	1.09821
CGGA_1498	0.0311774	0	0	0	0	0.288306	0	0.0389034	0.0352098	0	0.0784368	0.03203	0.0424217	0.244706	0.00192592	0.173062	0	0	0	0.0338203	0	0	0.64	0.00837361	1.10105
CGGA_1551	0	0.110167	0.0967106	0.060278	0	0	0	0.0223484	0.0448522	0	0.0331951	0.0451229	0.0907575	0.169309	0	0.283447	0	0	0	0.0353421	0	0.00846979	0.64	0.00837145	1.09248
CGGA_1557	0	0.200585	0.0385851	0.0161309	0.00864301	0.0511044	0	0.027051	0	0	0	0.0997392	0.0277815	0	0	0.396884	0	0.0118668	0	0.12163	0	0	0.64	0.00779283	1.09966
CGGA_1595	0	0.0919529	0.0487461	0.0385081	0	0.110007	0	0.0185346	0.0474632	0	0.148294	0.0478543	0.0883567	0	0	0.295013	0	0	0.0652703	0	0	0	0.64	0.00629727	1.08419
CGGA_1725	0	0.0536813	0.00944245	0.116352	0	0	0	0.129515	0	0	0.0112643	0.0788991	0.0201886	0	0	0.488887	0	0	0	0.09177	0	0	0.64	0.01032	1.10005
CGGA_1840	0	0.0625913	0	0.168714	0	0	0	0.0699554	0	0	0	0.0674111	0.0755522	0.0158159	0.00758276	0.469566	0	0	0	0.062811	0	0	0.64	0.00768244	1.09812
CGGA_707	0	0.0969995	0	0.0669586	0.0191576	0	0	0.0868104	0	0	0.018168	0.0648994	0.134873	0	0	0.375054	0.027371	0	0	0.109708	0	0	0.64	0.00650399	1.08992
CGGA_D28	0	0.213397	0.0780596	0.0456271	0	0.055103	0	0.013958	0.0172974	0	0.000106499	0.033048	0.0128914	0	0	0.243144	0	0.0144396	0.254926	0	0.0125501	0.00545253	0.64	0.00936638	1.08053
CGGA_P131	0	0.0253799	0.000944551	0.027691	0.164886	0	0	0.0144873	0.0185682	0	0.0622789	0	0.0529019	0	0.0214355	0.433972	0.0621388	0	0	0.0852104	0	0.0301057	0.64	0.00972152	1.08787
CGGA_P280	0	0.07783	0	0.0867186	0	4.47297e-05	0	0.0713497	0	0	0	0.0852217	0.150714	0	0	0.463866	0	0	0.063266	0.00098952	0	0	0.64	0.00620221	1.09476
CGGA_P308	0	0.170488	0.0448015	0.134443	0	0	0	0.00231906	0	0	0.012951	0.0480696	0.0416599	0	0	0.429239	0	0	0.116028	0	0	0	0.64	0.010967	1.08479
CGGA_P84	0	0.0645592	0.0025329	0.0879377	0	0.0143831	0	0.0200424	0.0254111	0	0.0458065	0.0234445	0.0828112	0	0.000690903	0.330883	0	0	0.278432	0	0	0.0230654	0.64	0.0116325	1.07538
CGGA_1269	0	0.0528832	0.0396468	0.0194788	0	0	0	0.143359	0	0	0	0.0850262	0.0858582	0	0.0154038	0.252414	0	0	0	0.30593	0	0	0.65	0.00490456	1.12076
CGGA_1378	0	0.0096976	0	0.00445827	0.0433014	0	0	0.0860978	0	0	0	0.0440585	0	0.00468263	0.0177109	0.220383	0	0	0	0.556658	0	0.0129515	0.65	0.00490409	1.22413
CGGA_1701	0	0.182903	0.0729997	0.0793642	0.0819272	0.0286044	0	0.0310443	0.0490188	0	0.136779	0	0.0790434	0	0	0.0660951	0	0	0.192222	0	0	0	0.65	0.00302007	1.08678
CGGA_1708	0	0.107889	0.0817325	0.253377	0	0	0	0.118182	0.0908164	0	0	0.0565127	0.00715012	0	0.00549651	0.19561	0.00527702	0	0.072553	0	0	0.00540332	0.65	0.00312334	1.09811
CGGA_1723	0	0.0863894	0.0393491	0.0756154	0.0312923	0	0	0.0680124	0.0144328	0	0.153765	0	0.0597876	0	0.000738109	0.320761	0	0	0.149856	0	0	0	0.65	0.00543546	1.07467
CGGA_503	0	0.0156769	0.00141784	0	0.0668955	0.0357151	0	0.0523561	0	0	0.041761	0.0361772	0.0500813	0	0	0.350289	0.0396102	0	0	0.300114	0.0099055	0	0.65	0.00431573	1.12259
CGGA_P112	0	0.0177746	0	0	0.00761237	0.0718824	0	0.0436382	0	0	0	0.0672626	0.165511	0	0.00321357	0.361271	0	0	0	0.260366	0	0.00146786	0.65	0.00595706	1.122
CGGA_P121	0	0.165779	0.0450547	0.0862647	0	0	0	0.00220701	0.0331844	0	0	0.147734	0.120519	0	0	0.221278	0	0.00270233	0	0.175277	0	0	0.65	0.00349562	1.11009
CGGA_P20	0.0110026	0.0029238	0	0	0.0181436	0.0482904	0	0.0816282	0	0	0.0482448	0.0610611	0.147929	0	0	0.551127	0	0	0.0296493	0	0	0	0.65	0.00418087	1.11203
CGGA_P25	0	0.0174177	0.0444075	0.0113602	0	0.146507	0	0.0378353	0.013586	0	0.0843956	0.0609764	0.100297	0.0316281	0	0.388918	0	0	0	0.0495159	0	0.0131547	0.65	0.00406881	1.09167
CGGA_P146	0	0.050934	0.00892759	0.0221011	0	0.214037	0	0.0190084	0.000441694	0	0.12168	0.0388546	0.105548	0	0	0.308358	0	0	0.0636672	0	0	0.0464417	0.66	0.00261968	1.08528
CGGA_1005	0	0.0391627	0	0.0835181	0	0.0567671	0	0	0.00093296	0	0.0593133	0.0250639	0.0440026	0	0.00320787	0.471179	0	0	0	0.216852	0	0	0.67	-0.00209186	1.11852
CGGA_685	0	0.20977	0.0658531	0.037534	0	0.0097365	0	0.0139377	0.00978	0	0.0791882	0	0.00868434	0	0	0.292732	0	0.0186502	0.218755	0	0.00463033	0.0307484	0.67	-0.00156607	1.0848
CGGA_893	0	0.0763278	0.0162584	0	0	0.224359	0	0.00615039	0	0	0	0.0958948	0.0794893	0	0	0.171717	0	0.00167842	0	0.323844	0	0.00428005	0.67	-0.00249996	1.13053
CGGA_1282	0	0.182137	0.0510152	0.0323982	0	0.111323	0	0.0556928	0.0224957	0	0.0957679	0.0482152	0.0480858	0.0319024	0.000634346	0.141409	0	0.00137352	0.177549	0	0	0	0.67	0.000899354	1.0802
CGGA_1419	0	0.0703159	0.0107823	0.0144768	0	0.111872	0	0.0285964	0.0654465	0	0.118737	0.0359706	0.0630823	0.0134727	0	0.385751	0	0	0.0804313	0	0	0.00106443	0.67	0.00185396	1.08464
CGGA_1664	0	0.0762349	0.00695937	0.0322136	0.0140341	0.0285289	0	0	0.124048	0	0.129007	0	0.146967	0	0	0.301779	0	0.00400645	0.135293	0	0	0.000928705	0.67	0.00174379	1.07512
CGGA_2079	0	0.0817869	0.0220659	0.0253649	0	0.0598884	0	0.140011	0	0	0	0.100235	0.0428387	0	0.0333683	0.416128	0	0	0	0.0783135	0	0	0.67	0.00200451	1.09292
CGGA_P151	0	0.0851513	0.00951557	0.0965761	0.0428214	0	0	0.0151172	0.0260814	0	0	0.171791	0.0906431	0	0	0.333147	0	0	0	0.129156	0	0	0.67	0.000319275	1.11294
CGGA_P199	0	0.125243	0.0396179	0.0161995	0.0826688	0	0	0.0103658	0.0319996	0	0.122759	0.0691181	0.0942255	0	0	0.26003	0	0	0.142056	0	0	0.00571768	0.67	0.00157556	1.07996
CGGA_P392	0	0.0740274	0.0103206	2.9212e-05	0	0.237708	0	0.0156738	0.0571712	0	0.0175701	0.111579	0.130596	0	0	0.252613	0	0.00406047	0.0424519	0	0.0292896	0.0169098	0.67	0.00038186	1.0859
CGGA_P568	0.0300569	0	0.0173141	0.211044	0	0	0	0.0823757	0	0	0.051674	0.0596147	0.195572	0	0.0203871	0.272562	0	0	0.0594007	0	0	0	0.67	0.00236407	1.08795
CGGA_488	0.0283821	0	0	0.0253885	0.00333203	0	0	0.230058	0	0	0	0.095691	0.161945	0	0.0442323	0.275962	0	0.0626155	0	0	0	0.0723935	0.68	-0.00351611	1.09248
CGGA_1437	0	0.0410612	0.0607955	0.0723426	0	0.0424706	0	0.0145724	0	0	0	0.112452	0.14687	0	0	0.363632	0	0	0	0.145803	0	0	0.68	-0.00111648	1.10378
CGGA_P30	0	0.031725	0.00425449	0	0.0141383	0.0132052	0	0.0459099	0.0289349	0	0.0894351	0	0.172042	0.24514	0	0.309277	0	0	0.045938	0	0	0	0.68	9.18231e-05	1.11265
CGGA_P468	0	0.124585	0.0228695	0.0887052	0	0.056643	0	0	0.077312	0	0.139727	0	0.110949	0	0	0.278323	0.00533677	0	0.0955499	0	0	0	0.68	-0.000162506	1.07825
CGGA_1141	0	0.0145513	0.0818443	0.0626684	0	0.0472819	0	0.102365	0	0	0	0.11865	0.126222	0	0	0.246853	0.0224499	0	0	0.177115	0	0	0.69	-0.00255583	1.09923
CGGA_1421	0	0.144934	0.0297742	0.0686911	0.0227135	0	0	0.0538319	0.00494708	0	0	0.219403	0.253431	0	0	0.133324	0	0	0	0.0689505	0	0	0.69	-0.00284005	1.12205
CGGA_1720	0	0.0339673	0.00798587	0.0705936	0	0.0481193	0	0.0202412	0	0	0.0983965	0.019489	0.04476	0	0	0.302135	0	0	0	0.350154	0.00415794	0	0.69	-0.00287235	1.14054
CGGA_P492	0	0.0109605	0.0114312	0.0255837	0	0.105395	0	0.0250805	0	0	0	0.087334	0.0300302	0	0	0.471149	0.00309841	0.00139518	0	0.216124	0	0.0124184	0.69	-0.00292701	1.12509
CGGA_1340	0	0.105693	0.0172939	0	0	0.210737	0	0	0	0	0.0293931	0.131736	0.0795223	0	0	0.313966	0	0	0	0.070301	0	0.0413577	0.7	-0.00476308	1.09791
CGGA_1147	0	0.155995	0.0475826	0.0541256	0	0.0680427	0	0.0131109	0.0874315	0	0.134366	0	0.0307844	0.0469116	0.00239864	0.0879279	0	0	0.257143	0	0.0141805	0	0.7	-0.00349082	1.08077
CGGA_1542	0	0.0410995	0.0101855	0	0	0.1836	0	0.00739373	0.0596457	0	0.116075	0	0.0609918	0.00608869	0.00971806	0.493918	0.00237897	0	0	0	0	0.00890539	0.7	-0.00362019	1.10093
CGGA_1583	0	0.0744889	0.012705	0	0.244997	0	0	0.0934801	0.0339262	0	0.0164006	0.086341	0.0455005	0	0	0.29842	0	0.00959143	0	0.0759082	0	0.00824115	0.7	-0.00374316	1.09371
CGGA_1693	0	0.024416	0	0.273742	0	0	0	0.116813	0	0	0	0.158098	0.094256	0	0	0.332675	0	0	0	0	0	0	0.7	-0.00367057	1.12374
CGGA_P174	0	0.036684	0.0193322	0.0202724	0	0.211447	0	0	0	0	0.0841193	0.0582348	0.0659519	0	0.0272239	0.357158	0.0398979	0	0.0702257	0	0	0.00945253	0.7	-0.00422271	1.08464
CGGA_595	0.208004	0	0	0	0.273349	0	0	0	0.111947	0.0220864	0.163633	0	0	0.138414	0	0	0	0	0.0825668	0	0	0	0.71	-0.00414343	1.11264
CGGA_D46	0	0.0554791	0.00504571	0.0741438	0.164798	0	0.0512903	0.12739	0	0	0	0.0363585	0	0	0	0.425175	0	0	0.06032	0	0	0	0.71	-0.00594307	1.09313
CGGA_1510	0	0.0773199	0.0284768	0	0.049641	0.00676162	0	0.047132	0.0357991	0	0.16861	0.0156694	0.0599842	0.0248116	0	0.3721	0	0	0.113694	0	0	0	0.71	-0.00465611	1.08459
CGGA_1529	0	0.0973303	0	0.156744	0	0	0	0.0680232	0	0	0.0868471	0.0359363	0.0306828	0	0	0.489805	0	0	0.0346314	0	0	0	0.71	-0.00440007	1.10218
CGGA_28	0	0.0838307	0.0239404	0.0667807	0.00208605	0	0	0.0367417	0.0260221	0	0.169295	0	0.0213648	0	0.00143153	0.310448	0	0	0.248097	0	0	0.00996308	0.71	-0.00524323	1.08293
CGGA_D49	0	0.0521807	0.0742431	0.124733	0	0.00657603	0	0.127899	0	0	0.0124895	0.0941008	0.0359543	0	0	0.362341	0.00735276	0	0	0.0991772	0	0.002953	0.71	-0.00557246	1.09597
CGGA_P108	0	0.0282677	0.000648376	0	0	0.16401	0	0.0106935	0.0421965	0	0.075754	0.02729	0.0484276	0.10278	0	0.440256	0	0	0.0531165	0	0	0.00655999	0.71	-0.00576473	1.10193
CGGA_377	0	0.170854	0.0221824	0	0.282288	0	0	0.0894419	0.0441171	0	0.1977	0	0	0.111101	0.00751581	0	0.0446731	0	0	0.0301277	0	0	0.72	-0.00557718	1.11088
CGGA_565	0	0.0436636	0.00637461	0	0	0.138253	0	0.0831129	0	0	0.0664125	0.0345016	0.110731	0	0	0.423815	0	0	0.0330511	0	0.00353066	0.0565535	0.72	-0.00832355	1.09445
CGGA_884	0	0.0570896	0.0226586	0.0488703	0.0542672	0.0489152	0	0	0	0	0.15458	0	0.0385834	0	0	0.420558	0	0	0.115867	0	0	0.0386108	0.72	-0.00737814	1.08846
CGGA_1239	0	0.101985	0.0446045	0.0813257	0.110294	0	0	0.0514814	0.0197854	0	0.134518	0.0840266	0.0723364	0	0.000878023	0.249708	0	0	0	0.0424448	0	0.00661146	0.72	-0.0058998	1.10289
CGGA_1311	0	0.0355425	0.0125777	0	0.0855836	0.0675915	0	0	0	0	0.17629	0	0.0449565	0	0	0.490874	0	0	0.0865841	0	0	0	0.72	-0.00673386	1.09872
CGGA_1566	0	0.0694691	0.0301381	0.120891	0.0271157	0	0	0.124767	0	0	0	0.17139	0.0333024	0	0	0.356342	0	0.00406619	0	0.0625195	0	0	0.72	-0.00661849	1.11162
CGGA_1594	0	0.0770827	0.130913	0	0.166376	0	0	0	0.0699711	0	0	0.225275	0.051805	0	0.0173702	0.0985127	0.0316846	0	0	0.13101	0	0	0.72	-0.00591057	1.12847
CGGA_1776	0	0.0533917	0.0598732	0.0879165	0	0.0391885	0	0.076432	0	0	0	0.0949968	0.134914	0	0.00156565	0.433879	0	0	0.0150245	0.00281813	0	0	0.72	-0.00664316	1.09697
CGGA_494	0	0.0615412	0	0	0.00685193	0.0408902	0	0.0953398	0	0	0.0256679	0.0727707	0.206405	0	0	0.350255	0	0	0	0.115274	0.0250034	0	0.73	-0.00847594	1.09996
CGGA_D07	0	0.0443048	0.0494348	0	0.132426	0	0.00762699	0.173496	0	0	0.026855	0.0711593	0.115102	0.0643379	0.00150948	0.297771	0	0	0.0159766	0	0	0	0.73	-0.00874115	1.08794
CGGA_1390	0	0.0109865	0	0.0362781	0	0.0915356	0	0.0684763	0.115112	0	0.0456236	0.144894	0.102417	0.016079	0.0072608	0.156007	0	0	0.20533	0	0	0	0.73	-0.00749078	1.09908
CGGA_1400	0	0.172324	0.0627926	0.207663	0.00557079	0	0	0.0262085	0.0356985	0	0.104409	0.067811	0.055864	0	0.000865142	0.251559	0	0	0	0.00923427	0	0	0.73	-0.00777038	1.1112
CGGA_1657	0	0.101981	0.0265135	0.0801714	0	0.00949582	0	0.0222306	0.0205561	0	0	0.214879	0.228752	0	0	0.259259	0	0	0	0.036161	0	0	0.73	-0.00750717	1.12105
CGGA_1662	0	0.0466014	0.00758386	0.0482475	0.0169278	0.042552	0	0.0683937	0.111421	0	0.14739	0	0.0443557	0.0185977	0.0121115	0.313159	0	0	0.122659	0	0	0	0.73	-0.00724059	1.08265
CGGA_659	0.0578316	0	0	0	0.00944261	0.0715652	0	0.0553172	0	0	0	0.107796	0.14705	0	0	0.233202	0	0	0	0.316511	0	0.00128368	0.74	-0.00970393	1.13953
CGGA_1514	0	0	0.00191325	0	0	0.0687687	0	0.11731	0	0	0.00981917	0.0697059	0.00518002	0.247122	0	0.270975	0	0	0	0.209205	0	0	0.74	-0.00798191	1.13796
CGGA_1473	0.166972	0	0	0	0.125892	0.215865	0	0	0.180399	0	0.00907676	0.180354	0.0166489	0	0	0.055379	0	0	0	0.0251314	0	0.0242827	0.75	-0.00839956	1.15485
CGGA_D19	0	0.216432	0.0738253	0	0.0769207	0	0	0.0827961	0	0	0	0.0453101	0	0	0	0.345478	0	0	0	0.148507	0	0.0107311	0.75	-0.00876281	1.10449
CGGA_1365	0	0.0241692	0.0285787	0.058037	0	0.00925915	0	0.0276642	0	0	0	0.0624767	0.0814205	0.0102291	0	0.179367	0.0872203	0	0	0.415115	0	0.0164622	0.76	-0.0124755	1.16449
CGGA_1955	0	0.0935467	0	0.0143364	0	0.0831393	0	0.0876776	0	0	0	0.136589	0.141506	0	0	0.283176	0	0	0	0.160028	0	0	0.76	-0.0119565	1.10842
CGGA_720	0	0.0674149	0.00299169	0.0858509	0	0.0182318	0	0.105073	0	0	0.0144405	0.0962958	0.160903	0	0	0.444879	0	0	0	0.00391827	0	0	0.76	-0.00976212	1.10611
CGGA_P115	0	0.0208626	0	0.0236029	0	0.177963	0	0.0387357	0.00612156	0	0.0568203	0.0908926	0.132942	0	0.0131972	0.433875	0	0	0.00498794	0	0	0	0.76	-0.0102258	1.10719
CGGA_P153	0	0.00325159	0.0110055	0.0321151	0.119212	0	0	0.053233	0	0	0	0.111943	0.0539648	0	0	0.15556	0.0148105	0	0	0.44045	0	0.00445515	0.76	-0.0112055	1.18692
CGGA_P604	0	0.0494004	0.00996201	0.0199529	0	0.195036	0	0	0.0394361	0	0.113156	0.0255036	0.0532526	0	0	0.419169	0	0	0.0751308	0	0	0	0.76	-0.00968054	1.09228
CGGA_11	0.126063	0.0432315	0	0.172984	0	0	0.241253	0	0.156725	0	0.0748445	0	0.01617	0	0	0	0	0.114032	0.0546957	0	0	0	0.77	-0.0099266	1.10482
CGGA_1041	0	0.0895056	0.101881	0	0	0.21294	0	0	0.0244718	0	0.0791751	0.0668722	0.115008	0	0	0.279481	0	0	0	0.0306655	0	0	0.77	-0.0126723	1.09226
CGGA_1138	0	0.0650534	0.0161395	0	0	0.0993053	0	0.137498	0	0	0.0713842	0.100826	0.0645893	0	0.00196027	0.373194	0	0	0.0700504	0	0	0	0.77	-0.0137022	1.09529
CGGA_1356	0	0.025716	0	0	0	0.0966019	0	0.0499769	0	0	0	0.0830364	0.0939378	0	0.0144867	0.324207	0.0250095	0	0	0.287028	0	0	0.77	-0.0133103	1.13173
CGGA_1425	0	0.0301387	0.0064355	0.0856545	0.0192993	0	0	0.0813	0	0	0.0595278	0.0486769	0.00115119	0.105003	0	0.511301	0	0.00318425	0.0483277	0	0	0	0.77	-0.0135077	1.11696
CGGA_1478	0	0.0586985	0.0152356	0	0.0776338	0.000255547	0	0.0137943	0.0484322	0	0.214338	0.0234995	0.0667989	0	0	0.278608	0	0.00398285	0.198723	0	0	0	0.77	-0.0125383	1.0905
CGGA_P205	0	0.0572877	0.0216897	0	0	0.214824	0	0.0172334	0.0657056	0	0.0853152	0.0524615	0.0695802	0.122411	0	0.153969	0	0	0.139524	0	0	0	0.77	-0.0131646	1.08307
CGGA_P315	0	0.0277265	0	0.0562484	0	0.0913122	0	0.133085	0.0606747	0	0.0203111	0.118746	0.100004	0	0	0.290173	0	0	0.10172	0	0	0	0.77	-0.0127401	1.09559
CGGA_1223	0	0.0443952	0	0.0976212	0	0	0	0.169529	0	0	0.00659218	0.101912	0.0183439	0	0.0664371	0.443243	0	0.0519266	0	0	0	0	0.78	-0.0139669	1.10759
CGGA_1463	0	0.0817564	0.0215886	0	0	0.135157	0	0.0279684	0.0422296	0	0.167872	0	0.0436667	0	0	0.192089	0.0334575	0	0.249248	0	0	0.00496652	0.78	-0.0145208	1.07989
CGGA_1722	0	0.0183774	0	0.00505184	0	0.178222	0	0.0250708	0.0129289	0	0.0519557	0.0645083	0.100822	0	0	0.46305	0	0	0	0.0402023	0	0.0398112	0.78	-0.0148924	1.10905
CGGA_1131	0	0.0643473	0.0135611	0	0.0933803	0	0	0.069817	0	0	0.0289313	0.0623269	0.113463	0	0	0.462793	0	0.00258397	0	0.0887963	0	0	0.79	-0.0154492	1.10502
CGGA_1383	0	0.0972533	0.0265688	0.0299197	0.103485	0.0197304	0	0.0233345	0.0418554	0	0.158225	0.0487253	0.0801264	0	0	0.326926	0	0	0	0.0438499	0	0	0.79	-0.0152887	1.09987
CGGA_P175	0	0.033537	0.0654284	0.0176104	0	0.13797	0	0.045076	0	0	0.0314217	0.0891789	0.0305665	0	0	0.456342	0	0	0	0.0928689	0	0	0.79	-0.0153872	1.10537
CGGA_1037	0	0.206401	0.0729385	0	0.0574737	0.0725261	0	0	0.118359	0	0.0589109	0	0.011328	0.0497495	0.00246397	0.103988	0	0	0.245861	0	0	0	0.8	-0.018046	1.09065
CGGA_1666	0.0141212	0	0.00316186	0.0272013	0	0.0593982	0	0.0701703	0	0	0	0.0988654	0.0280803	0	0	0.253673	0.0225396	0	0	0.358043	0	0.0647462	0.8	-0.017302	1.15847
CGGA_1696	0.0637765	0	0	0.0129853	0.0427371	0.100214	0	0.112442	0	0	0	0.0748224	0.0612431	0	0.0195227	0.288182	0.0328214	0	0	0.104235	0	0.0870189	0.8	-0.0175433	1.09432
CGGA_P178	0	0.0268567	0	0	0.081378	0	0	0.0557685	0	0	0	0.0829401	0.0909255	0	0	0.189464	0	0	0	0.447489	0	0.0251781	0.8	-0.0179262	1.18762
CGGA_491	0	0.185572	0.0675341	0.00109345	0	0.215327	0	0.0253945	0	0.0684335	0	0.0886833	0.21141	0	0.00105377	0	0	0	0	0	0.135499	0	0.81	-0.0134013	1.10075
CGGA_1189	0.0174248	0	0	0	0.0459035	0.0140917	0	0.107694	0	0	0	0.0622226	0.161415	0	0	0.397212	0	0	0	0.177168	0	0.0168684	0.81	-0.0188748	1.11618
CGGA_1236	0	0.104684	0.00128453	0.00171055	0.000966249	0.0486937	0	0.0668065	0	0	0.0221781	0.0780157	0.0668855	0	0	0.507089	0	0	0	0.101686	0	0	0.81	-0.020356	1.11652
CGGA_1767	0	0.01949	0.0152314	0.115571	0	0.107589	0	0.0103795	0.0131078	0	0.0358675	0.0374542	0.0242917	0	0	0.504778	0	0	0	0.0923192	0	0.0239216	0.81	-0.0194377	1.11234
CGGA_1786	0	0.147482	0.0544728	0.0620572	0	0.0244564	0	0.0166436	0.0273464	0	0.159587	0	0.0497307	0	0	0.434266	0	0.0110636	0	0.012895	0	0	0.81	-0.0197977	1.10447
CGGA_1862	0	0.0118858	0	0.0509199	0	0.160716	0	0	0.10993	0	0.117955	0.0380229	0.0765177	0	0.00639178	0.25207	0	0	0.173927	0	0	0.00166441	0.81	-0.0198631	1.09273
CGGA_P385	0	0.0815242	0.0312803	0.0768256	2.19372e-05	0	0	0.119306	0	0	0	0.132303	0.0503901	0	0	0.350075	0.0106849	0.00179158	0	0.145798	0	0	0.81	-0.0192952	1.11132
CGGA_571	0	0.134862	0.219884	0.259237	0	0	0.00636294	0	0.25334	0	0	0	0	0	0	0	0.0574223	0	0.0191257	0.0497653	0	0	0.82	-0.0155765	1.09838
CGGA_277	0.0776006	0	0	0.0273911	0.0392151	0	0	0.217934	0	0	0	0.129312	0.222646	0	0	0.282216	0	0	0	0.00368399	0	0	0.82	-0.0195628	1.10584
CGGA_1178	0	0.074097	0	0.057093	0	0.0589202	0	0.129303	0	0	0	0.0850056	0.139799	0	0	0.436989	0	0	0	0.0187937	0	0	0.82	-0.0205805	1.106
CGGA_1394	0.0386116	0	0	0.0355698	0	0.352544	0	0	0.0161327	0	0.111087	0.0378678	0.0643929	0.0145195	0.00767988	0.285967	0	0	0.0356279	0	0	0	0.83	-0.0209406	1.10688
CGGA_1737	0	0.129709	0.0400629	0.199389	0	0	0	0.0397017	0	0	0	0.09657	0.0567645	0	0.0132268	0.424576	0	0	0	0	0	0	0.83	-0.0214288	1.10859
CGGA_1474	0	0.0465599	0.0613365	0	0.083887	0.0020187	0	0.0393023	0	0	0	0.0815187	0.0634445	0	0	0.457731	0.0227244	0	0	0.141477	0	0	0.85	-0.0234106	1.11325
CGGA_406	0	0.0545642	0.0171344	0.0316455	0	0.191584	0	0.0031214	0.0236599	0	0	0.0628371	0.0157534	0.165374	0	0.149626	0	0	0.275707	0	0.0089925	0	0.85	-0.0230356	1.08963
CGGA_126	0.187996	0	0.123407	0.0531733	0.075432	0	0.110886	0	0.16313	0.026361	0.142899	0	0	0	0.0127772	0	0.0228154	0	0	0.0796566	0	0.00146554	0.86	-0.0177859	1.10864
CGGA_1458	0	0.183047	0.0745313	0.0586221	0.0312044	0	0	0.154476	0	0	0.0583982	0.0563739	0.0293419	0	0	0.341325	0	0	0	0.0126804	0	0	0.86	-0.0237247	1.10511
CGGA_1487	0	0.0374385	0.0711834	0	0.0605367	0	0	0.11045	0	0	0.0794565	0.0356085	0.0390305	0	0	0.489979	0	0	0.0763168	0	0	0	0.86	-0.0238085	1.09927
CGGA_P615	0	0.0410169	0	0.0456164	0	0.155166	0	0	0.102282	0	0.188856	0	0.0553764	0	0.00316695	0.206705	0	0	0.201814	0	0	0	0.86	-0.0238769	1.09622
CGGA_671	0	0.0623996	0.0101154	0	0.236776	0	0	0	0	0	0	0.0986574	0.0302612	0	0	0.214597	0	0	0	0.347193	0	0	0.87	-0.0240049	1.15204
CGGA_1101	0	0.122413	0.0419546	0	0.128229	0.225279	0	0.110809	0	0	0.101344	0.115943	0.0494161	0.104614	0	0	0	0	0	0	0	0	0.88	-0.0254122	1.14176
CGGA_1205	0	0	0.0755291	0.0744091	0.182647	0	0	0.0824063	0	0	0.0482338	0.0649151	0.0281282	0	0.000997869	0.442734	0	0	0	0	0	0	0.88	-0.0265912	1.10856
CGGA_1446	0	0.0431675	0.00401748	0	0.0200189	0	0	0.145632	0	0	0	0.102494	0.0229077	0	0	0.244718	0	0	0	0.409649	0.00739588	0	0.88	-0.025265	1.18114
CGGA_1678	0	0.0150583	0.0202097	0	0	0.167638	0	0.0236858	0.0463848	0	0.0860252	0.0445632	0.0593337	0.0656298	0	0.347783	0	0	0	0.0610401	0	0.0626482	0.88	-0.0257604	1.10402
CGGA_194	0	0.00635029	0	0.102664	0	0	0	0.0539525	0.115217	0	0.13403	0	0.0457361	0	0.00998816	0.269796	0	0	0.262265	0	0	0	0.88	-0.0248732	1.09267
CGGA_863	0	0.0211987	0	0.0279524	0	0.0917675	0	0.0145179	0.0626428	0	0.220472	0	0.108517	0	0	0.358254	0.0614267	0	0	0.00760517	0.0152121	0.0104333	0.88	-0.0253556	1.11004
CGGA_P128	0	0.0426416	0	0	0.137727	0	0	0.0296901	0	0	0.0813709	0.0356294	0.0339426	0	0	0.562	0	0	0	0.0769986	0	0	0.88	-0.026452	1.12226
CGGA_P136	0	0	0.0258939	0	0.0382143	0.0259311	0	0.0948805	0	0	0	0.0614612	0	0	0	0.262883	0.0333669	0	0	0.418136	0	0.0392335	0.88	-0.0264059	1.17596
CGGA_461	0.150218	0	0.0697846	0.227743	0	0	0.0791223	0	0.203738	0	0.0655396	0	0	0	0	0	0.0160046	0	0.18785	0	0	0	0.89	-0.0201565	1.11236
CGGA_1161	0	0.173941	0.0553185	0.0454489	0.046632	0	0	0.0310062	0.146319	0	0.118226	0.0745207	0.0582135	0.0453578	0	0.147204	0	0	0	0.0578124	0	0	0.89	-0.0280975	1.11253
CGGA_1688	0	0.0490954	0.1011	0.153571	0	0	0	0.111421	0	0	0	0.11625	0.0215759	0.000280242	0.000276071	0.423824	0	0	0.0226067	0	0	0	0.89	-0.0280551	1.10991
CGGA_890	0	0.0101041	0	8.20652e-05	0	0.131287	0	0.0242342	0.145011	0	0.199129	0	0.0561391	0.0208049	0	0.150634	0	0	0.253393	0	0	0.00918159	0.89	-0.0281534	1.10099
CGGA_D52	0.0124266	0	0.00309152	0.0397011	0.00381391	0.0775212	0	0	0.0876379	0	0.104582	0.0147896	0.0617677	0	0	0.499776	0	0.043952	0.0452039	0	0.00573623	0	0.9	-0.0257809	1.10694
CGGA_1325	0	0.0438263	0.033142	0.0102929	0	0.172286	0	0.0962401	0	0	0.0357505	0.105275	0.0446873	0	0	0.33033	0	0	0	0.128169	0	0	0.9	-0.0286007	1.10961
CGGA_1339	0	0.0172285	0	0.0527319	0	0.105388	0	0.0141203	0.0571796	0	0.119144	0	0.0324662	0.0300967	0.000546395	0.241157	0	0	0.329942	0	0	0	0.9	-0.0291422	1.09551
CGGA_1791	0	0.0240819	0.00660642	0.0683307	0	0.239181	0	0.00440789	0	0	0	0.0865336	0.0953189	0	0	0.432367	0	0.00252361	0	0.0406482	0	0	0.9	-0.029042	1.11262
CGGA_P116	0	0.0225489	0.0152392	0	0.0980491	0.111783	0	0.0967581	0	0	0.0729434	0.071997	0.038221	0.0842937	0	0.25918	0	0	0	0.128987	0	0	0.9	-0.0293239	1.10959
CGGA_276	0	0.0903889	0.0274287	0	0	0.321128	0	0	0	0	0.106384	0.0410748	0.0799827	0	0	0.181053	0	0	0.134884	0	0	0.0176755	0.91	-0.0271842	1.09213
CGGA_560	0	0	0.0446783	0.0231678	0.0813957	0.180841	0	0.00524474	0	0	0.0714627	0.0624403	0.0479183	0	0.00686802	0.387179	0.00179415	0	0.0869	0	0	0.000110356	0.91	-0.0269326	1.09635
CGGA_1780	0	0.0107949	0.00283668	0	0	0.373368	0	0.00826936	0	0	0.113039	0.0597012	0.062045	0	0.000132041	0.272011	0	0.00165023	0	0.0961519	0	0	0.91	-0.0306262	1.11931
CGGA_P104	0	0.00396837	0.03324	0.0364673	0.0755084	0	0	0.0962753	0	0	0.0349381	0.0555932	0.0181017	0	0	0.373804	0	0	0	0.272104	0	0	0.91	-0.0303656	1.13327
CGGA_446	0	0.014905	0.000400814	0.0320097	0.0119546	0.0379144	0	0.00197027	0	0	0.144876	0	0.0570034	0	0	0.356099	0	0.00439367	0.16271	0	0.0100344	0.165728	0.92	-0.0288769	1.11301
CGGA_1207	0	0.114221	0.0253946	0	0.0251639	0.0668174	0	0.057017	0.0251565	0	0.083722	0	0.0125661	0.0398447	0	0.185711	0	0.00637475	0.358011	0	0	0	0.92	-0.0312477	1.09109
CGGA_139	0	0.0346359	0	0.0418228	0	0.26423	0	0.158228	0	0	0	0.0871814	0.049433	0	0	0.348801	0	0	0	0.00409265	0.0115758	0	0.92	-0.031664	1.11842
CGGA_1418	0.0111444	0	0	0	0	0.373238	0	0.0231854	0.0124997	0	0.0781196	0.0661315	0.0321409	0.0771603	0	0.278275	0	0	0.0431533	0	0.00495177	0	0.92	-0.0332164	1.1158
CGGA_1467	0	0.0206446	0.00579574	0	0.0238833	0.0409364	0	0.0720718	0	0	0.0135667	0.0327645	0.0168579	0	0.00206084	0.131655	0.298926	0	0	0.340837	0	0	0.92	-0.0324931	1.13704
CGGA_1743	0	0.0398094	0	0.112736	0	0	0	0.114589	0	0	0.0189195	0.0705743	0.13894	0	0	0.167727	0	0	0	0.336705	0	0	0.92	-0.0322875	1.14889
CGGA_1769	0	0.0364964	0	0.0237781	0	0.214899	0	0	0.0730705	0	0.0862337	0.0424588	0.195836	0	0.00338493	0.315277	0	0	0	0.000401882	0.00816411	0	0.92	-0.0328232	1.10759
CGGA_1877	0	0.0798497	0.0180025	0.093714	0.0204317	0	0	0.110413	0	0	0.0764108	0.149044	0.0501847	0	0	0.331673	0	0	0	0.0702762	0	0	0.92	-0.033	1.12768
CGGA_799	0	0.13833	0.0758436	0.109166	0.0271383	0	0	0.132837	0	0	0.0646914	0.000889962	0.0331564	0	0	0.395406	0	0	0.0225412	0	0	0	0.92	-0.0307548	1.10181
CGGA_P286	0	0.0448707	0.0145687	0.0299443	0.0799259	0	0	0.0489642	0.118786	0	0.182548	0	0.0459004	0.0462357	0	0.245551	0	0	0.142706	0	0	0	0.92	-0.0316573	1.09271
CGGA_P3	0	0.014477	0.0214091	0	0.0256373	0.043755	0	0.195514	0	0	0	0.14928	0.0583423	0	0	0.237043	0	0	0	0.210889	0	0.0436532	0.92	-0.0315974	1.13057
CGGA_370	0.0319132	0.0341547	0.000683951	0	0	0.347711	0.103201	0	0	0.193415	0	0	0	0	0	0	0.0241774	0.016156	0.139582	0	0.109006	0	0.93	-0.0250473	1.11771
CGGA_103	0	0.0451887	0.0037175	0	0	0.209071	0	0.0679872	0.021765	0	0.130232	0.0349602	0.0436181	0	0	0.321344	0	0	0.0726049	0	0	0.0495118	0.93	-0.0343837	1.10037
CGGA_1455	0.00234075	0	0	0	0	0.298569	0	0	0.0492902	0	0.0615074	0	0.0280401	0.120216	0	0.0115562	0	0	0.428481	0	0	0	0.93	-0.0349514	1.11895
CGGA_1494	0	0.0628805	0.0320903	0	0	0.362461	0	0.010215	0	0	0.0279176	0.143242	0.0634385	0.0341267	0	0.0986471	0	0.00245568	0.150641	0	0.0118842	0	0.93	-0.0350355	1.1118
CGGA_1517	0	0.0486163	0.018636	0.0558311	0.0923737	0	0	0.0423135	0.0919959	0	0.0390933	0.0746188	0.046013	0.02027	0	0.186725	0	0	0.283514	0	0	0	0.93	-0.0352249	1.09274
CGGA_1518	0	0.0352185	0	0.0284572	0.0719929	0	0	0.162009	0	0	0.0587074	0.0508927	0	0.112951	0	0.409421	0	0	0.0703512	0	0	0	0.93	-0.035754	1.1116
CGGA_1651	0	0.0676893	0	0.0896693	0	0.00662839	0	0.0441631	0	0	0.0177195	0.108089	0.110062	0	0	0.44889	0	0	0.10709	0	0	0	0.93	-0.0346997	1.10983
CGGA_507	0	0.0167349	0	0.0642516	0	0.176659	0	0.136329	0	0	0	0.142485	0.06712	0	0	0.272929	0	0.00300393	0	0.11708	0	0.00340731	0.93	-0.0342018	1.12467
CGGA_P172	0	0	0.00785386	0.0741178	0.0563615	0	0	0.0435294	0	0	0	0.065648	0.0780054	0	0	0.336019	0	0	0	0.338465	0	0	0.93	-0.0344698	1.15782
CGGA_P176	0	0.108039	0	0.0180823	0	0.0774109	0	0.115743	0	0	0	0.0821981	0.304723	0	0	0.0945894	0	0	0	0.199214	0	0	0.93	-0.0339359	1.11857
CGGA_P23	0	0.0251791	0.0172224	0.0378203	0	0.140604	0	0.015457	0.0157029	0	0.0499224	0.0725783	0.06265	0	0.00271312	0.353471	0	0	0.206679	0	0	0	0.93	-0.03604	1.09479
CGGA_P265	0.0490293	0	0	0	0	0.334525	0	0	0.0851655	0	0.192265	0	0.132397	0	0	0.131734	0	0.00799551	0	0.041845	0.00416259	0.0208799	0.93	-0.0363827	1.12039
CGGA_714	0.1138	0	0	0.0818475	0	0	0.0241679	0.0857752	0.0592087	0.112705	0	0.0459715	0	0.0832501	0.0218669	0.118217	0.0550259	0	0.133022	0	0.0651419	0	0.94	-0.0268288	1.08945
CGGA_1424	0	0.0629228	0.0631925	0	0.310057	0	0.0762755	0	0.0141554	0	0	0.130568	0.0671592	0.127955	0	0.120552	0	0	0	0	0.0271633	0	0.94	-0.0372792	1.10949
CGGA_P399	0	0.031858	0.0102456	0.117626	0	0.0163469	0	0.072319	0.0780658	0	0.121663	0	0.0367582	0.0820312	0.000166589	0.0657831	0.00159445	0	0.365543	0	0	0	0.94	-0.0370208	1.10571
CGGA_1422	0	0	0.00347504	0	0	0.355138	0	0.0118287	0.0267766	0	0.073756	0.103811	0.0902477	0.0156503	0	0.185275	0	0	0	0.132837	0	0.00120489	0.95	-0.0376013	1.13072
CGGA_1605	0	0.0460072	0.016521	0.0164666	0	0.257745	0	0.0135948	0.0871503	0	0.0885359	0.0538439	0.107448	0.0440087	0.00188861	0.0885165	0	0	0.172986	0	0.00528791	0	0.95	-0.038302	1.0992
CGGA_1617	0	0.137851	0.0515261	0.144578	0.0447203	0	0	0.0270839	0.0190195	0	0	0.178961	0.0872149	0	0	0.218768	0	0	0	0.0902778	0	0	0.95	-0.0374801	1.12766
CGGA_1137	0	0.0408789	0.0123951	0.0467681	0	0.25347	0	0.0460914	0	0	0.0693694	0.077554	0.0698172	0	0	0.245374	0	0.00212657	0.136155	0	0	0	0.96	-0.0391896	1.10177
CGGA_1184	0	0.0417377	0.0147457	0.10558	0	0.0223393	0	0.0019413	0	0	0.154208	0	0.0854931	0.0194622	0	0.286718	0	0	0.256639	0	0.0111366	0	0.96	-0.0391575	1.09738
CGGA_1303	0	0.0163135	0.00929717	0	0.102819	0	0	0.228031	0	0	0.0148047	0.0773175	0.10763	0	0	0.125474	0.0219235	0	0	0.29639	0	0	0.96	-0.0395145	1.14064
CGGA_1350	0	0.0294987	0	0	0	0.147746	0	0.0231893	0.0260928	0	0.0813622	0.0109688	0.0589076	0.142411	0.000577817	0.0920544	0	0	0.386475	0	0.000715365	0	0.96	-0.038784	1.10382
CGGA_1420	0	0.0562947	0.00528636	0.114368	0	0.165075	0	0.0411753	0.113119	0	0.10922	0	0.100866	0.0641756	0	0.0458767	0	0	0	0.0272832	0.0120303	0.145229	0.96	-0.0400277	1.12404
CGGA_862	0	0.0107904	0.0161349	0	0	0.174373	0	0.0861052	0.0194937	0	0.0474127	0.142455	0.0983383	0	0	0.211196	0	0	0.193701	0	0	0	0.96	-0.0390588	1.10639
CGGA_888	0	0.0330411	0.0091588	0.0382734	0	0.135668	0	0.0411689	0.0204826	0	0.179483	0	0.0833198	0	0	0.423717	0	0.00195225	0.0337358	0	0	0	0.96	-0.0402743	1.11237
CGGA_P13	0	0.098893	0	0.0350508	0.0824719	0	0	0.207492	0	0	0	0.0761251	0.024992	0	0	0.338529	0	0	0	0.136446	0	0	0.96	-0.0388403	1.11233
CGGA_J023	0	0.00444238	0.00509053	0.0989507	0	0.179078	0	0.0388659	0.0220719	0	0	0.0941153	0.0799656	0	0	0.40167	0.00368903	0	0.0720608	0	0	0	0.97	-0.0356315	1.10837
CGGA_1010	0	0.0282456	0.0133718	0	0	0.353905	0	0	0.000792844	0	0.0424001	0.059682	0.0805761	0	0	0.415169	0.00124638	0	0	0.00461155	0	0	0.97	-0.0408941	1.11681
CGGA_1017	0	0.0759545	0	0.00215733	0	0.0967507	0	0.0600205	0	0	0.000656149	0.0702518	0.166242	0	0	0.473758	0	0	0.0542092	0	0	0	0.97	-0.0412123	1.11564
CGGA_1469	0	0.0955884	0.0188917	0.0660313	0	0.100183	0	0.138212	0.066956	0	0.0917066	0	0.0432224	0.113746	0	0.0625043	0	0.0211871	0.153066	0	0.0287048	0	0.97	-0.0416441	1.09246
CGGA_1589	0	0.00738914	0	0.0653397	0.007949	0.0436945	0	0.00735349	0.0706406	0	0	0.0915211	0.102564	0.0227834	0	0.273044	0	0	0.275414	0	0	0.032307	0.97	-0.0419152	1.09968
CGGA_1635	0	0.0223161	0.00401311	0	0	0.443304	0	0.0215988	0	0	0.0243148	0.117112	0.0578668	0	0	0.302609	0	0.00556529	0.00130043	0	0	0	0.97	-0.0416302	1.13231
CGGA_1735	0	0.0846193	0	0.142767	0	0.0829073	0	0	0	0	0	0.081554	0.188301	0	0.0276126	0.375076	0	0	0.0171619	0	0	0	0.97	-0.0422838	1.11144
CGGA_1870	0	0.085994	0	0.0269349	0.130021	0	0	0.15588	0	0	0	0.0925666	0.0881425	0	0	0.38279	0	0	0	0.0376706	0	0	0.97	-0.0407742	1.10984
CGGA_2024	0	0.0537599	0.0198127	0.0319798	0	0.0541296	0	0.0377613	0.0240405	0	0	0.167065	0.0961111	0	0	0.331485	0	0	0	0.183855	0	0	0.97	-0.0410908	1.13731
CGGA_889	0	0.0238318	0	0.112154	0	0.341131	0	0.0167149	0.0407129	0	0	0	0.0770391	0.165365	0	0	0	0	0.223051	0	0	0	0.97	-0.041454	1.11557
CGGA_P158	0	0.196714	0.0801711	0	0.125118	0.0419656	0	0	0.0861912	0	0.0321076	0.0929418	0.0621045	0.0627186	0	0.0461064	0	0	0.1711	0	0	0.00276212	0.97	-0.042299	1.10542
CGGA_669	0	0.0586966	0.0213021	0.190298	0.030053	0	0	0.0533327	0	0	0	0.0870087	0.249772	0	0	0.211695	0	0	0	0.0805403	0.017301	0	0.98	-0.0382059	1.1077
CGGA_1450	0	0.161973	0.0496155	0.120152	0.0986989	0	0.0313396	0.0403852	0	0	0.0874437	0	0.0258306	0	0	0.353101	0	0	0.0314601	0	0	0	0.98	-0.0383461	1.10033
CGGA_1120	0	0.130533	0.00601639	0	0.0708462	0	0	0.163749	0	0	0.0122665	0.047546	0.00966879	0.0649218	0	0.327646	0	0	0	0.166806	0	0	0.98	-0.0440531	1.1148
CGGA_1445	0	0	0.0202661	0	0	0.219379	0	0.112704	0	0	0	0.118496	0.051447	0.118941	0	0.0604524	0	0.00835904	0.289956	0	0	0	0.98	-0.0428663	1.10603
CGGA_1660	0	0.0296212	0.00978225	0.160256	0.102659	0	0	0	0.21748	0	0.0512649	0.115119	0.0535644	0.0622045	0	0	0.123099	0	0	0.07495	0	0	0.98	-0.0439807	1.13886
CGGA_1699	0	0.0532929	0.013905	0	0.0896214	0	0	0.0880211	0	0	0.0186491	0.0658628	0.0632003	0	0.0161769	0.237548	0.334294	0	0	0.00487135	0	0.0145572	0.98	-0.0433489	1.09521
CGGA_1916	0	0.0568065	0.0225111	0.00166802	0	0.2369	0	0.0151632	0.0431295	0	0.123213	0.049395	0.0658168	0.0170783	0	0.22308	0	0	0.145238	0	0	0	0.98	-0.0430549	1.09808
CGGA_882	0	0.0552428	0.0134586	0	0	0.210453	0	0.10784	0	0	0	0.151312	0.0721351	0	0	0.248451	0	0	0	0.132155	0	0.00895122	0.98	-0.0434771	1.12302
CGGA_P113	0	0.139913	0.00114032	0	0	0.185847	0	0.00269004	0.0389661	0	0.111608	0.0384995	0.0604202	0	0	0.279788	0	0	0.141127	0	0	0	0.98	-0.0429407	1.09407
CGGA_P154	0	0.0299699	0	0.0772988	0.0797372	0	0	0.181103	0	0	0	0.111183	0.0865053	0	0	0.275437	0.102443	0	0	0.0563229	0	0	0.98	-0.0437577	1.10839
CGGA_P155	0	0.113794	0.0732887	0.0637215	0	0.0619479	0	0.106514	0	0	0	0.111229	0.195377	0	0	0.235584	0	0	0	0	0	0.0385428	0.98	-0.044003	1.10857
CGGA_P165	0	0.0436242	0	0.0207977	0.172862	0	0	0.243342	0	0	0	0.132162	0.150882	0	0	0.139165	0	0	0	0.0971653	0	0	0.98	-0.0429009	1.12777
CGGA_P266	0	0.0861557	0.0557399	0.0140374	0	0.116355	0	0.1316	0	0	0	0.0986209	0.0523206	0.0774108	0	0.263012	0	0	0	0.104747	0	0	0.98	-0.0441029	1.10682
CGGA_225	0.208856	0	0	0.286435	0	0	0	0.156566	0.0455475	0	0.0881467	0	0	0	0	0	0.153836	0	0.0606131	0	0	0	0.99	-0.0623879	1.14305
CGGA_444	0	0.294997	0.135333	0.0473227	0	0	0.00221035	0.00170572	0.13686	0	0.0338918	0	0.0357194	0.143223	0.00454175	0	0	0	0.164195	0	0	0	0.99	-0.0399292	1.08801
CGGA_597	0	0.160941	0	0	0	0.10288	0	0.115307	0	0	0.172915	0.0372105	0	0.0573938	0	0.00514892	0	0.119454	0.201961	0	0	0.0267896	0.99	-0.0466767	1.11455
CGGA_761	0	0.0547318	0.0112021	0	0.210409	0	0.14126	0	0	0.104054	0.0723476	0	0	0	0	0	0.0458239	0.116765	0.199749	0	0	0.0436564	0.99	-0.0518529	1.10734
CGGA_778	0.28076	0	0.275034	0	0	0	0.0350872	0	0.0739003	0.0877733	0	0	0	0.175473	0	0	0	0.0202983	0.0362278	0	0.0154461	0	0.99	-0.0814431	1.11498
CGGA_267	0	0.00940979	0	0	0.35223	0	0	0	0.126815	0	0.186919	0	0.103608	0.00918122	0	0	0	0	0	0.211837	0	0	0.99	-0.0613085	1.16466
CGGA_357	0	0.218752	0.157597	0	0.0892482	0	0	0	0.195308	0	0.216084	0	0	0	0	0.0219172	0	0	0	0	0	0.101093	0.99	-0.0376791	1.11778
CGGA_365	0	0.0244766	0.336108	0.385569	0	0	0.020824	0	0.0284472	0	0	0	0	0.149917	0	0	0	0	0	0.0546585	0	0	0.99	-0.131675	1.14294
CGGA_542	0	0.196752	0.107631	0.180067	0.0388962	0	0.0687796	0	0.299654	0	0.10822	0	0	0	0	0	0	0	0	0	0	0	0.99	-0.0453134	1.14642
CGGA_235	0	0.115992	0.0256166	0.0147978	0	0.165357	0	0.0307805	0	0	0.0643972	0	0.0217178	0.0667797	0	0.170459	0	0	0.324102	0	0	0	0.99	-0.0444923	1.10042
CGGA_323	3.3045e-06	0.074367	0	0	0.253291	0	0	0.218629	0	0	0	0.130518	0.00290217	0	0	0.143256	0	0	0	0.175157	0	0.00187628	0.99	-0.0452662	1.14642
CGGA_541	0.105487	0	0.067659	0	0.0222265	0.287841	0	0.0647936	0	0	0	0.127235	0.018857	0	0	0.131724	0	0	0.0962985	0	0	0.0778784	0.99	-0.0467449	1.11356
CGGA_633	0.211294	0	0.0161613	0.0594352	0.175153	0	0	0.114782	0	0	0.0382887	0.0611389	0.0180052	0	0	0.278243	0	0	0	0.0274985	0	0	0.99	-0.0611521	1.12752
CGGA_807	0.104112	0	0	0	0	0.24621	0	0	0.0859787	0	0.0265637	0.0617228	0.0268291	0.137836	0.012585	0	0	0	0.291272	0	0	0.00689078	0.99	-0.0460624	1.11048
CGGA_1190	0.0473546	0	0	0	0.186239	0	0	0.175805	0	0	0.0350967	0.0711783	0.00727829	0	0	0.346423	0.0272508	0	0	0.0903348	0	0.0130387	0.99	-0.0480678	1.11451
CGGA_715	0	0.169082	0.0404071	0	0	0.189932	0	0.195621	0	0	0	0.0887877	0.0371942	0	0	0.251166	0	0	0	0	0	0.0278104	0.99	-0.0496479	1.11719
CGGA_762	0	0.0463581	0.0104237	0	0	0.210802	0	0	0.0223418	0	0.166519	0	0.0425238	0.0454825	0	0.131422	0	0	0.269875	0	0.00116321	0.0530884	0.99	-0.0460377	1.10257
CGGA_843	0	0.11302	0.0304224	0.0242363	0.0367569	0.0194838	0	0.0191247	0	0	0.161481	0	0.00954753	0	0	0.313329	0	0	0.195563	0	0.001346	0.0756892	0.99	-0.0545618	1.10077
CGGA_858	0.135938	0	0	0	0	0.253532	0	0	0.0417629	0	0.0303605	0.0245856	0.0389373	0.127899	0	0.00474844	0	0	0.342236	0	0	0	0.99	-0.0443858	1.11405
CGGA_D15	0	0.0614429	0	0.0174571	0.0867903	0	0	0.308558	0	0	0	0.100846	0.0478908	0	0	0.377014	0	0	0	0	0	0	0.99	-0.0477137	1.12587
CGGA_D38	0	0.0339974	0.0216945	0.0709445	0.0742731	0	0	0.15795	0	0	0.0623047	0	0.0570858	0	0.00294888	0.380015	0	0	0.0553664	0.0417528	0	0.0416669	0.99	-0.048741	1.10078
CGGA_518	0.137551	0	0.049885	0.0796263	0	0	0	0.111517	0	0	0	0.0594214	0.0555684	0	0.0103174	0.496113	0	0	0	0	0	0	0.99	-0.0525683	1.12281
CGGA_1003	0	0.0926329	0.0135876	0	0	0.228078	0	0.167341	0	0	0.128661	0.0193283	0.0400304	0.0284432	0	0.063075	0	0	0.216045	0	0.00277729	0	0.99	-0.051082	1.11234
CGGA_1018	0	0.0805677	0.0173466	0.0678421	0	0.155168	0	0.146847	0	0	0.158765	0.0101708	0.0611914	0	0	0.26405	0	0.00418154	0.0121166	0	0.021753	0	0.99	-0.0510097	1.11561
CGGA_1030	0	0.0165576	0.00491673	0.238555	0	0	0	0.0318666	0.0337129	0	0.194882	0	0.0745923	0.121522	0	0	0	0	0.283395	0	0	0	0.99	-0.0700904	1.13896
CGGA_1033	0	0.071962	0.0226683	0.0868767	0	0.207326	0	0.110423	0.186568	0	0.0946993	0.0479714	0.0746501	0.0117327	0	0.0168972	0	0	0.0682247	0	0	0	0.99	-0.0533116	1.15406
CGGA_1051	0	0.0822492	0.0211876	0	0.104097	0.0284596	0	0.00536668	0.0552631	0	0.124162	0.0130037	0.0276358	0.186311	0	0.00333251	0	0	0.348932	0	0	0	0.99	-0.0640464	1.11189
CGGA_1063	0	0.0251676	0.00752861	0.0335763	0.120047	0	0	0.108698	0	0	0	0.0958163	0.116505	0	0	0.316785	0	0	0	0.175876	0	0	0.99	-0.045351	1.11965
CGGA_1065	0	0.0368644	0	0.151276	0.0052356	0	0	0.0839491	0	0	0.0485923	0.0822557	0.088926	0	0	0.459931	0	0	0	0.0429704	0	0	0.99	-0.0476021	1.12586
CGGA_1087	0	0.0813232	0.028693	0.0477974	0	0.0855806	0	0	0.0417536	0	0.236497	0	0.0509998	0	0	0.210595	0	0	0.216761	0	0	0	0.99	-0.0793629	1.11977
CGGA_1100	0	0.0656833	0.0350106	0	0.0289256	0.30044	0	0.00173983	0.0172856	0	0.0838822	0	0.0129983	0	0	0.111826	0	0.00315534	0.339053	0	0	0	0.99	-0.0482887	1.10708
CGGA_1144	0	0.105238	0.0548041	0.0960609	0	0.0384726	0	0.0691763	0	0	0	0.133358	0.0509322	0	0	0.394238	0	0	0	0.0481808	0.00953862	0	0.99	-0.0508729	1.11918
CGGA_1191	0	0.0456385	0.0792967	0.00502316	0.135458	0.107457	0	0.0635553	0	0	0.1867	0	0.0667434	0	0	0.296475	0	0	0	0.0136517	0	0	0.99	-0.0741611	1.11878
CGGA_1198	0	0.119621	0.0065581	0	0.100308	0	0	0.121972	0	0	0	0.0639645	0.0211946	0	0	0.23899	0.129992	0	0	0.185127	0	0.012274	0.99	-0.0447144	1.10509
CGGA_1273	0	0.0229553	0	0.0314073	0.0322783	0	0.0882192	0.0608809	0	0	0.012306	0.0661302	0.0941617	0	0	0.534055	0	0	0.057606	0	0	0	0.99	-0.0567273	1.12604
CGGA_1317	0	0.0602978	0.0240167	0.109406	0.121994	0.00847251	0	0.0807773	0	0	0.102305	0.0586241	0.0254754	0.0304755	0	0.296031	0	0	0	0.0614758	0.0206482	0	0.99	-0.0516085	1.11579
CGGA_1368	0	0.252738	0.0555266	0.142225	0.0533902	0	0	0.0292926	0	0	0	0.0973744	0.103533	0	0	0.121204	0.0353312	0	0	0.0831188	0	0.0262659	0.99	-0.0445989	1.12005
CGGA_1417	0	0.0372156	0.0100952	0.0455691	0.0334741	0.0872933	0	0.0147994	0.0374024	0	0.120654	0	0.0552251	0	0.0182889	0.236595	0	0	0.181628	0	0	0.12176	0.99	-0.0522771	1.09696
CGGA_1454	0	0.0322896	0.00357537	0.119462	0	0.0949579	0	0.00662345	0.0938794	0	0.0280497	0	0.0877201	0.173939	0	0.0206661	0	0	0.318139	0	0.0206994	0	0.99	-0.0544496	1.10386
CGGA_1497	0	0.110312	0	0.0962234	0.114151	0	0	0.0591017	0	0	0	0.11659	0.136527	0	0	0.350417	0	0	0.0166781	0	0	0	0.99	-0.0672633	1.12061
CGGA_1579	0	0.0900737	0.0216678	0.133961	0.0848245	0	0	0.117541	0	0	0	0.155159	0.0911472	0	0	0.155024	0	0	0	0.150601	0	0	0.99	-0.0528195	1.13616
CGGA_1620	0	0.0943894	0.0184263	0	0.080726	0	0	0.0753143	0.16952	0	0.0980842	0.0988234	0.117841	0.0354792	0.00128841	0.0323855	0	0	0.177723	0	0	0	0.99	-0.0481899	1.11321
CGGA_1672	0	0.084012	0.0297664	0	0.13968	0	0	0.0556272	0.183186	0	0.205334	0	0.121683	0	0	0.119976	0	0.00506871	0.0556664	0	0	0	0.99	-0.0447398	1.11364
CGGA_1673	0	0.058633	0.0204731	0	0	0.224444	0	0.0323046	0.0556946	0	0.159899	0	0.06558	0.0839076	0.00584525	0.0240665	0.00289353	0	0.266258	0	0	0	0.99	-0.0573924	1.10587
CGGA_1679	0	0.163314	0.0542472	0.00644622	0.0633581	0	0	0.0509829	0.14595	0	0.193532	0.0212496	0.0788955	0.0315297	0	0.0245053	0	0	0.165989	0	0	0	0.99	-0.051065	1.11537
CGGA_1740	0	0.00746186	0	0.0846923	0	0.148174	0	0.0671927	0.0878568	0	0.135427	0.0650633	0.064398	0.0280851	0.0240422	0.0702389	0	0	0.217368	0	0	0	0.99	-0.0639868	1.13118
CGGA_1745	0	0.0351611	0.0122828	0.0975734	0	0	0	0.180695	0	0	0	0.144161	0.0599587	0	0	0.326466	0	0	0	0.131943	0	0.0117599	0.99	-0.047923	1.12836
CGGA_1771	0	0.148655	0.0519887	0	0	0.207766	0	0.0306673	0.0775148	0	0.233022	0	0.0689253	0.0710347	0.00962784	0.00282358	0	0	0.0979747	0	0	0	0.99	-0.0647875	1.12883
CGGA_1863	0	0.121928	0.0219964	0.172291	0.0172643	0	0	0.129091	0	0	0.0703599	0.113691	0.0401821	0	0.00719547	0.267878	0	0	0.0381224	0	0	0	0.99	-0.0476886	1.12467
CGGA_2053	0.00745049	0.00628669	0	0.160103	0	0.144797	0	0.00027081	0.0350121	0	0	0.102856	0.0575215	0.0662138	0	0.139641	0	0	0.272585	0	0.0072619	0	0.99	-0.0566866	1.113
CGGA_420	0	0.0419365	0.0144856	0.0279346	0	0.187368	0	0.0476421	0.0296145	0	0.205998	0	0.0719374	0	0	0.316377	0.022767	0	0.0339394	0	0	0	0.99	-0.0686126	1.12119
CGGA_457	0	0.00847816	0.0294639	0.00234554	0	0.188114	0	0.0777978	0.0174341	0	0.0708947	0.0847685	0.0694646	0	0.00212624	0.310748	0	0	0.138365	0	0	0	0.99	-0.0450148	1.10039
CGGA_663	0	0.0952978	0.00941225	0	0.079734	0.146205	0	0.080836	0	0	0.118179	0.0719147	0.0930328	0	0	0.23666	0	0	0	0.0381374	0	0.0305914	0.99	-0.0448708	1.11197
CGGA_763	0	0.0138618	0	0.0382884	0	0.164163	0	0.0186798	0.0585563	0	0.136818	0.0383132	0.0624855	0	0	0.372204	0	0	0.0423595	0	0	0.0542697	0.99	-0.0446154	1.11495
CGGA_J73	0	0.232185	0.0792669	0.106607	0	0.0448416	0	0.0900533	0.0641384	0	0.119273	0.0168509	0.0543203	0.0900626	0	0	0	0	0.102401	0	0	0	0.99	-0.0479806	1.1234
CGGA_P103	0	0.104607	0.0237344	0	0.168216	0.0995853	0	0.00198324	0.0815663	0	0.168051	0	0.102197	0.0088668	0.0287201	0.131338	0	0	0.0477018	0	0	0.0334333	0.99	-0.0507894	1.10536
CGGA_P179	0	0.112284	0	0	0	0.233637	0	0.0577025	0	0	0.0160124	0.11457	0.0437181	0	0	0.254329	0	0	0.167746	0	0	0	0.99	-0.0524589	1.10252
CGGA_P183	0	0.0933638	0	0.112348	0.0187836	0	0	0.248404	0	0	0	0.122937	0.0995774	0	0	0.123079	0	0	0	0.181507	0	0	0.99	-0.0569844	1.13984
CGGA_P271	0	0.0952256	0.02041	0	0.050651	0.0385503	0	0.0809122	0	0	0	0.0850088	0.00859966	0	0	0.350774	0.135567	0	0	0.134302	0	0	0.99	-0.0447158	1.10841
CGGA_P279	0	0.0975253	0.0260816	0.0316831	0.0260003	0.0218152	0	0.127534	0	0	0.0490327	0.0946473	0.0570783	0	0.000178035	0.338323	0	0	0	0.130101	0	0	0.99	-0.053835	1.11775
CGGA_P29	0	0.0172406	0	0.100225	0.0773998	0	0	0.187934	0	0	0	0.106253	0.0722552	0	0	0.299117	0.00799979	0	0	0.104904	0	0.0266709	0.99	-0.0460748	1.11911
CGGA_P306	0	0.0415075	0.00260346	0.0454798	0	0.190355	0	0.0206829	0.098717	0	0.0926698	0.0239504	0.0472416	0.0714229	0.0039435	0.0645275	0	0	0.296899	0	0	0	0.99	-0.0460668	1.10472
CGGA_P437	0	0.0565876	0.0188389	0.103853	0.0100699	0	0	0.0789046	0	0	0.0308517	0.0844687	0.0349222	0	0.0074038	0.488324	0.0685407	0	0	0.0172344	0	0	0.99	-0.0480622	1.12177
CGGA_P446	0	0.102444	0.00320251	0.0192144	0.130884	0	0	0.114362	0	0	0.0930602	0.0171191	0.0471854	0	0	0.470766	0	0	0	0.00176252	0	0	0.99	-0.0789457	1.12781
CGGA_P86	0	0.0448084	0.0286408	0	0.0819972	0	0	0.104737	0	0	0.0789503	0.0354709	0.0656397	0	0	0.431669	0	0	0.0513007	0	0	0.0767853	0.99	-0.0478906	1.10783

## Sheet: MRGs cox (training)
ABCA1	ACSF2	AMT	BDH2	BIRC5	BUB1B	CSF1R	DGKB	FSTL3	GALNT10	GPD1L	HK3	HMOX1	HSD17B6	HSPA2	JAK3	LIPG	MAOA	MMP9	MTHFD2	NUDT11	PDGFB	PDGFC	PDPR	PFKFB4	PIM1	PLA2G4C	PLOD2	PRODH	PTPRE	PTPRN2	QPRT	RHBDL3	SLC27A3	SLC44A1	TMTC4	TRIB3	WFDC2
4.37365	4.40871	2.91073	6.03364	1.87578	1.48543	7.08215	1.41684	2.83996	4.80581	3.23573	2.31325	6.30012	2.59932	2.41143	2.96347	1	3.95513	1.45943	4.48543	3.96162	4.22882	4.24108	2.46467	2.54597	3.60051	3.19061	5.08958	2.13093	4.66107	3.47249	4.94345	2.03914	3.33199	4.72247	2.74201	2.04614	2.0036
3.63459	3.8885	4.89482	6.53807	3.50208	3.16027	5.26379	2.66903	3.77926	3.09255	4.66448	1.38405	4.28836	3.13093	5.0798	1.22033	1.54597	4.47768	1.88753	3.53356	2.51096	5.19101	4.0505	3.41819	2.71149	3.8748	4.36807	4.88215	5.93899	3.83086	2.41414	3.66903	2.82375	3.95606	4.45549	4.13586	1.96347	0.201634
5.3579	3.48027	3.31325	4.43363	2.70929	1.71809	5.54905	0.344828	5.79649	4.36387	2.87971	4.28836	10.0092	1.51602	3.31325	2.69153	2.58496	3.07724	7.41903	6.01681	2.25399	2.26303	4.16752	3.88264	5.33056	4.7666	4.28983	6.98436	1.33342	3.89627	3.15056	3.86691	1.25096	4.04177	4.58436	3.42895	5.93428	2.37295
4.91982	3.58976	3.65076	5.7021	4.56194	3.33199	3.82579	2.63923	3.02148	4	3.16672	0.739848	4.92125	2.35614	3.63575	0.613532	2.81762	2.58976	2.58496	4.53605	3.84699	2.79494	3.05832	3.92979	3.26153	3.6427	4.14486	2.08746	3.9241	1.97085	3.90207	2.8679	2.63227	3.84499	5.98504	3.66334	2.23266	1.3505
4.53294	4.22497	3.61235	5.06393	4.41414	3.52732	6.32247	1.22651	3.13093	4.55643	3.54844	1.83592	5.86047	2.33914	2.7137	3.24641	3.9222	1.80323	6.85137	4.32409	2.5656	2.57289	5.35156	3.10936	3.25701	4.25852	2.04963	6.1014	0.910733	3.87676	4.14649	5.06953	2.74631	3.99095	4.32409	3.1177	1.65992	0.516015
4.97865	4.40259	4.23573	4.76871	3.81455	3.19377	6.80129	0.9855	3.78241	4.78503	3.10601	4.54164	7.55842	1.5008	3.91073	3.63691	2.1177	2.1635	7.52927	5.62176	2.73769	4.25096	4.29131	3.54102	3.23726	5.26416	4.81198	5.14282	1.60407	4.64155	3.35755	3.87971	1.66903	5.45286	4.30524	3.94392	2.81147	2.6017
4.91409	3.97636	3.67582	5.58466	3.04789	2.25399	5.98391	1.70487	3.68482	4.6893	3.31615	3.48543	8.6606	2.52607	5.82782	2.34199	3.16189	3.95884	4.53543	4.29646	3.02148	3.1635	4.24031	2.8339	3.15543	4.2891	4.52231	5.33593	4.8125	3.83996	3.13093	4.28021	2.03914	4.20477	4.68257	3.25399	2.35896	1.46989
4.62059	3.21412	3.84298	4.26903	3.48027	2.23879	4.22419	1.35614	4.52419	3.56803	2.82782	2.14078	8.59481	2.38128	4.83137	1.13093	3.18903	2.95233	1.66448	5.69321	3.67243	2	4.50843	2.79286	4.83137	4.59276	4.73281	6.52732	2.61353	5.27724	4.43563	2.64386	3.26903	4.12102	5.05485	4.0054	4.02503	1.67356
2.73335	3.20633	3.41414	4.77768	4.1416	2.98185	4.76607	1.95606	3.06005	3.62176	4.11353	1.58976	4.17073	2.24184	5.53419	1.10434	2.9241	2.57046	5.20046	5.13586	3.74953	4.12681	4.86542	2.87184	2.14405	2.93168	3.82579	5.13011	4.54411	4.04352	3.96717	3.46074	2.71149	4.15704	4.66448	3.85898	2.66221	1.28096
3.56316	4.08066	5.17193	5.28355	4.02857	3.17473	4.31034	2.27202	5.16148	4.91456	2.84398	2.86987	5.69181	2.848	3.85798	1.69153	2.848	2.98732	6.88325	4.83744	2.45943	3.34908	3.36457	3.03386	4.44692	3.86394	4.68818	5.62498	5.24146	3.07039	3.6792	4.95513	3.96809	5.06437	5.77479	3.90111	2.76765	2.88947
3.49057	3.98368	3.57773	4.17473	3.16993	2.46989	7.04516	0.15056	3.13586	4.916	2.16672	3.75702	6.4746	1.85599	2.79701	3.56803	0.782409	1	9.7156	4.76713	1.8953	3.79701	4.13175	3.29866	2.38957	4.46336	2.81558	5.07382	0.464668	4.16832	3.74953	5.43696	0.948601	4.63052	3.50335	2.53854	4.56925	1.20789
2.66221	3.81762	3.67582	5.20867	4.41278	2.82171	5.10224	2.4957	3.89627	4.95093	3.1635	1.1375	4.15381	2.38957	4.19692	1.47508	2.5509	3.46074	4.66789	6.03012	3.39506	3.90785	4.43029	2.48543	3.18903	3.28096	4.18903	4.73552	3.76977	4.86146	3.7301	4.05224	1.49057	4.87627	5.61176	3.7137	2.88947	2.62761
3.72792	3.85599	3.49185	6.37903	3.06523	2.34199	5.27575	3.39094	3.02503	4.6427	3.52607	2.72028	6.15279	3.10769	5.71067	1.23266	3.98003	4.41752	5.38922	5.59246	4.85947	3.12928	4.58256	3.5472	3.20633	3.25096	3.7866	5.75596	4.42425	3.43162	3.62176	4.86542	3.59813	4.74524	3.79494	4.12102	1.99277	0.62293
3.88264	3.12763	3.98823	5.23381	4.00899	3.32481	4.45352	1.5656	2.66903	4.93404	4.0072	1.76977	6.34518	1.64155	2.80735	1.98185	1.31615	3.95513	5.79857	6.42089	5.2211	3.47768	3.69265	4.24793	4.05745	3.59574	2.71589	5.94416	1.33342	4.57773	3.78869	4.18269	1.56071	3.8268	5.40327	2.79701	2.774	3.03914
4.30159	3.85898	3.18745	4.851	4.22497	2.5435	5.89554	4.22959	2.61589	4.57289	3.94392	3.09761	5.77136	2.63227	5.22612	2.26903	3.11437	3.30597	4.56925	4.70819	3.72356	4.12846	4.43429	3.37156	3.1177	3.76129	3.77505	4.8485	4.72137	4.62702	3.79077	4.0321	3.94205	4.28688	6.90977	4.19849	2.10769	1.54597
4.95187	3.48156	3.64386	5.47411	3.31759	2.68257	5.37643	1.63227	3.51602	5.87529	3.33485	2.3505	5.04483	3.04789	4.75596	1.51602	2.04963	3.21568	5.61589	4.84599	2.64847	3.96625	2.95047	3.54967	3.97361	3.82477	4.56925	3.81044	3.23419	3.97177	4.18982	4.84197	2.68032	4.40054	4.80271	3.90111	5.81865	2.12102
2.97269	3.7939	3.47638	5.17073	2.62994	2.95606	4.72629	3.17313	2.13093	4.70708	4.22497	0.790772	3.72356	3.45418	4.42828	0.948601	0.799087	3.56438	0.422233	5.01212	4.44559	2.55827	5.15664	3.23879	2.59455	2.38405	3.93074	4.2555	4.63633	4.31976	4.80941	4.53978	2.98732	6.13031	5.25588	4.96301	3.02857	1.96717
4.7703	2.99277	3.42089	5.08704	3.53605	2.20477	6.68384	2.66448	3.29719	4.94345	3.35755	2.90304	5.63285	2.03914	4.6893	2.63227	2.27501	3.47768	5.08661	5.92505	3.70708	3.77926	4.0045	3.98823	2.75916	3.89724	4.19613	4.74739	3.43162	3.74631	4.6011	4.66732	2.86592	3.90207	6.0581	3.73118	4.80323	1.55582
4.47638	4.03914	3.64501	5.31759	1.97085	1.33914	5.90593	1.39506	5.00675	5.03782	2.85997	2.81147	8.41633	2.33628	3.64386	2.40599	1.02148	4.39985	6.2294	4.78241	2.80735	4.07639	3.17632	3.37295	3.28244	5.0993	4.4522	5.88679	3.43563	4.0798	3.42089	3.60881	2.06005	4.14323	3.42626	2.74846	3.13258	0.903038
2.68706	3.83693	3.39094	5.25814	4.67864	2.54102	5.78842	1.926	3.0018	4.26303	4.34767	2.71809	6.31506	2.30159	3.82273	1.39506	1.73552	2.41414	6.60837	5.36142	3.38267	4.39985	4.59036	3.1177	2.51096	3.42358	4.22033	4.69988	3.52356	3.82985	3.41143	4.13258	2.63923	5.31252	3.74308	3.68257	4.23955	1.66448
5.32373	3.20789	2.9279	5.31216	2.51349	1.67356	5.62877	1.65535	4.97177	4.94813	2.46728	4.10936	8.60099	1.75702	4.34483	2.33914	2.55336	3.47508	6.68159	6.1297	3.03386	2.86592	4.38474	3.41684	5.41278	4.41414	4.53667	6.43513	0.722466	4.22728	3.08916	3.87873	1.49057	5.05961	5.39163	3.33771	4.48607	2.81352
3.95699	2.10769	2.51096	3.71699	5.48478	4.38888	4.11603	2.08746	3.61235	4.25927	3.60526	3.30159	7.54055	2.53854	4.0917	1.76129	1.8953	3.47897	5.1807	6.68398	3.75916	3.38819	2.848	3.63459	3.18745	5.13463	3.48027	4.68594	3.848	2.9222	4.03386	3.76129	4.75916	3.92884	4.53045	5.58767	2.89142	1.95606
4.16832	3.73335	2.61824	6.2854	2.02857	1.42223	5.2817	1.926	3.10769	4.82375	2.86592	3.00899	7.57682	2.61117	5.36667	1.43296	0.536053	4.41886	5.81762	5.05137	4.92979	3.39506	3.4489	2.03914	1.8953	4.01257	5.2891	4.51349	3.54102	3.14078	3.97453	4.32193	3.69377	3.80012	5.32048	3.51475	2.0072	4.16672
3.75463	2.0022	1.96176	3.20959	3.9373	2.18838	4.33149	0.580268	2.03914	3.43794	4.28896	0.960227	4.95067	1.07777	2.52233	0.884573	0.922946	1.64395	3.92272	2.60603	3.0511	3.68529	3.74382	2.24535	1.78551	2.50701	2.0594	3.19454	0.864376	2.32825	3.91679	3.21589	1.43668	3.4425	3.15846	2.63056	4.11858	0.618461
2.98318	1.19892	1.41851	2.68401	4.54916	1.11686	4.45278	1.54424	3.07909	2.61921	2.21971	1.15404	6.38676	1.33395	4.87672	1.00276	0.850745	1.68042	4.50956	3.48795	3.84517	2.6819	2.01506	2.29971	4.29955	3.75254	2.52811	2.96251	1.14134	1.78744	5.14158	2.50038	3.66433	2.67915	4.88984	3.24814	4.29345	2.06267
2.80241	2.52718	1.39703	4.02707	3.93332	3.58056	2.77311	0.546161	1.72967	2.74753	2.40791	0.982696	4.77822	1.09141	3.05201	3.07537	0.456593	1.23133	2.21085	4.11943	3.92275	2.05046	4.02856	2.90578	2.48716	4.90471	0.829466	3.15052	0.233464	0.733942	3.15288	5.27054	0.816144	2.49825	2.58304	2.67044	2.99242	3.71994
2.76935	1.18689	2.29183	2.50826	3.76047	1.75093	4.37166	1.58355	2.85861	4.59695	3.56475	0.765492	5.197	1.24939	3.73992	0.916021	0.205532	3.5024	3.03928	3.49849	4.82018	4.03989	2.88433	2.75332	2.6653	3.35933	2.50406	3.33956	1.61826	3.20117	5.02619	2.60407	3.01832	3.43988	3.41108	2.56421	3.28487	1.55429
2.87761	3.90139	2.06405	3.41915	3.79424	3.46357	2.16249	0.24171	2.3323	3.61612	2.27392	0.355381	2.66463	0.379629	2.68581	2.67491	1.74641	1.19857	3.51355	4.36232	2.77829	2.39711	2.24864	2.70746	1.36052	3.08413	0.592047	2.25671	0.202868	0.45716	2.06635	5.61214	0.361479	3.5021	3.73785	3.33013	3.15039	0.388778
4.20274	1.92444	2.15155	4.22208	3.18283	2.05444	5.03765	1.91762	2.7242	3.28582	3.49983	1.70438	5.71081	1.20587	3.7634	0.99035	1.72678	2.56925	1.41718	3.17025	3.01951	3.88435	3.49947	3.62635	2.19259	3.43093	2.26576	3.90932	1.5201	3.17247	3.38387	3.46785	1.85427	3.01129	4.06267	3.35671	1.79212	1.24984
2.65647	2.55788	1.90405	3.67901	5.3934	1.91852	5.48288	0.799289	2.2838	2.58296	3.34764	1.69292	6.08278	0.944042	3.48352	1.12988	0.665811	1.82923	4.69664	4.37125	3.48574	3.20002	3.37825	1.58132	1.87957	3.36199	2.42651	3.24188	0.82279	1.59589	3.53234	2.39614	1.61218	2.46642	4.3237	2.79329	4.02022	1.43557
3.40307	2.63498	2.46639	3.86706	4.33156	3.1713	4.35826	0.254256	3.68595	2.95501	2.53133	1.60337	5.35211	4.08821	4.8376	0.781584	1.49647	3.18661	4.00596	1.73419	2.17545	3.41711	1.8242	3.1865	3.50663	5.02852	2.20228	4.32236	1.47756	1.84545	2.83992	3.66165	3.06365	3.22351	3.23526	2.98282	1.29697	1.14863
2.41609	2.03395	0.896572	3.7272	4.66354	1.81495	5.95875	1.16492	2.88589	3.30992	3.00184	1.98362	6.61393	1.78995	1.47573	1.57577	1.32567	3.30135	5.2323	4.01647	3.11328	3.81508	3.64507	2.08964	2.54049	3.51372	1.50862	3.97852	1.03063	2.6174	3.13922	2.80562	1.76628	3.13112	3.38282	2.74351	3.00308	0.895752
4.09485	2.07444	1.71547	3.32719	2.89326	1.35698	5.54715	0.5191	2.50335	3.18112	2.96349	2.50017	6.91021	2.39964	2.30766	2.22506	1.15753	2.09497	3.54579	3.63989	2.47057	2.54839	3.16596	2.76358	3.78724	4.27325	1.39962	5.2992	0.994797	2.96239	2.99566	3.14108	1.52188	3.12176	3.02823	2.57938	4.86088	1.22844
2.27317	3.13636	2.74362	3.73245	3.69067	1.72694	4.57687	0.531666	2.81298	3.559	3.28406	0.930935	5.94013	1.73763	4.10138	0.830765	1.45096	2.3825	2.3091	3.8331	3.1724	3.77755	3.44277	2.26918	2.22981	2.8397	2.58712	2.69601	1.60229	2.33609	3.15476	3.37998	2.31377	3.10691	2.73631	1.92839	4.82928	0.954205
2.5236	1.94801	1.67414	3.89823	4.3949	1.97143	4.62415	1.1899	1.6068	3.11918	3.74106	1.34091	5.75527	1.41638	3.36007	0.33712	0.709676	2.54663	2.94216	4.37328	4.23657	3.50543	3.2183	1.26491	1.92793	2.97891	1.75401	3.84642	1.07659	1.54375	3.30771	1.66203	1.7578	3.21866	4.00877	2.39323	3.64138	1.3454
4.05418	2.4997	1.23578	3.10975	2.52326	1.12107	7.34465	0.613455	2.9175	3.8195	3.02369	4.22818	6.87071	0.93506	4.24167	3.03383	1.05036	2.32137	4.63869	4.06572	1.75536	3.50218	2.81001	1.39333	2.28259	4.60331	2.81752	3.75294	0.215908	2.6599	3.50108	3.57252	0.847683	2.5452	4.43686	3.29915	2.93401	1.13207
2.82038	2.121	2.24605	4.46988	4.82611	1.54794	4.52011	0.836062	2.1761	2.65244	2.82354	0.77612	5.36778	0.983655	4.03547	0.84834	0.695236	2.53569	1.97694	4.75262	4.3497	2.14775	2.45134	2.0459	1.58694	2.73937	2.82647	4.84636	0.437523	1.72706	4.19803	2.30743	0.676421	2.06828	4.87055	2.15774	3.32038	2.37242
3.0634	2.1523	1.06398	3.63714	3.71922	1.94397	6.04826	1.72814	3.73793	3.94001	3.69511	1.32886	5.34994	0.912537	3.80406	1.74274	1.37782	3.36066	7.3405	3.9687	3.51725	3.4195	3.35733	2.75401	2.67765	2.96356	1.63381	4.13263	2.2318	3.30062	3.96298	2.76482	3.3648	2.43602	4.29806	2.0334	2.43968	1.54409
4.36336	2.97404	3.05288	4.0755	2.87983	1.69024	6.07536	1.18188	4.28989	3.32288	2.61725	1.93936	5.59789	3.56413	2.74737	1.8833	1.36401	4.07695	3.8958	2.73118	3.68929	3.47767	3.3901	3.01232	3.18929	3.05154	1.9769	4.65016	0.775765	2.82056	4.16021	4.3788	1.6342	2.57667	3.81593	1.75979	3.38603	1.40838
3.96388	1.67225	1.36094	2.67999	4.31467	2.62659	5.51692	0.0936808	3.60661	3.82183	2.61001	2.05829	5.50269	0.595558	2.23032	2.05889	1.88006	1.01899	5.48662	3.84392	2.45307	2.79814	4.0848	2.55755	3.10777	3.53292	1.48601	5.06874	0.149042	2.73245	5.42343	3.24793	0.932039	3.10272	3.73146	2.93314	3.77626	0.599266
3.51169	1.87216	2.22632	3.21567	4.5851	3.15098	5.2508	0.94098	2.54835	3.42315	2.97063	3.36761	7.69903	1.03927	3.84692	1.71834	1.4092	1.84555	8.1856	3.23641	3.53866	4.20094	3.2735	2.13666	2.38867	3.26304	2.25779	3.45529	1.04028	2.8359	4.30628	3.35447	2.59631	3.05775	3.48795	3.04532	2.64519	0.962875
3.48631	2.37362	1.65302	3.04889	4.10573	2.07964	6.52197	0.495271	3.2441	3.54022	3.38538	2.82291	5.87546	1.02137	4.30835	2.12476	1.83077	3.32027	3.235	4.43868	3.17533	3.58993	2.69775	2.8128	2.7893	4.44503	2.44456	3.93758	0.912046	2.43638	2.66983	2.72466	2.39923	4.07326	3.73232	3.13056	2.79363	0.725282
4.63437	1.79306	1.27611	3.41311	1.34855	0.844342	5.99328	0.721109	2.95027	4.06478	2.99642	2.72001	7.93049	1.37888	3.00387	1.95947	2.28318	2.98618	5.29044	3.5106	1.14073	3.29437	2.70187	2.69993	3.50969	4.77594	2.59679	5.12281	0.262976	2.82652	3.08003	2.89224	0.705413	2.74716	3.14665	2.45645	2.79328	0.840995
3.84782	2.27424	2.17063	3.51065	3.06678	2.00414	5.43013	0.59097	3.19147	3.91568	2.62552	1.3691	4.99817	1.41732	4.35831	1.43505	1.09944	2.58963	6.20324	3.13176	3.16821	3.89176	2.56522	3.2781	2.59432	3.97652	2.71742	3.20474	1.86449	2.56755	3.74628	1.98582	2.64698	2.70455	4.1047	1.9364	2.63762	1.25904
3.96098	1.19114	1.79228	2.88042	4.17146	2.18972	3.69687	3.1497	2.77909	2.42465	2.95649	0.9127	4.06261	1.14894	2.71207	0.589158	1.89185	3.22181	2.05495	3.92702	4.2795	2.9114	2.52105	2.39692	3.17012	3.1577	1.54853	3.05208	1.3341	2.49133	4.85049	2.43083	3.39056	2.53122	5.42926	3.2833	4.60706	1.78103
3.98862	1.68419	2.92208	4.20923	3.45449	1.34367	4.39994	1.6873	2.38457	2.41757	1.82093	2.02413	5.29489	2.3079	3.16093	0.404603	0.654695	3.54543	3.69059	2.51163	3.99084	2.70108	2.87211	2.75242	3.36132	3.33198	1.49182	3.61468	1.03629	1.63959	5.60353	3.55654	3.21766	3.16321	4.85769	2.12439	3.73339	1.93396
3.03182	2.13415	1.7698	3.56546	2.6427	1.14265	5.96827	1.85813	2.77835	3.22787	3.65146	2.33992	8.51224	2.01682	4.47741	1.85512	0.681704	2.82321	6.31847	2.74377	3.94993	3.86164	2.28078	2.42398	2.00664	3.73593	2.22199	3.40624	1.66801	2.38672	4.82722	3.37848	2.12902	2.39001	4.39663	2.97529	2.74397	2.0113
3.20734	2.09783	1.32285	3.3122	3.18084	1.23178	5.08298	0.881175	2.20256	2.62492	3.06086	1.32843	6.4941	2.59684	4.32568	1.26131	1.0443	3.70866	2.47811	2.95041	4.36104	2.83217	2.67175	1.71463	1.7808	4.25445	2.19931	4.13222	0.913807	2.02698	4.59966	1.576	1.15341	2.122	3.57506	1.67499	2.89631	1.97299
4.2898	1.99726	2.23209	3.52021	5.53355	2.95407	5.35681	1.90068	3.76957	3.18668	3.1727	2.50825	6.55211	1.27842	1.03372	1.77619	1.53664	2.75319	4.46828	4.54708	3.94367	2.74763	2.92471	2.63599	3.34016	3.97048	1.92924	4.49956	1.01167	1.89738	4.75258	2.97317	2.58703	2.95185	5.03416	2.46586	3.75758	2.01823
2.83654	1.52222	2.66506	3.16475	5.37273	3.44098	4.08678	2.48468	2.11203	2.86934	3.8891	0.608197	5.14814	1.67038	1.75553	0.679311	0.513588	2.13546	3.60887	3.66391	4.29022	3.38159	3.17716	2.84278	3.16485	2.79487	1.48766	3.43617	1.90451	2.33075	3.41713	2.61623	3.73807	2.37261	6.26317	2.52509	3.91525	1.84823
3.75023	2.24876	2.89463	4.16294	2.49924	1.29138	5.82362	1.37827	3.22174	3.27144	3.1091	1.78188	5.22257	2.22197	2.60735	1.15428	1.14026	4.06096	3.0909	3.10333	3.63304	3.32638	2.92992	3.21659	2.34573	3.13535	1.75727	3.55617	1.49186	2.84807	4.29708	4.24231	2.11683	3.30232	3.1601	1.89052	2.23021	0.731289
3.16288	2.76263	2.89838	4.27129	1.28973	0.329254	4.45263	0.564905	2.38565	3.68283	3.47696	0.731347	5.17947	2.23473	3.14095	0.395938	0.718451	2.47586	1.96475	2.73169	2.13824	2.9714	2.63962	3.26197	2.51793	2.76019	2.10432	4.48348	0.711422	2.03901	4.64368	4.36273	1.40568	2.7944	2.66751	1.34413	4.75192	0.470406
3.40423	2.65942	2.28392	3.96777	2.22631	1.10673	6.49408	0.926506	2.23245	3.4257	3.82678	2.29457	6.34989	2.99902	4.69248	1.2802	1.07418	3.45913	1.73688	4.01308	3.45506	4.23395	3.96631	2.74797	2.13466	3.3191	2.57938	3.14462	1.1178	2.22599	3.2693	4.25389	1.60831	4.06938	4.23777	2.63123	1.90514	0.758627
2.2725	2.57658	2.84359	3.58895	4.94987	2.24327	4.15087	0.767048	2.50759	1.93069	2.78743	0.849531	4.47501	0.607392	2.41443	1.05162	1.01029	2.13349	1.88515	4.09866	3.18684	3.52708	2.02914	2.60924	1.84908	3.51767	1.89939	2.41495	1.31804	1.87643	2.8546	2.23789	1.87545	2.75284	2.79812	1.94927	4.87286	1.84702
3.78003	2.28585	2.23233	3.4547	3.7695	2.01937	4.99817	0.859973	2.79635	3.44518	2.14729	1.87791	8.49587	2.40192	1.81644	1.57864	0.57851	2.28634	3.30626	2.44265	2.49243	3.0524	2.7807	1.44235	2.78925	3.69364	1.71099	3.8502	0.46458	2.92375	4.2871	3.26247	2.98595	3.57196	3.79062	1.56118	2.98952	3.15594
3.72713	2.02979	1.93213	3.02543	4.78318	3.38845	4.38279	1.04262	2.70203	4.09135	2.88698	1.60769	5.27368	0.933041	3.31103	1.36853	0.870976	1.94851	5.33948	3.48299	3.92227	2.98223	2.76161	2.78272	2.18417	3.40938	1.99082	3.90381	0.957263	2.15762	4.34413	2.56265	3.252	2.72595	4.76538	2.73485	3.22405	1.79485
3.2001	2.44475	1.51826	3.96665	4.41832	2.43598	5.26507	2.12397	2.5007	3.66609	3.87358	1.67326	7.60264	2.28928	3.67423	0.684356	0.581144	2.85689	2.52873	3.3907	4.2191	3.82253	3.80986	2.20419	2.70675	3.2545	2.94919	4.29015	0.718952	2.45123	3.92568	3.97781	3.01778	2.3342	4.08339	2.83372	3.1942	0.779446
5.24811	2.19781	2.22656	3.54345	2.94597	1.01774	5.02373	0.580892	2.72401	3.26596	3.26438	2.19394	7.98094	3.0009	2.7686	1.74688	0.719713	2.08901	4.9301	3.22633	3.10041	3.62082	3.39256	3.09018	3.26036	4.06975	2.15866	4.27125	0.717473	3.81034	3.7607	3.80804	2.25678	3.31876	3.64664	2.52996	2.35027	1.85517
2.83855	1.59736	1.67511	2.65211	4.23064	2.43151	5.59164	1.22918	2.23994	4.00472	3.43199	0.693298	4.52511	1.20012	3.13701	1.34042	1.55522	2.09711	2.96089	3.24414	3.3619	3.59571	3.57978	2.2776	2.3857	3.07367	2.06067	2.20651	2.45344	3.42306	4.69264	2.26161	2.66429	3.59556	4.105	2.79995	3.701	1.26233
4.29573	1.98806	2.6287	2.83905	4.08055	2.36746	5.73508	0.448877	2.70221	3.29925	3.81092	2.31975	7.21388	1.24246	3.47743	1.69969	1.56746	1.67909	6.88203	3.98424	3.14015	3.81183	3.35262	3.09208	2.89582	4.1664	2.3666	4.3975	1.12706	2.6901	3.96653	2.50415	2.39026	3.25122	3.08293	2.44633	3.25079	1.16737
2.71381	1.42343	1.45794	3.53928	5.42048	1.74875	5.22341	2.44649	1.8502	2.30169	3.20181	1.65127	5.6603	1.33409	3.06777	1.11316	1.07591	2.11007	2.36354	3.66655	3.79064	2.88701	2.80456	1.84069	1.76428	3.29378	1.52311	2.19583	1.29563	2.02721	4.23546	3.30878	1.79264	1.86393	5.90426	3.07616	2.51552	2.85042
4.31675	2.86214	2.41561	3.89355	3.51396	2.36949	6.12324	0.470521	2.34833	3.73113	1.99701	1.877	5.62381	4.304	4.35235	1.21842	1.64177	3.65034	2.28738	3.0249	2.61596	3.19	2.92641	2.60433	3.19564	4.09136	1.86686	4.90766	0.612648	2.49278	3.38604	3.64861	1.08886	2.46434	3.76735	1.64789	1.00154	1.10181
3.37909	2.41696	1.39203	3.94927	3.46869	1.80461	4.05208	0.257799	4.34773	3.25049	1.61952	2.34504	6.47796	1.67743	3.39916	1.10995	0.569828	3.85267	1.58651	2.74015	2.27223	2.17012	1.92304	3.02057	2.42886	4.39303	2.12473	4.35273	0.873075	2.03179	2.35799	3.93323	2.00365	3.00123	3.39229	1.36296	2.63022	0.8848
3.42918	2.03724	1.60573	4.38678	5.24187	1.98475	5.30094	2.27371	2.11675	3.06804	3.30931	1.99532	6.06146	2.43596	2.49508	1.3201	1.10701	2.54844	4.02903	3.592	4.47616	3.56884	2.86508	2.48594	2.29703	2.98965	1.74035	4.01033	0.548083	2.26276	4.48277	2.99083	1.71545	2.8435	4.00984	2.21427	2.49545	2.2701
3.55809	2.15684	1.2464	3.7408	4.26954	1.86734	4.8385	1.44563	2.72253	3.6204	2.85469	1.68573	7.46056	1.22716	3.66046	1.45279	0.508425	1.94963	2.15525	3.29232	3.15086	2.57505	3.04734	2.14789	2.6679	3.96476	1.36295	4.71729	1.56406	2.22905	4.70697	1.79039	2.08618	2.84422	3.87871	1.44485	3.06841	1.91298
3.58377	1.91229	2.23334	3.83039	4.93181	2.53352	3.70758	0.681082	2.84759	3.19155	3.02894	1.13097	6.85876	1.81573	2.46707	0.827556	1.16971	2.54348	3.955	3.2751	3.4212	2.93194	3.01279	3.62103	4.0038	4.13647	1.4731	4.72163	0.773568	2.5339	3.57494	3.404	1.86249	2.52561	3.56095	3.5505	1.98673	0.66592
4.73442	2.58013	1.71546	3.67202	3.5886	1.61839	4.9983	0.49927	2.77274	2.98125	2.93292	2.23181	5.50654	0.92931	1.6788	1.11981	1.34773	1.77231	3.74818	4.20887	3.17462	2.98784	3.45023	2.29677	3.44427	3.57518	2.01944	4.68711	0.186673	2.76965	3.77824	3.84338	1.64931	3.48329	3.46497	2.39024	2.91226	1.48491
3.40679	1.6563	1.56295	3.30264	4.06172	2.39924	4.61111	1.35162	2.60441	2.81571	3.58818	1.13691	5.89711	1.0738	1.6838	1.0376	0.948579	3.31983	3.18651	3.57279	3.88249	3.16169	2.94845	2.49758	4.01882	4.00297	1.81791	5.00443	1.53037	2.47515	2.8984	2.21303	3.25289	2.6759	5.99818	2.02264	3.66303	1.59477
2.07291	1.59675	1.61251	3.55007	4.35523	1.90515	4.88824	2.28317	2.79099	2.53866	3.26204	1.70849	6.72469	1.91645	4.14064	1.34614	0.272402	2.88721	2.08673	3.47591	4.83415	3.49879	1.89877	1.51031	2.23558	3.33105	2.38112	2.58632	2.02447	2.09968	5.55539	3.10585	2.1961	2.27365	4.3185	3.08107	2.8444	2.09535
3.88205	2.08021	2.19068	4.42771	3.59895	1.30334	6.09252	1.75003	2.16173	3.41016	2.56121	2.56125	5.80691	2.40177	1.03244	2.13	0.558209	3.19098	4.47466	3.57763	2.85841	2.99895	2.87049	2.99467	2.4659	4.24787	1.34612	3.82224	1.19103	2.26791	4.57684	4.65054	2.31476	2.54129	4.55146	1.66579	2.4244	1.20957
3.56814	2.78354	3.03031	4.81644	3.27496	1.45674	6.04484	0.7718	3.45591	3.02901	3.21627	3.2889	6.74181	1.75365	2.74761	1.40552	0.366379	2.58263	3.79947	4.17767	2.41357	3.12691	2.26466	1.6796	2.14089	4.13498	2.78188	4.23913	0.8324	1.59669	4.55116	4.35318	1.15413	2.45517	3.84305	1.8004	2.12156	1.95428
4.03342	2.58484	1.10349	3.11901	1.71491	0.458768	5.73549	0.100458	2.60499	4.18474	2.33342	2.17703	6.16281	1.63149	4.66523	1.95556	1.39745	2.49152	0.894347	4.02975	1.90727	2.35162	2.37344	1.96677	2.09274	3.93412	1.92253	5.23653	0.154388	2.31698	4.14256	3.06377	1.0557	2.37199	4.26078	2.13558	3.09413	1.40953
2.36459	1.0057	0.876151	2.51402	5.13246	2.89657	4.09648	2.61751	2.51072	2.70407	2.70672	1.40099	6.2405	1.06363	2.16509	0.683401	1.12341	2.52994	5.48422	3.71029	3.92113	3.53032	2.81578	2.01851	2.87242	3.4118	1.84391	3.64594	0.414559	2.20957	4.47821	1.98502	1.78757	2.43823	4.49043	3.82206	4.18438	2.12764
4.24211	2.5678	2.05066	4.13292	2.39904	0.968269	5.67282	2.06014	1.90165	3.32276	3.38564	0.803794	5.5724	2.35261	2.76457	1.76579	1.37419	3.22287	0.528809	3.6281	2.79701	2.94764	2.71189	2.52186	2.13713	3.49529	2.37369	3.61645	1.24007	2.23179	4.47478	4.13012	2.11558	2.26276	5.26236	1.68378	4.05294	1.77363
3.04878	2.11951	1.36084	2.88544	1.45781	0.619193	6.58879	2.27669	2.17101	3.14949	3.97117	2.75839	6.7739	1.63329	4.51385	2.39105	0.728892	2.90807	2.91872	4.01093	4.27907	3.40496	2.03355	2.03096	1.59748	4.10312	2.11517	3.25911	0.957285	2.24761	4.94158	3.58468	1.4029	1.87348	4.41626	2.91425	2.43442	1.38264
3.64584	2.29233	1.84255	3.74849	4.08259	2.37808	4.49721	1.76172	2.43861	2.99789	2.67839	1.49782	6.40784	0.841933	2.4292	0.936531	0.354922	1.9397	2.28385	3.21827	4.05323	2.89389	3.61275	2.43758	3.05147	3.99487	2.23471	4.57805	0.230326	2.1733	4.68564	3.02455	2.41164	4.09136	3.42174	2.40679	3.00127	1.40905
3.64868	2.39516	1.73657	3.88752	4.38493	2.65462	5.40773	1.17794	2.18056	3.11593	3.28117	1.46519	7.80699	1.63109	2.04918	0.979864	0.661848	1.87516	3.13962	3.425	4.35229	3.11265	2.97688	1.69562	1.79109	2.72956	2.30915	3.55339	0.432144	2.09009	3.56536	2.36249	1.5191	4.05579	2.97578	1.8907	2.91811	1.29831
3.87406	2.15886	2.52913	3.04608	4.47429	2.79953	5.24983	0.139962	2.5546	3.70546	2.29988	1.83457	5.76553	1.89673	3.61877	1.00889	0.845119	2.94359	1.02161	2.15388	3.98696	2.07211	3.00684	2.53144	4.25273	3.73009	1.09792	5.26949	0.313115	3.0027	3.70677	3.67601	1.64304	4.13655	3.9591	2.50581	0.897995	2.00584
3.6067	2.14344	1.62751	3.5302	3.69379	2.10478	3.60115	1.10358	2.15238	2.63428	2.99576	0.269886	3.54861	1.97423	2.79811	0.573777	0.517598	2.5475	0.428741	3.61687	3.58828	2.06665	2.15011	2.89865	2.06244	2.64334	1.59244	1.65037	2.12823	1.4437	3.66817	3.39841	2.84158	1.94584	3.67756	2.99982	2.33507	1.19681
2.54967	0.836515	1.56262	2.55599	4.48251	2.64351	3.58676	3.56431	2.40644	2.34556	2.25506	0.610415	4.40214	1.48989	4.19638	0.518417	0.764297	2.6445	4.2895	4.06237	4.25406	3.36554	2.64777	1.83288	3.10371	3.46532	2.11739	3.23142	1.45587	2.25264	4.26062	2.21512	3.41427	2.5172	4.2323	3.54795	3.32558	1.94413
2.18234	2.59298	3.18202	3.72563	3.35505	1.46877	4.67994	1.30736	4.77733	2.96601	2.80093	1.44302	4.46715	2.10533	3.37361	1.50749	1.13023	1.71342	5.06579	3.4279	2.81383	3.50584	2.40235	2.71765	1.9769	3.23047	3.16555	3.21663	2.65303	2.04586	4.1717	3.98036	2.37459	2.96358	3.28484	1.93285	3.88575	1.61793
3.18048	2.54635	2.91731	3.76753	4.31187	2.27435	4.87248	0.931328	2.19423	2.83557	3.58912	0.681109	6.55611	2.23873	3.10213	0.391286	1.47626	2.99047	2.46638	3.05044	3.26355	3.31724	3.18921	2.49003	3.24347	3.29772	1.34119	4.17211	1.76303	2.61611	2.81371	2.16376	2.52901	3.45088	3.40417	2.43789	2.61412	1.03732
2.58572	2.08044	2.54114	3.92806	4.00142	2.59839	4.55587	1.13673	3.20765	3.37294	2.23641	1.02636	5.79883	3.11027	4.44153	0.588574	2.17436	3.7633	2.94746	3.4201	4.05486	3.55274	1.36354	3.26163	3.26256	4.78623	1.45718	3.82585	1.33301	2.15354	3.79956	3.69021	2.56727	2.86885	4.14896	2.88248	1.31268	1.06952
2.99963	2.48691	1.82737	3.94364	2.07652	0.691896	5.06057	1.55254	3.20487	2.56111	2.92666	2.14669	5.77621	2.08603	4.94006	0.710796	0.741222	2.86037	0.465378	3.03747	3.86387	3.4647	1.56858	1.77513	1.72153	3.10904	3.1902	2.14069	3.06008	1.57285	5.06727	3.30617	2.33849	2.71002	4.09046	2.03752	1.83618	2.09234
3.25822	2.63044	1.78111	4.66333	5.27235	1.75451	4.36954	1.99848	1.23632	2.27717	3.14713	1.19109	5.48744	1.70048	2.50037	1.21116	1.11017	1.57001	2.80224	3.67416	2.2243	1.94996	3.07384	1.73011	1.64851	2.9744	1.68479	4.99408	0.540911	2.05822	3.44236	3.27888	0.584555	2.78693	4.17882	2.27147	3.17323	0.921142
4.08236	4.44427	5.58316	4.59932	3.54473	2.7866	3.70929	1.44361	4.28244	2.23266	2.06005	1.86394	5.94556	3.41819	3.04089	0.925999	2.43029	2.65076	2.58256	2.78241	2.44095	2.79494	1.58976	1.76553	4.37504	3.66334	4.86938	4.26228	5.28688	3.47119	3.1811	3.6837	4.95791	5.374	3.16189	3.63343	3.58856	3.09592
5.27836	3.36317	3.43696	5.32912	2.72683	1.68706	4.83946	0.739848	4.64155	4.64443	2.65535	3.46467	7.6937	1.81967	3.0635	1.8953	3.21257	3.05311	7.37998	3.88166	2.17632	3.26003	4.2426	3.42492	3.98003	4.21335	4.24031	6.56041	1.13093	3.76447	2.62761	4.35896	2.27798	4.14486	4.60466	3.07039	2.72028	1.01436
3.53605	3.77821	3.57168	4.98413	4.65134	3.42492	5.41244	3.32193	2.88947	4.71918	2.44095	1.29866	5.04221	2.91073	5.34163	1.29866	4.27724	3.29866	1.68257	5.51001	4.3512	2.86987	2.56316	4.07468	2.52105	3.30159	4.02059	4.13422	3.35473	3.66221	3.45812	4.22574	1.98914	5.86196	5.76447	3.71589	2.44626	1.15056
3.41278	4.37365	3.44626	5.27165	2.40327	1.93734	7.41566	1.59932	3.32769	5.49185	2.56803	3.78241	5.80038	2.72465	3.90593	3.75275	2.04264	2.82985	7.0217	5.5549	3.46467	4.99955	4.02945	4.33628	2.62994	4.91743	3.57652	4.45615	0.526069	4.31325	4.02768	5.37295	1.26903	5.57682	4.15866	3.02326	3.28096	2.59216
4.84398	2.88753	3.22805	4.26228	4.44361	3.22342	4.69711	1.55582	3.46467	5.07296	2.43296	2.74201	8.07103	0.632268	3.15704	1.49057	1.57046	1.97085	4.40735	4.77452	3.1127	2.57046	4.65019	3.1177	3.47638	3.45943	3.59455	5.35262	2.19849	5.10685	3.76553	3.7939	2.52105	5.29168	5.13463	3.78973	3.87676	2.66221
2.74201	5.65392	4.50208	6.74174	0.910733	0.687061	5.68902	1.18903	3.5472	4.21723	3.15381	0.83996	4.04439	5.20359	6.4707	1.78241	2.96901	4.0009	1.24489	2.51349	3.26303	3.62644	2.09761	1.43296	1.90689	4.46205	4.61294	3.76553	5.28244	2.91648	5.92552	4.90977	3.41278	4.41346	4.20867	2.44626	1.1177	3.79597
5.12598	4.31976	3.56438	6.20809	1.73985	1.18903	7.29829	1.81558	4.82883	4.97865	3.34625	4.21412	8.22694	2.44361	4.27873	3.56682	1.66448	3.80839	3.37295	4.34412	2.65535	3.7845	3.45943	2.69599	2.65764	4.8846	4.22805	4.91169	3.03562	4.07468	4.5292	4.91456	1.53605	3.83895	5.57743	3.38128	2.30451	2.24184
4.06781	4.92029	3.78869	5.53076	5.18982	2.93168	4.91839	1.21412	4.09592	4.12184	2.16993	3.32048	7.36588	3.52482	3.62176	1.96347	3.58015	3.35614	4.71754	4.47249	3.28836	2.9782	3.52982	3.13586	4.18269	4.8268	4.45681	6.07275	2.45943	2.9982	2.76765	4.17792	2.88947	5.74228	5.15015	2.36177	3.38957	3.03914
3.14241	3.59932	3.83693	4.80064	4.94673	3.77083	4.24108	2.43563	2.35896	4.32121	3.10601	1.35614	5.33557	3.07211	1.70929	1.07039	2.42223	2.62761	5.1815	3.88264	3.44758	3.83289	4.55029	2.27202	3.83592	3.72028	5.31868	5.21451	2.66903	3.8339	3.75809	2.99639	3.33771	5.23458	4.35403	3.23113	3.70708	1.70044
4.39849	3.70266	4.48671	5.21607	3.7137	3.17473	6.39797	1.08406	3.12267	4.33628	3.73227	2.78869	7.4065	1.38405	5.46434	1.848	1.66448	2.88947	5.75141	4.68874	4.54164	3.7366	5.31361	2.52857	3.11437	3.52982	3.76235	4.91121	2.33342	4.19377	3.96255	3.88264	1.44361	5.61824	5.42358	4.3147	2.86196	1.30451
3.96809	3.07382	2.67807	5.87307	3.56071	3.53605	4.27798	0.495695	2.76765	5.41515	3.76977	1.07724	3.99548	2.86592	5.83517	0.669027	1.03562	2.95977	0.0565835	4.8339	4.1811	2.67807	4.20006	2.60881	2.1177	4.22882	4.9241	4.80787	4.05918	2.90689	2.90689	2.38681	1.65535	4.19613	6.76341	3.75916	3.50716	1.47508
2.90689	5.46695	4.15543	5.61442	5.00854	1.82375	5.88484	1.63227	2.95977	4.07382	2.79077	2.80941	6.06264	2.39506	3.66221	2.30159	2.67129	3.25852	6.66903	4.05398	3.9991	3.56316	2.70266	1.926	2.75061	4.21878	4.28983	5.04789	4.26828	2.69599	4.44228	4.09339	4.22265	4.81916	5.38957	3.45549	1.36737	2.55827
6.17832	3.58015	4.01703	5.10266	3.37712	2.99095	5.97016	1.01436	3.97636	4.77189	3.33342	3.58135	8.43463	1.95233	4.48414	1.71809	3.00899	2.80116	7.51924	5.29499	2.90111	3.56682	4.1819	3.52231	3.33056	4.29278	4.49761	6.39866	2.11103	4.25399	3.69711	3.64155	1.32193	4.0635	4.75061	3.67356	4.73335	2.04614
3.9241	5.80916	4.74201	4.2032	3.3147	2.21101	4.65535	1.70487	2.38128	3.39369	1.65535	1.45418	3.88069	1.83592	2.87578	1.15704	1.75702	2.6893	1.15056	3.0054	3.50843	2.83188	2.10434	2.53605	1.55582	2.80529	4.39163	4.98322	6.44029	3.69933	3.32912	3.43296	2.99095	5.21179	5.45713	2.47249	2.57289	3.36597
4.65421	3.23573	3.35896	5.05658	3.66676	2.94298	5.57531	0.15056	5.37851	4.28466	2.9782	4.02945	7.6522	1.58976	4.80735	2.65076	2.48543	2.40871	5.56133	5.66249	2.63923	3.94953	3.61471	2.58496	3.80839	5.01078	4.14568	7.28586	2.56071	4.44559	3.19061	3.34483	2.46205	4.5601	4.6094	2.88947	3.6311	2.12102
2.62293	3.61471	4.21878	5.44989	4.93404	4.16912	4.36177	2.02503	4.62644	3.59096	2.67129	2.58496	5.26903	2.11437	4.26828	2.02503	1.97085	2.15704	6.76858	4.59634	3.22342	4.15137	4.52795	2.12763	3.08746	5.07852	4.07724	5.63894	3.50716	4.04701	3.64386	3.39369	2.9241	5.18309	3.45022	4.27575	3.5509	1.43829
2.25701	3.01436	2.89918	4.88753	3	1.83188	7.08396	1.0635	2.69377	3.89433	3.38957	1.14405	5.40565	2.06695	8.38952	2.46989	1.8953	2.68706	0.695994	3.9542	1.91073	3.83693	2.65535	3.30451	2.65764	2.81558	5.93664	2.67356	4.06609	3.88655	3.02503	4.37086	2.5509	3.21257	7.61949	5.04876	0.815575	1.59455
3.57168	4.38059	3.65535	4.25323	3.77926	3.07039	5.96023	1.68706	2.6893	5.43363	4.07211	1.25701	4.04002	1.50589	4.33557	0.526069	2.13422	2.10098	2.488	4.22728	3.66448	4.03298	5.45055	3.34483	2.53107	3.2555	3.46728	3.87676	2.73552	3.3147	4.43763	4.43029	2.21723	5.69627	3.7761	2.76977	3.80012	1.23266
4.57471	3.99186	2.774	5.62322	2.69822	2.43829	5.0387	1.26303	3.42089	5.08746	4.22497	1.97453	5.33807	2.35332	6.14119	1.61824	2.75061	4.69544	6.2211	5.64616	4.20163	4.23189	4.12019	2.3505	2.07039	2.39232	5.43796	3.488	2.3505	3.12598	3.42223	3.30597	2.45418	4.33842	4.94251	3.45549	2.68257	1.9222
4.46728	3.68818	4.0505	5.68846	3.89724	3.50335	4.10685	3.06523	2.66676	5.38578	3.15218	1.26303	5.80038	2.47768	2.35332	0.575312	2.33056	1.82375	4.87332	3.43829	3.23113	4.15218	4.89336	4.45681	3.65878	3.62994	3.61941	5.45648	4.63865	4.58796	3.19535	4.15381	2.67129	4.48285	4.24793	3.03562	3.52982	0.918386
3.67469	3.9982	3.4019	5.89069	2.45154	1.20163	5.96278	1.5656	2.71149	3.82782	3.62877	2.68482	5.57137	2.3505	6.05918	1.62761	1.51096	3.59574	1.41684	5.11061	3.63343	3.83592	3.58015	1.72247	2.22959	3.30159	5.22535	3.66562	4.5292	2.76977	4.69877	4.05572	2.22651	4.64904	6.5281	3.49313	1.55582	3.19061
1.95977	3.47249	3.76022	4.60407	0.298658	0.15056	5.27724	3.98823	2.91648	3.13258	4.5373	0.111031	2.23573	4.04789	5.6792	1.66903	0.475085	4.26754	0.137504	1.64616	4.02503	3.31759	1.80735	2.70044	1.95977	2.40327	4.91265	3.38681	5.99367	3.24489	5.9542	4.20477	3.54844	3.36036	5.22342	4.21878	1.55582	2.67582
3.94205	4.12516	5.84875	4.74792	3.80219	1.53107	4.01525	0.903038	4.68538	3.19849	2.17951	4.28688	7.03342	3.51728	4.76713	1.45418	0.15056	2.52105	5.96324	5.89554	3.23419	2.38128	2.33056	1.75702	3.64039	3.82782	5.57137	4.23802	1.72247	2.62761	4.05398	3.6792	2.45681	5.22689	5.29315	3.66221	2.88753	3.62176
3.06523	6.34127	5.34127	5.38853	3.76022	1.81967	5.87897	0.678072	5.16511	4.75382	2.66448	4.85699	5.89554	2.50843	4.71534	3.84298	2.78031	1.53107	6.97717	3.09085	1.8953	3.74739	2.77189	1.77821	3.72356	4.16993	4.02945	5.08619	3.75382	2.76977	4.19377	5.07553	3.34908	7.53068	3.88069	2.79286	2.26303	3.60999
3.91169	3.05658	2.53605	1.05658	2.10098	1.10434	4.55766	0.782409	2.81352	3.7939	1.73552	2.52105	3.13914	1.24489	2.77821	2.35332	1.83592	0.83996	4.21179	1.18903	0.263034	2.01078	1.46989	1.65992	1.95606	2.40327	2.9982	3.1811	0.454176	2.80941	0.782409	5.14486	0.464668	2.68706	1.57046	1.75702	1.17632	0.454176
5.46271	4.84046	4.41886	5.00675	3.48414	2.45154	4.6241	0.344828	4.72028	3.57046	2.37851	3.78764	7.83352	1.24489	3.40327	2.33914	3.25399	2.11437	4.55949	4.84549	2.32769	1.8953	4.68426	1.81147	4.64155	5.72165	4.51791	6.84875	2.17951	3.88947	3.36177	4.76713	0.903038	4.77136	4.15543	3.46728	5.19338	3.38128
2.94673	4.99186	4.91073	4.774	3.24945	1.42761	4.80735	0.773996	5.03562	3.66107	2.55336	3.30889	7.33842	2.72901	4.8953	1.22033	1	3.24641	4.98094	3.50208	2.28983	4.39917	2.31904	1.53605	2.82782	3.33628	5.27128	3.36597	6.45927	2.53854	4.16832	3.12928	1.20789	5.6094	3.12433	2.45943	3.19535	3.62527
1.9486	5.67327	5.83794	5.11853	4.06609	2.59932	2.79701	0.879706	4.60999	3.97911	3.28983	1.31034	5.03386	2.32769	4.02326	1.68706	1.61824	1.96347	2.52607	6.26866	3.53356	3.16189	3.88362	1.61824	3.04789	2.20163	6.00832	4.48993	4.37226	2.28096	2.46989	4.02059	4.04352	5.66192	2.96162	2.46467	4.20945	1.9782
2.90881	4.25701	4.0027	5	4.66448	2.81558	3.72465	0.298658	3.33199	4.26379	3.23879	1.87971	3.56803	2.20477	3.87873	1.15056	0.722466	2.75489	6.56346	3.852	3.16511	4.59156	3.4957	1.63691	2.6893	2.926	3.89627	4.54597	2.16672	2.87578	3.48671	3.41684	2.16993	7.10465	3.85997	2.28983	3.24489	4.50653
2.32769	2.04264	1.69153	1.27501	3.29719	2.29572	3.20006	2.20163	2.79286	3.23879	1.62293	0.687061	1.75275	0.298658	2.37295	1.35614	0.9855	0.669027	3.10098	2.35332	0.731183	1.98185	0.831877	2.27501	2.10434	2.40599	2.31034	2.28392	2.75275	1.97085	1.25701	4.45022	1.87578	1.59455	3.77716	2.34483	1.5509	0.641546
4.6893	4.42761	4.66789	5.92979	2.77189	2.56803	4.34979	2.32769	3.67469	4.7126	3.30743	1.42223	4.71589	2.57046	3.26003	0.992768	2.37295	3.04614	4.01525	2.78031	3.60763	3.14568	3.55459	2.63923	2.58976	3.27947	4.48349	5.13217	4.30305	2.49057	5.11187	4.84298	4.02857	4.35473	4.749	3.73985	1.63227	2.02503
3.45943	5.68846	5.21568	5.69738	3.33628	1.62293	3.94767	1.23879	5.52638	4.67582	2.53356	3.25248	5.08449	3.67016	5.26228	1.42223	2.34767	2.65992	4.2149	3.37712	2.66448	2.72683	3.21568	1.04264	4.14486	3.56682	5.47994	5.64904	4.54473	3.03562	4.25626	5.73742	4.52419	6.32193	5.50906	1.83188	3.81455	3.13422
2.14078	6.142	4.33056	5.78031	5.32085	0.9855	4.98231	0.678072	4.95559	4.47832	2.36177	5.77873	6.84398	1.26303	2.9222	2.1177	0.956057	2.45154	5.1416	3.42895	2.67129	2.41954	2.8339	0.565597	3.61824	3.72137	4.92505	2.49825	4.27277	1.63691	3.52356	5.33771	4.8089	6.17153	5.91767	2.31615	3.99277	4.95233
3.6837	4.92172	3.9991	5.28096	4.29352	2.56803	5.77268	0.286881	4.20789	4.84046	3.0993	5.80581	9.14134	1.7866	4.35403	2.53356	1.29866	2.58256	8.41794	4.42626	2.30451	3.851	3.33199	2.30743	2.9279	4.14893	4.50462	3.67016	2.33628	3.00899	3.76022	4.63691	1.75702	5.28799	3.28836	2.51854	2.53356	3.41414
4.14568	2.77189	3.76235	5.18269	3.93829	3.25852	4.37782	0.400538	2.08746	4.24031	3.63459	1.38957	3.86592	2.69599	3.49057	1.25096	0.536053	3.17473	6.56438	5.06134	3.15704	4.06178	5.46793	4.26978	3.48671	2.5435	4.19771	4.54844	0.485427	5.13134	3.3799	2.07382	3.17632	4.46271	5.88557	3.64616	1.95977	1.45943
4.14486	2.13093	1.88753	0.918386	1.93734	1.61824	2.86394	1.40054	2.15056	2.9279	1.24489	1.55582	3.40871	0	1.90689	1.22651	0.632268	0.773996	1.9782	1.60881	0.263034	0.85599	0.978196	1.87578	2.24184	2.62059	2.18587	4.02237	1.28096	1.73118	0.650765	3.91361	0.83996	1.84398	2.01792	2.13422	1.11103	0.863938
2.22959	3.57531	5.04571	4.1811	4.41414	2.94298	3.10266	0.226509	2.7845	4.14405	3.28836	1.46467	3.3147	1.48543	3.53481	1.21412	1.43829	2.01792	4.26828	3.96625	3.66221	3.70044	1.4489	1.09085	2.66903	2.45154	4.15137	4.30524	1.09761	4.18507	3.16993	4.19061	2.76765	6.81928	4.67469	2.88753	3.27053	2.61824
4.33771	4.35403	3.73227	5.57137	1.83188	1.22033	4.91313	1.07724	2.71149	4.01167	3.43829	1.41684	5.26791	0.941106	2.72247	1.67807	1.24489	3.49442	7.56186	3.94486	3.84097	3.27352	2.90689	1.94111	2.51349	2.93357	3.5435	4.88264	2.62527	4.75007	4.30889	5.02591	2.1177	5.54782	5.32733	2.76553	3.58496	2.4489
2.82985	6.01881	4.03474	5.88411	2.5656	0.641546	5.89093	0.536053	4.63691	4.06437	2.1635	4.98687	7.53232	1.51096	4.34412	2.88557	1.02148	2.68482	8.76633	4.77716	1.56071	4.60051	2.69153	0.378512	2.28392	3.86295	4.77189	4.20398	3.55704	2.46989	3.42089	5.32157	1.85599	6.14873	3.23879	2.05658	3.22342	2.52105
2.32481	5.05918	3.83086	5.14445	4.90593	1.79077	5.54473	0.565597	5.10559	4.19456	2.59694	4.77821	5.57259	1.37295	3.70598	3.42358	1.40599	2.17632	6.66619	4.30961	2.27202	3.14078	2.16027	0.895303	2.9982	3.3978	4.75275	4.16752	3.13586	2.23879	4.7252	4.67807	1.31034	6.83061	5.01659	1.94111	2.21412	6.65191
3.79701	4.63749	4.31904	5.37434	4.09085	1.91456	5.78319	0.555816	4.86691	3.78764	2.55582	3	5.02015	1.32769	4.12184	3.72137	1.31034	3.16027	2.84398	5.0993	3.41549	3.01436	3.01792	2.21412	3.26903	3.78555	5.10308	5.57198	3.02148	3.26754	3.46597	5.70819	0.9855	4.7845	4.90352	2.31325	3.47768	4.57833
2.41684	5.80916	4.79857	5.65764	2.73552	0.594549	4.62819	1.9782	3.6311	3.65878	2.97636	1.61824	3.99548	4.58135	4.1635	1.15704	0.505891	2.92979	0.176323	3.0321	2.76977	2.79286	1.69153	0.903038	2.61824	2.774	5.50716	4.32121	5.6241	2.53854	5.08108	5.9798	4.12184	5.89385	4.16591	2.16672	2.23573	2.97269
3.49825	1.96347	1.24489	1.1375	0.963474	0.678072	2.37016	2.09424	2.38405	2.39506	0.790772	1.20163	5.25927	0.263034	1.79909	0.925999	0.831877	0.815575	2.7866	1.53605	0.238787	0.790772	0.970854	1.42223	1.80323	2.61353	2.62059	2.93357	0.85599	1.78241	0.815575	2.82782	0.748461	1.58496	2.28983	1.92979	1.57046	0.641546
2.17313	4.9331	3.91648	5.54905	1.81558	0.739848	4.71644	2.22959	3.58736	3.34341	3.74953	1.852	5.22072	3.83895	6.17333	1.34483	0.464668	3.53232	2.25399	2.31325	3.90497	3.6311	2.19535	1.58496	2.32193	3.0321	5.5157	3.45022	5.60466	2.78869	5.22805	4.96486	3.23113	5.29278	5.30049	3.14731	2.58496	4.41481
4.94205	1.75275	0.970854	1.0635	0.641546	0.650765	4.11103	0.298658	2.53356	4.2149	0.895303	2.87184	7.30095	0.0426443	1.65992	2.13422	1.91073	0.613532	3.2032	1.31615	0	2.57046	0.739848	1.34483	2.43563	3.31904	1.49057	2.77189	0.378512	2.53854	0.992768	2.10434	0.367371	1.81147	2.0635	1.90689	0.992768	0
2.94298	5.4266	5.34092	5.72028	3.46205	2.18587	4.83086	0.641546	4.88606	4.0993	2.73552	2.75061	5.08449	2.35614	4.49953	1.62293	1.20789	2.41684	4.12184	4.94392	3.53356	4.58436	3.04439	1.02857	2.88166	3.32769	5.42928	4.24641	5.17233	2.80529	3.89142	4.65707	2.57531	5.83744	3.42626	2.03562	4.99594	2.21723
2.32193	5.77321	4.61353	5.43696	4.35826	1.41684	4.83491	0.992768	4.7761	3.80839	2.69822	3.48027	6.44377	1.85997	4.17393	2.30159	0.782409	3.24945	8.81641	3.33342	2.67807	3.96717	2.0072	0.565597	2.33914	3.14731	5.86765	3.17951	6.35526	1.95233	3.85699	4.76182	2.88753	6.79455	3.9241	2.5509	3.54597	4.10434
2.50335	4.65992	5.8525	4.65764	4.38888	3.18428	4.46923	0.871844	3.57289	3.17951	3.02503	3.02857	4.29572	1.72683	3.76765	1.91073	0.704872	1.96717	4.30086	4.48864	3.4489	3.14078	1.60407	2.65535	3.17632	3.19061	4.70708	4.64904	5.49185	2.67582	3.34199	4.13175	3.72247	6.75181	3.16993	2.82375	3.53978	2.73118
2.54844	5.53325	4.55336	5.78503	4.70487	1.93734	5.87799	0.650765	4.79286	4.33199	2.66676	4.51349	6.18309	2.26604	5.36807	2.61117	0.454176	3.18587	5.804	4.08916	3.19219	3.64962	2.07039	1.22033	2.42492	3.6792	5.59276	3.46989	3.95233	2.64616	4.17073	5.72601	3.28244	6.13319	5.41312	2.87381	1.95233	3.54226
3.95699	4.32048	4.73823	4.94392	4	2.56071	5.06178	0.464668	4.89336	4.37156	2.64386	5.30086	5.69933	2.21101	4.8748	3.45286	1.74846	2.73335	5.25172	4.28021	3.22188	3.34908	2.63691	1.69153	3.64501	4.94767	6.21665	4.10852	3.89918	3.53605	3.60288	4.02237	2.488	6.33342	4.48091	3.88655	2.01078	3.13914
2.96347	5.53574	4.56194	4.60881	4.52042	2.50843	6.0635	0.163499	5.43095	4.19061	2.56803	5.07553	6.44692	2.09761	4.01614	3.20006	1.58976	1.81967	6.82094	4.31976	2.30451	3.88947	2.3505	1.83188	3.51728	4.79025	4.79129	3.45418	3.70377	2.36177	4.14975	4.6094	2.51349	6.63677	4.65764	3.32193	3.21568	4.0063
3.99639	4.76288	5.32984	5.87578	3.20477	1.94111	5.98071	1.69599	4.90833	3.97453	2.3505	3.84197	6.4446	1.848	4.66107	2.58736	2.62761	2.95047	5.08449	4.86096	2.60881	3.59455	2.85997	1.9855	3.08066	4.51412	5.48253	4.28466	3.72465	2.74846	4.40599	5.2292	2.34767	4.96578	4.88704	3.27501	4.10098	4
1.76553	4.42626	4.35403	4.38474	4.14486	1.60881	4.8885	0.163499	3.12928	4.06867	2.23879	3.0197	5.53232	0.565597	2.46989	2.60407	0.823749	2.61353	8.54859	4.01436	2.63923	4.21956	2.15056	1.37851	3.49057	3.36457	4.77136	3.37016	1.19535	3.46074	4.17393	3.46728	5.12805	5.73633	4.53605	0.910733	3.45418	2.9782
3.12928	5.13668	4.50779	4.78555	4.76075	2.91073	5.81762	1	4.68986	4.79286	2.80116	4.06609	5.60851	1.9486	5.26754	2.85798	4.37921	3.0993	4.30451	4.86493	2.7137	4.02945	3.1127	2.67807	3.34767	4.24031	2.97636	4.69153	2.58976	4.39369	1.54102	5.12598	2.34767	5.93145	3.91552	4.13586	4.09592	4.61824
2.86592	6.89542	5.21101	5.72738	4.65935	2.21412	5.06307	0.575312	5.42794	5.09085	3.58376	4.69655	4.86839	2.852	3.54844	2.40599	1.22651	3.36597	3.09592	4.52732	1.76553	2.66903	1.59455	0.632268	3.1375	3.84197	5.68482	4.35685	5.55336	1.18269	3.65992	6.17712	3.4957	7.63938	4.30524	1.84398	2.10769	4.13258
2.62527	5.55919	3.41819	5.23343	4.63981	2.26903	5.27128	0.505891	5.03958	4.32912	2.27798	3.28392	6.22612	1.3505	4.8166	2.70929	1.1177	1.9782	6.91767	4.72901	2.12763	4.03034	2.43029	0.722466	2.37573	4.6605	6.10769	3.95606	6.0492	2.73335	3.21723	4.36177	3.23266	6.60288	5.09424	3.07039	3.60999	3.73118
3.43029	5.01792	4.14486	4.95373	3.15704	1.12433	5.82299	0	6.14119	3.65764	1.8953	6.02813	9.47903	1.13093	4.1334	3.47638	1.22651	1.96347	7.48349	5.11061	1.45418	4.30524	2.8679	0.925999	3.51728	4.86096	6.62702	4.74792	0.584963	3.18903	2.45154	4.26529	1.38405	5.93687	4.67525	2.83794	4.48027	2.5435
2.81967	6.20085	6.05723	4.765	3.4489	1.99277	4.50589	0.0703893	5.17752	4.0321	2.99639	5.22959	5.05658	2.47249	3.60881	3.23573	1.21412	1.91456	2.55582	3.92505	2.87184	2.38957	2.08746	1.44361	4.16108	4.0365	5.21218	4.5404	4.92172	2.78241	3.1811	3.5656	3.65878	8.27328	2.61824	1.95606	4.67751	4.75435
3.60881	4.87184	4.87036	5.70819	5.64789	3.22651	4.52669	1.07039	4.21023	4.49313	2.45943	3.16832	5.2407	2.74846	3.52982	1.48543	2.47508	3.34767	4.44559	4.82171	3.55949	3.27947	2.65992	2.5008	3.59694	3.48285	4.84248	4.80374	1.9782	2.85	3.75596	4.37712	3.7148	5.30488	6.22033	2.16993	2.04614	3.93074
3.03386	4.37434	4.77873	4.08661	5.82451	3.90977	2.44361	1.59455	3.19692	4.40939	3.33485	1.18903	4.8505	0.526069	2.5008	0.918386	1.55582	2.16027	9.53243	3.94392	3.88655	4.06264	3.27352	2.44626	3.74953	3.26303	3.67016	4.66789	3.42492	3.55949	4.71315	3.42626	4.2426	5.78188	5.7498	1.81147	3.89336	3.60881
3.15543	2.5656	1.35614	0.925999	2.16672	1.04963	3.61824	1.61353	2.76129	3.26153	0.85599	2.31615	2.55582	0	0.443607	1.852	0.321928	1.07039	0.485427	2.27501	0.464668	1.65535	0.807355	1.53107	2.60881	2.11103	0.678072	4.50843	0.823749	2.19535	1.29866	3.77821	1.04264	3.69377	1.87184	1.69153	0.970854	0.214125
3.14893	3.38543	4.28318	4.93121	2.81762	2.45943	4.36737	4.03562	2.42223	3.9364	3.97361	0.464668	2.73552	3.8846	5.89869	0.871844	2.0036	4.18903	0.613532	4.38336	4.39506	2.31615	2.99458	3.77821	2.51096	2.75489	4.1819	4.4957	6.03254	3.60644	4.70432	3.63807	3.23266	3.52982	6.19751	3.96255	2.26303	3.926
1.93357	8.45344	4.23266	3.93263	6.10936	2.1375	2.89142	0.970854	3.71918	4.51916	4.17951	0.678072	2.44626	2.48027	4.36036	1.1375	0.356144	2.43829	2.25399	2.8953	3.32625	2.63459	1.61824	0.495695	2.74846	2.926	5.30342	2.11437	5.90833	3.39232	5.00495	3.5373	3.92315	5.78136	6.99401	2.12763	2.43029	5.12763
2.75916	4.13093	4.89191	4.60644	4.35544	3.43429	4.15623	1.78241	4.6427	3.96532	3.5656	1.35614	4.16591	2.34483	4.07382	2.09761	1.73552	2.52607	8.71363	3.94579	3.22805	3.51223	3.05658	3.23419	3.04789	3.99095	4.82833	4.81301	5.34873	2.80735	4.59335	2.7866	3.75275	5.67101	3.85699	4.0268	3.10601	2.85798
2.59932	4.34979	5.2902	4.58736	4.5292	3.8166	2.44626	2.46728	4.12102	3.96717	2.82782	0.956057	3.54102	2.6893	2.21101	1.46467	0.918386	2.56316	3.33056	5.17313	3.08406	4.2211	3.95699	3.03562	2.92979	2.25399	5.08108	4.0027	3.23419	4.0365	4.83592	4.81558	3.24489	5.02059	4.29425	4.01346	5.44294	2.26604
2.08746	3.58856	3.65191	5.57259	0.15056	0.400538	4.75061	3.80219	2.89724	3.70819	4.38198	0.85599	2.50335	4.03738	7.14425	1.22033	1.26903	4.07553	0.263034	2.89918	3.91073	2.9241	2.14078	3.17792	2.0635	2.64155	5.21412	3.48414	5.43663	3.35332	5.53885	4.07039	3.6311	2.9855	6.4888	5.09972	1	2.45681
3.2765	5.25626	3.21878	5.01748	5.2502	3.10266	2.35332	0.757023	2.42492	3.82171	2.75275	1.05658	3.69265	2.14731	2.31904	0.910733	1.07039	1.95606	5.59276	5.38612	4.42559	3.29866	1.774	2.12433	3.10769	4.07125	2.3978	5.09381	1.08406	1.82782	4.54967	1.95233	2.35332	4.6241	6.85474	4.14405	4.3512	4.337
3.6792	5.60792	4.04002	6.57334	2.51602	1.79077	4.75916	1.26903	3.95327	4.26604	2.97636	1.95233	4.89288	3.60763	5.59694	1.95233	1.28096	3.488	6.73633	2.99277	2.59216	3.78973	2.87578	2.18269	2.05311	4.53107	5.49217	4.65019	5.56407	3.48929	4.56194	5.06048	3.02148	5.18547	4.70377	2.54844	2.34483	4.39712
3.68818	3.73985	3.99639	4.8846	4.26604	3.20163	3.76022	1.5656	4.3875	4.24489	3.20633	1.98914	6.06609	2.19219	4.2891	1.37851	2.15704	2.21723	5.24146	4.7252	3.26604	4.19771	4.15623	2.52105	3.15218	4.25927	3.9279	5.06781	3.56925	3.15543	4.34341	3.04439	2.57773	4.16832	3.60881	4.23343	5.62848	2.93923
3.5656	4.97591	4.98778	6.61912	4.76075	3.69265	3.30451	1.81967	5.07253	4.21878	2.08746	1.69599	4.98914	3.40599	3.92029	1.25701	0.992768	2.74846	5.59096	4.1416	3.32912	3.45286	0.847997	2.62293	3.47768	3.70598	3.65992	5.66704	4.67299	3.89627	4.44956	5.64357	4.84549	5.3107	5.16591	3.03562	1.75275	1.81147
1.87184	3.90014	4.38681	4.51349	1.16993	0.516015	5.07168	3.87676	3.49185	3.04789	4.61706	0.847997	3.67243	4.13093	6.13031	1.66903	0.604071	3.90785	0.263034	2.16993	4.33271	3.5741	2.01078	2.73118	2.01078	3.42089	4.57168	3.45812	6.09043	3.73985	6.03584	4.52105	4.09424	3.03562	5.38128	3.9279	1.5008	2.93546
2.44361	2.36177	2.27501	1.05658	2.7761	1.42761	1.91839	2.80116	2.54597	2.54102	0.713696	1.63691	1.61353	1.1177	0.687061	1.03562	0.704872	0.62293	1.93734	1.26903	0.62293	0.641546	0.275007	1.85599	2.28688	1.85599	0.748461	3.48929	1.18269	1.31034	0.83996	4.50526	0.903038	1.7137	3.39917	1.1177	0.765535	0.201634
0.449946	0.369058	0.288443	0.348473	1.72287	1.59435	0.0958336	0.766369	0.849568	2.49995	0.593633	2.31338	2.59889	0.270682	0.152639	2.03392	1.76923	0.41896	18.4413	0.293578	0.245503	1.56527	0.497375	0.915542	0.505554	0.701344	0.601079	0.777867	5.60077	2.44413	0.292063	0.8608	0.857528	1.93595	0.113703	0.383858	2.04292	1.04516
0.38855	0.646811	0.298234	0.561526	1.96431	0.697083	0.155091	1.10258	2.00392	2.24052	0.470204	0.969246	1.99859	0.251081	0.149314	3.05334	1.1158	0.367154	38.7386	0.71957	0.245906	0.796696	0.44961	1.0332	0.572775	1.03475	0.541357	0.915726	3.21795	1.07661	0.651725	0.971361	0.676769	1.87786	0.302346	0.469653	1.37921	1.49093
0.438899	0.533252	0.45387	0.488704	0.58185	3.0227	0.066295	0.741569	0.971661	3.62756	0.541015	3.71075	1.96254	0.306788	0.288542	3.24367	1.5948	0.596806	2.98241	0.245146	0.14994	1.38279	0.350817	1.98742	0.772839	1.09845	0.554766	1.29728	3.6255	0.962943	0.538082	0.86367	0.383273	1.46533	0.123564	0.274088	0.941868	3.06203
0.777106	1.86858	0.915872	1.11509	0.170805	0.533115	1.02489	0.465435	0.851796	1.57314	0.950153	1.11194	0.89531	1.02448	0.660912	1.49933	0.631258	0.689411	0.97864	0.569506	0.549514	1.20347	1.87805	2.20056	0.78241	1.20977	1.12378	1.24076	1.80861	2.66469	0.949025	1.3637	0.206682	3.67857	0.500189	0.53577	1.72239	0.707342
1.05484	1.24153	2.27444	1.97115	0.351064	0.381209	1.28655	1.15087	0.936375	1.01146	0.861063	0.527891	0.264784	1.25513	2.43876	0.932421	2.21793	0.813805	0.54011	0.376721	0.613357	0.497267	1.49076	0.697656	0.658334	2.34738	1.66582	2.10806	1.47485	0.514737	1.18131	1.02056	0.241478	0.704187	0.980973	0.379531	0.632938	0.540037
1.57813	1.07268	1.0603	1.55913	9.43331	1.72176	1.05584	1.09369	1.41645	0.762804	0.538625	0.88756	1.54858	1.18452	0.588161	1.01065	0.911884	1.23483	2.0735	0.678563	1.04487	0.721834	0.640818	0.795477	1.04254	1.34939	0.821804	2.57358	0.731241	0.693686	0.565017	1.60987	1.36201	1.37546	2.26728	0.34267	1.03663	2.29415
1.77373	0.799972	0.663673	0.558952	1.43501	1.24441	1.94731	0.486733	5.14556	1.36044	0.570088	5.58766	12.7156	0.277248	0.727814	2.17274	1.12834	0.488961	7.11121	1.26913	0.228121	2.25598	1.0729	0.69956	0.993808	2.8508	0.871648	3.07429	1.88473	1.28223	0.553213	1.03715	0.242195	1.36054	0.384622	1.17833	1.53907	0.904482
1.05831	0.294918	0.410467	0.326024	13.9793	3.04729	0.263412	1.29299	1.12735	0.870363	0.808596	0.914895	1.57701	0.220734	0.171329	0.827145	1.89593	0.376387	3.02738	1.22987	1.27021	0.464992	0.62181	0.633175	1.91321	2.00496	0.308381	3.0179	0.833746	0.589534	0.649685	0.559954	0.541768	0.946404	1.14871	1.44009	2.66245	0.83647
0.376416	0.613419	0.929817	0.954231	0.135277	1.10268	0.612643	1.21822	1.26042	0.773129	1.55218	1.11781	0.424582	1.62548	1.75999	1.33321	0.925418	1.10506	1.01686	0.136185	0.799969	1.00469	0.468592	0.621372	0.853874	0.878231	1.37552	0.537049	2.46667	1.07711	1.93809	1.08289	1.76244	0.981892	0.832665	2.98201	0.618993	2.28727
1.55656	3.5124	1.21184	0.405728	3.35939	1.93241	1.449	0.869237	1.11097	0.923992	0.652709	1.9229	3.995	0.62731	0.275987	1.1141	0.741046	0.731057	5.137	0.760317	0.800636	1.07905	1.68747	0.895105	0.95593	1.75729	0.651818	3.21404	0.850562	1.61817	1.8955	1.3814	0.486878	2.12963	0.839974	0.717105	1.95264	1.6239
0.640171	1.236	1.42853	1.34588	0.182211	0.739676	1.89064	0.600928	0.835815	1.03188	1.12802	0.727381	1.03667	1.46897	11.9171	0.782338	0.770642	0.953024	0.588814	0.351701	0.272349	0.998872	0.682575	0.733762	1.09602	0.748762	2.80229	0.811911	1.44922	1.29018	0.604269	0.732686	0.862151	0.947544	3.44905	5.56405	0.292822	0.564614
1.03105	0.674766	0.955947	0.612906	2.012	1.71261	0.282159	0.221811	11.7312	0.824874	0.51818	1.55583	2.9392	1.02459	0.819916	0.815326	1.49003	0.678357	2.63445	0.541507	0.0767586	0.539573	1.28213	2.16073	0.582107	1.41374	0.816358	5.07372	1.53408	0.493161	0.742631	0.457192	0.355213	1.17734	0.492277	1.50396	1.92036	2.2585
0.739618	0.882236	0.91305	1.02203	3.48895	2.97097	1.78703	1.19495	0.644165	1.18428	0.817052	1.01234	1.12316	0.406072	3.15428	1.2027	0.977512	0.631641	0.735167	0.549804	0.410523	0.852982	0.883479	0.815028	0.806555	0.817639	2.6052	0.685618	1.4646	1.59622	0.775959	0.0800873	0.808346	0.962197	2.0507	2.60611	0.865233	0.168875
1.50129	1.50586	1.56	0.76412	1.32273	0.813256	0.886204	0.323713	1.62901	1.69684	0.939266	0.890389	1.79212	0.661853	0.299707	1.03676	0.610025	0.473992	6.69993	1.97302	1.03448	0.630075	2.74406	1.1588	2.00557	1.00824	0.677341	8.40272	0.578132	1.10048	0.419845	1.43998	0.28216	1.9316	0.311497	0.340227	1.90646	0.980638
1.62693	1.44352	1.12523	2.80366	0.899191	0.789912	2.1556	0.624146	2.03078	0.953755	1.14687	0.84666	3.81907	1.85756	0.980235	1.36606	1.86612	2.37805	3.87891	1.22367	0.713277	1.24823	0.713493	0.457689	0.556103	4.12087	0.741441	11.0319	0.797395	1.44979	0.701335	1.27743	0.650865	0.878964	1.22818	1.12645	0.899122	1.36009
1.8719	1.92844	1.87885	1.68965	2.06831	0.976722	1.16004	0.417907	1.92436	1.52371	1.24795	1.62636	1.37913	1.16191	1.45191	1.05792	1.33346	1.23378	0.958014	2.17688	0.400552	0.866421	0.611506	1.43421	0.892626	2.7611	0.869041	3.38601	1.17399	0.70175	0.455259	1.87913	0.541423	1.35519	0.745967	0.620543	0.448879	1.01545
1.56366	1.14954	0.763381	1.22689	3.44576	1.89845	1.0759	0.352286	0.659774	0.969637	0.892352	0.550129	3.68218	0.627358	0.446639	0.820914	1.0026	1.68972	0.574105	1.59372	0.46081	1.05618	1.38176	1.90404	1.05767	1.45362	0.517349	1.54811	0.792131	0.870805	0.234209	1.71765	0.289603	0.843172	0.581802	0.935666	5.22491	0.768226
1.9318	0.802448	1.22782	1.1823	6.69485	2.31307	1.47598	0.506394	3.0815	0.948031	0.774719	2.96007	4.07214	1.38765	1.06155	1.18071	0.617268	1.41701	30.7297	1.26512	1.12109	1.63684	1.77599	0.677489	1.7534	2.17749	0.474892	2.45082	0.436838	1.01769	0.872131	1.26941	0.301554	1.4336	0.986313	2.77452	1.94481	1.06245
0.594677	0.634504	0.67523	0.687795	2.70745	1.17994	0.576889	1.45924	0.685949	0.803288	1.08559	1.03424	1.44733	1.10189	1.81758	1.14348	0.929063	1.02626	2.21598	0.273073	1.13535	1.19814	0.59972	0.621682	0.770435	1.04367	0.856437	1.3349	1.91752	0.708814	1.73435	0.705771	0.840294	0.851104	1.32166	1.76807	0.593055	1.31999
0.821377	1.74696	1.41152	1.27248	2.41628	1.1466	1.7835	0.519643	2.01113	1.59224	1.14401	3.20962	2.96659	0.796503	0.208048	1.7012	1.0484	0.615389	14.7658	0.818057	0.488375	1.07796	1.31934	1.33831	1.98557	1.5412	1.91738	3.54479	0.485454	0.936276	0.42648	1.50615	0.9303	1.71882	0.382759	0.557517	2.00526	0.914
1.09308	0.994507	1.663	0.781329	9.8842	3.30843	1.2066	1.08161	0.760792	1.26266	0.865968	1.50334	1.31893	0.532734	0.642452	0.978108	0.728506	0.812519	3.38273	1.27084	1.34572	0.813526	0.682747	0.9287	1.05706	1.23052	0.529564	1.27745	0.976648	0.753704	1.06689	1.23464	0.763162	1.90886	0.473316	1.18143	1.83769	1.00129
0.309941	0.862274	0.489879	0.246883	10.398	4.45413	0.348293	1.13255	1.27124	0.876507	0.453603	1.39861	0.665387	0.272525	0.186986	1.10256	0.971538	0.600579	7.23647	1.09088	1.0616	0.663226	0.643907	1.44248	0.629625	3.14085	0.197341	1.17309	0.689973	0.281496	1.42488	1.38404	0.327148	1.25308	0.223793	6.95578	1.11901	2.49602
0.67503	1.4428	1.43521	0.847328	5.30199	1.94857	1.34925	0.563967	1.11165	0.892677	0.745185	1.92278	1.23341	0.323111	0.0819248	1.59671	0.734693	0.829224	4.1147	2.22702	1.74747	1.1055	1.87817	1.5905	1.59409	0.464473	1.16242	2.70484	0.607241	1.24173	1.01604	1.56532	0.563276	1.79412	1.24235	0.959827	2.20668	1.35617
1.00028	0.695866	0.913441	0.93833	2.61951	1.32438	0.612952	0.917714	1.0471	0.782981	0.843086	1.17884	1.65687	1.26347	1.52403	0.840335	0.804855	0.825525	11.9548	0.796571	0.760483	1.1699	0.778409	0.717587	0.988453	1.6279	1.09435	1.0954	1.19083	0.881756	2.09321	0.839565	1.0189	1.22666	0.791144	1.77515	0.924327	1.77278
1.92305	0.797976	0.829418	1.64499	2.69717	1.29804	0.658156	1.25249	1.31817	1.51383	0.431004	2.30375	9.19772	0.632038	0.826047	0.991372	0.806395	0.570623	12.9486	0.877875	0.643957	0.626024	1.56465	0.830288	1.29554	1.76639	0.62163	2.1534	0.879633	0.981835	0.769019	0.930638	0.399802	0.944146	0.658518	1.3426	2.10247	1.03805
2.41697	1.08318	0.56419	1.38529	4.68338	2.25382	1.27087	0.523276	1.87124	1.52122	0.505869	3.71836	3.95974	0.451353	0.828266	1.05417	1.63527	0.669064	34.2981	0.971239	0.418651	1.10318	1.21243	0.78021	1.62197	1.70861	1.59662	3.3048	0.574853	0.895979	0.371385	1.07212	0.533569	1.71008	0.933558	1.56102	0.939155	0.761649
1.15417	1.01609	1.0927	0.658249	0.694991	0.703563	2.36562	0.831553	2.75106	3.98013	0.602025	4.32171	3.79195	0.114663	1.69898	2.89362	0.616667	1.24117	35.0062	0.537765	0.0679584	2.58175	0.747659	1.83018	0.846433	1.83118	1.8501	0.783472	0.705786	1.19478	0.455795	1.22915	0.23277	1.32165	0.782578	1.49425	1.34941	0.507566
0.596735	1.28002	0.424801	0.537741	5.28628	2.01786	0.100822	0.571643	1.56584	2.68412	0.511289	1.49248	2.24521	0.313714	0.222983	1.72833	1.45026	0.327644	4.41647	0.253	0.498024	0.782456	0.392446	1.28177	0.860496	1.73008	0.458691	7.21938	1.3078	2.02936	0.595773	0.854669	0.753496	1.55586	0.187071	0.502436	1.05857	1.31044
0.57659	1.68778	1.03833	2.52256	1.00204	0.580444	0.823536	0.763967	0.97884	1.91716	1.21491	0.603681	0.764809	1.14108	0.315224	0.644195	0.430985	1.55823	1.63292	1.26111	0.957785	1.13871	2.48434	1.38167	0.564676	0.836992	0.355225	2.20857	2.01564	2.87071	0.929892	1.07056	1.64612	0.755673	0.963087	1.92287	1.30904	0.63657
1.02922	0.833415	1.4578	0.871629	3.50981	1.6603	1.47821	0.660678	2.08291	0.613846	1.09027	0.597404	0.23791	0.887493	0.714845	0.816788	0.81577	2.11914	0.483792	0.374602	1.69212	0.77481	1.1297	0.729208	0.552155	1.09961	0.584498	2.24743	0.983817	0.512779	1.31744	0.69374	0.696981	1.7588	1.17522	0.843326	0.552948	1.0307
0.938464	0.437309	0.678411	0.99759	4.89974	1.28565	1.33002	0.741295	0.885409	0.90841	0.990388	1.13685	1.60047	0.707894	3.77013	1.25022	0.710451	0.73682	3.27572	0.972636	1.43976	0.815485	1.09437	0.656099	0.968458	1.60277	1.61787	1.31001	0.726883	0.772365	0.694776	0.675636	0.628481	0.65774	3.28762	1.90819	0.998673	0.778662
1.28572	0.271813	0.891847	4.6574	3.94672	1.89878	0.32454	1.78193	0.553313	0.579318	0.485878	0.490339	0.516105	0.676895	0.137379	0.622156	1.74069	0.29467	0.632605	0.452879	1.27854	0.341182	0.380631	0.687467	0.846465	1.54055	0.28548	0.975415	0.97002	1.03442	0.370641	1.14054	0.901432	1.09791	2.09161	1.22488	0.75913	0.956516
2.14048	1	0.396744	0.388609	1.81281	1.69917	1	0.262877	4.5368	1.42614	0.77701	3.83441	1.38811	0.341387	0.406422	1.83436	1.6306	0.490246	4.73678	1.21509	0.283746	1.25876	1.03525	0.788199	1.32357	2.82937	0.551863	12.8736	1.97556	1.39139	0.503375	0.97965	0.200603	1.13157	0.628307	0.766526	0.926486	1.98096
1.0089	0.328297	0.297667	0.513138	10.0122	6.02086	0.305946	0.411664	0.403607	0.870328	1.40298	0.592248	0.245619	0.438715	0.918571	0.615316	0.794947	0.298233	9.4753	0.951388	0.83106	1.10743	1.90423	1.64315	0.453468	1.21981	0.354951	6.78715	0.468135	1.02355	0.372317	0.536946	0.168021	1.04897	2.16891	1.43002	0.648623	0.60753
0.352541	0.866545	0.883949	1.17375	0.2521	0.355723	0.592731	1.14626	1.27577	0.763493	1.93081	0.657639	0.381399	2.60309	5.10512	0.875888	1.15714	1.21708	1.07532	0.280721	1.58002	0.899298	0.585745	1.71716	0.68158	0.910891	3.34518	0.964064	2.22418	1.01707	1.57072	0.795911	1.05252	0.727314	1.36524	2.91949	0.366045	1.30692
1.96897	0.96869	0.725303	1.17705	2.74311	1.07626	1.39753	0.712857	1.0078	1.13097	0.768955	1.12939	1.78501	0.397682	2.99957	1.19049	1.1696	1.06728	1.00175	0.923334	0.475944	0.696545	1.28915	0.970361	1.01534	1.81329	2.05577	2.08426	1.07017	1.41515	0.775038	1.09365	0.809379	0.835715	3.08848	2.88371	2.00591	1.82809
1.65822	0.310213	0.549856	0.424071	10.8709	3.85075	0.280287	0.964535	0.820021	1.144	0.769867	1.51123	2.91277	0.615977	0.385587	0.754544	1.22967	0.81351	2.97798	0.512551	1.1048	1.11047	0.769255	0.929053	1.28892	1.31189	0.345145	0.979952	1.47631	0.860451	1.70884	1.22197	0.98991	1.35198	0.69244	0.351502	1.02336	1.3772
0.784632	1.76244	1.04034	1.25914	4.95684	1.95891	0.858438	1.46845	0.820658	0.749305	1.17034	0.864742	0.370365	1.1851	0.912032	0.946782	2.08047	0.484559	4.47822	0.535861	0.485167	1.46835	1.68825	0.925771	0.86845	0.976994	0.811439	3.2443	1.53036	1.35352	0.568355	1.12514	0.685375	1.51385	0.314938	0.886375	1.39154	0.68727
2.09127	1.19526	0.521547	1.30617	2.83378	1.86933	1.35264	0.588888	2.40393	1.26594	0.947958	2.26477	2.74285	0.455751	2.78692	1.33815	1.15729	0.659398	20.0795	1.07017	0.223243	2.60812	0.940708	1.01359	0.710328	3.90833	2.2858	1.90713	0.62066	1.49071	0.471651	2.16231	0.366569	1.14382	1.48577	3.49368	1.48949	0.913004
1.96048	1.38633	0.47847	1.23558	2.56398	2.17318	0.610783	0.64447	1.29861	2.30226	1.11314	0.790467	3.48549	1.24903	2.1302	0.977673	4.26042	1.13907	1.90179	1.22484	0.265967	1.20885	0.811727	0.638366	0.942755	5.54337	0.512209	5.74917	0.875561	1.1614	0.367951	2.04444	0.583329	1.73897	0.751549	0.945907	1.03018	0.955238
1.58141	0.75417	0.762227	0.623271	1.81788	0.888696	0.622302	0.419751	3.92577	1.23505	0.502417	2.2023	4.62387	0.362528	0.833326	1.72399	2.81439	0.546365	5.91269	1.3776	0.428791	0.692423	1.41128	0.937243	1.30207	4.36592	0.756791	13.1818	0.958314	1.31577	0.500516	0.915721	0.245836	1.21176	0.532535	0.477781	2.15492	1.06173
1.25624	0.268655	0.304764	1.41694	12.1665	4.24235	0.178516	1.3799	0.794106	0.496122	1.19182	0.88927	1.42263	0.35782	0.176036	0.530265	0.639295	0.426098	2.89512	0.961942	0.588773	0.689508	1.96185	0.799406	0.650345	0.559364	0.34178	0.312722	0.525158	0.150754	0.331912	0.483742	0.39937	1.57979	0.703615	5.46629	0.579022	1.03775
1.74981	0.763623	0.675384	1.21599	4.40815	1.73929	1.39419	0.648167	0.771184	0.623155	1.33226	2.00345	2.04976	0.467083	1.61861	1.4719	1.90798	0.612412	8.49185	0.686683	0.439431	1.1224	2.09329	0.731565	0.705814	1.15034	0.640279	4.02076	1.26657	0.753786	0.451216	0.9228	0.270444	2.20543	0.523733	1.13253	1.3514	0.712454
1.05177	5.36312	1.12872	0.795727	3.34282	1.13361	1.28928	0.581293	1.01582	1.39413	1.18643	1.79899	3.19299	0.291373	0.166246	1.11237	0.544244	1.18303	14.4186	2.05687	1.74203	1.02843	1.79058	0.855133	1.15789	0.651163	0.643507	1.86574	1.24898	1.06651	0.70913	1.204	0.754622	1.26493	0.708485	0.669495	1.18781	1.39226
1.06435	1.54574	1.55488	0.72738	1.66839	1.35866	0.919481	0.73416	0.613322	1.44962	1.1692	0.621183	0.189823	0.805282	0.32459	0.930896	0.884856	0.879273	0.345963	0.477968	0.447783	1.21816	2.35517	0.608341	0.796687	1.23933	1.05761	2.11763	1.81616	2.20393	1.35586	0.420341	0.574597	1.58036	0.589745	0.911515	1.42404	0.840858
2.05629	1.37537	0.88253	0.968473	2.88658	0.973047	3.50682	0.239372	2.30081	1.8877	0.810218	4.19784	3.34771	0.232563	0.388643	1.70444	0.651921	0.60486	13.4548	1.62216	0.53411	0.837468	1.99974	1.23847	1.46261	1.65727	0.689646	2.05962	0.567068	2.442	0.550858	2.63727	0.104133	1.98116	0.960148	0.975046	0.782656	0.703278
0.923818	1.31459	1.72424	0.701671	2.72043	1.61369	0.765612	0.571956	0.799588	1.64177	0.727683	1.54337	0.63994	1.32724	2.08131	1.02844	0.965223	0.831057	1.20263	0.406295	0.64718	0.813075	0.690675	0.992806	1.10909	1.14562	0.884033	0.774106	1.10342	0.68408	1.021	1.17293	0.754645	1.30467	0.530097	0.683023	0.651017	1.01678

## Sheet: MRGs cox (validation)
ABCA1	ACSF2	AMT	BDH2	BIRC5	BUB1B	CSF1R	DGKB	FSTL3	GALNT10	GPD1L	HK3	HMOX1	HSD17B6	HSPA2	JAK3	LIPG	MAOA	MMP9	MTHFD2	NUDT11	PDGFB	PDGFC	PDPR	PFKFB4	PIM1	PLA2G4C	PLOD2	PRODH	PTPRE	PTPRN2	QPRT	RHBDL3	SLC27A3	SLC44A1	TMTC4	TRIB3	WFDC2
5.33485	3.66448	2.95977	5.31868	4.75435	2.89724	6.23802	1.58496	3.44493	4.86443	3.34341	3.12598	6.64097	2.37016	5.25134	1.81147	3.03562	2.97636	3.6893	4.61471	3.12433	3.80116	4.19692	3.51728	2.7761	4.22728	5.08491	4.55827	2.53854	3.89239	3.20633	4.54844	2.15056	3.70708	6.35738	3.83289	3.04789	1.65535
4.63887	2.09068	1.68553	3.69965	3.70816	2.05185	5.23222	0.884857	3.8527	4.04767	2.01217	2.149	6.61763	0.93604	2.46173	1.64704	1.66219	2.34963	6.57334	3.15166	2.85929	3.17644	3.06565	2.75799	2.12722	4.01134	1.56041	5.24638	0.558629	2.54528	4.05408	3.61745	1.99048	2.70855	3.65981	3.0032	3.10183	1.66551
2.86429	1.17398	1.4059	2.04056	3.88478	2.15263	4.97252	0.49918	2.65636	3.08129	2.17281	1.96341	7.22839	0.702138	2.89588	1.97048	0.485091	2.05151	5.49642	3.09764	2.5911	5.41766	2.49243	2.46423	2.55156	4.02932	2.56494	2.55806	1.25532	2.73283	5.03958	3.50028	1.90693	3.06007	3.35646	2.50456	4.07648	1.75379
3.46656	1.78767	0.623473	4.72171	4.53136	2.02996	6.05308	2.06283	2.3289	4.05236	1.92585	0.654776	4.77849	2.16776	3.99607	0.524564	0.758532	4.81832	0.353154	4.17725	4.70376	3.37159	2.49488	1.43021	1.38514	2.97035	2.84734	2.88107	0.466163	2.45976	3.7064	2.54174	2.75662	2.02258	4.65786	1.96807	1.55538	0.257416
2.58241	2.28455	2.36093	3.95949	3.68719	1.65933	5.29823	2.55025	1.6833	2.99527	4.53429	0.636107	4.2795	1.03079	2.58067	0.563955	0.739095	4.45696	1.41057	2.56854	4.22538	3.78945	3.21529	2.30675	1.88525	3.14006	1.70361	4.13882	2.05574	1.62439	5.24972	3.57894	2.7625	2.73409	3.39175	2.65976	2.75139	1.06234
3.76319	3.11927	2.63766	3.39955	3.66498	1.43155	5.86533	1.18743	2.1261	2.94771	4.07821	1.86783	5.51739	3.20272	5.61664	1.77166	1.47826	2.69083	2.09798	3.72594	1.79549	3.60276	3.58198	2.83933	1.68551	3.795	2.32943	3.0162	1.70601	1.90489	3.74512	3.49523	2.13772	5.44346	3.4601	3.10377	3.25836	1.03849
4.41227	2.80572	2.73804	4.59436	2.94645	1.0978	5.76391	0.332518	2.97934	3.20986	2.80236	3.43805	7.25585	1.87446	2.86326	2.35166	0.866565	3.26231	5.31361	3.71951	3.32286	2.91853	2.70878	2.31702	2.21525	3.34893	2.01436	3.86721	1.06634	2.44358	4.2015	4.15067	1.27709	2.6108	3.64484	2.63809	2.1039	1.56858
2.93889	1.61212	2.22213	3.42581	4.44336	2.75186	3.75287	2.01609	2.02675	2.4647	2.98137	0.746027	4.69716	1.2063	2.27335	0.37044	1.80674	2.9616	3.23572	3.5312	3.76431	3.21966	2.65876	2.12532	1.53974	4.88135	2.68599	3.29844	2.29343	1.61284	3.40618	2.76732	2.32559	2.3549	3.74895	3.53717	4.68073	1.07411
3.46874	1.76931	1.82076	4.07867	4.30497	1.76436	5.15806	2.0684	2.79709	2.66536	2.81899	1.82839	7.34071	1.18696	2.3088	1.54302	0.534385	2.76058	6.2167	3.71117	3.48448	3.79912	2.71529	2.35978	1.97289	3.5707	2.15409	2.99939	1.39945	1.87885	4.56072	2.99982	1.74678	2.62892	3.77544	2.70241	3.9502	2.31468
3.28127	2.19494	1.51281	3.41922	3.22723	1.08683	4.97004	2.02737	2.16351	3.74438	3.1435	1.11979	5.41898	1.3023	3.91666	1.656	1.23966	3.06426	0.426769	4.65215	3.1583	3.28773	2.30429	2.46052	1.8628	3.34159	3.03655	2.34324	2.75631	2.14507	3.71597	3.85918	2.57151	2.02808	5.07008	2.55559	2.80068	1.89775
3.40644	2.10726	2.62245	3.79475	4.51068	2.7725	3.99892	1.87355	2.68455	3.3345	3.00084	1.06303	6.18889	1.81209	2.24791	0.880081	1.95089	2.16835	4.72175	2.53959	3.39387	3.11976	2.95646	3.20879	2.9178	4.03218	1.84829	3.79065	1.36283	2.91358	4.20838	3.68026	2.82673	3.83697	3.42307	1.93068	3.71257	1.35058
4.18338	2.199	2.69124	4.47779	2.17746	0.882065	4.78079	0.674779	2.96019	3.1589	2.83712	1.34257	4.65091	4.06973	5.11258	0.608024	0.350417	3.99932	1.64823	2.02803	4.09025	3.39167	2.5482	3.22052	1.78635	4.00259	2.88927	3.4329	2.02271	2.58107	3.93323	3.59369	2.05253	2.44216	4.21944	2.62969	1.76292	1.25673
3.37751	1.72429	1.80716	3.62062	4.87236	2.18378	4.81397	2.97486	2.6444	2.7995	2.95292	1.30235	5.42595	2.47172	4.47883	1.41864	0.901283	2.87805	4.63722	3.49624	4.11396	4.10761	2.9142	2.67042	2.98538	3.34551	2.31351	3.36169	1.22683	2.43975	4.55523	2.70282	2.43416	2.45536	5.34762	2.16795	3.19072	1.81525
3.91193	2.68712	0.866866	3.53235	3.40773	1.846	5.40288	0.714544	2.34309	3.66211	2.83165	2.13907	5.89344	2.06025	2.80961	1.72878	0.251661	3.25898	4.94333	3.5672	2.12193	3.4374	2.98446	2.65656	2.09729	4.01599	2.22961	3.79622	1.10746	3.1395	3.37744	2.11635	1.51722	2.89829	3.78042	1.81767	1.96558	0.924353
3.4224	0.407935	0.822037	3.75715	4.19413	3.03905	4.13477	0.833612	1.98853	2.97655	2.87478	0.547921	5.37095	1.87809	2.22283	0.815408	0.057026	1.13973	1.7187	5.15645	3.89992	2.7401	3.49862	2.46302	1.83517	2.32066	1.8419	3.36533	0.114806	2.03277	3.33263	4.44103	1.08748	1.87415	4.87105	2.15115	5.98687	0.806638
2.98096	1.12984	2.9067	3.04475	5.00654	3.57119	3.30346	1.01676	2.49749	2.44136	2.84705	0.732497	3.50376	0.672423	3.55813	0.742618	1.09294	2.55755	2.82745	3.20902	3.66212	3.48307	2.87233	3.337	2.41957	3.93442	1.98819	2.20507	2.02364	2.70913	4.92904	2.96448	2.27529	3.31906	2.84808	4.53369	3.05246	2.35041
3.93776	2.25654	0.674344	3.52846	3.29317	1.51178	5.32595	0.548075	1.67264	4.53009	2.98966	1.55101	5.66359	1.39098	4.20433	1.53002	1.27997	2.81374	3.76207	3.47326	1.89931	2.21466	2.29473	1.17255	2.07605	3.76459	2.25951	3.75081	0.36194	1.93229	3.88558	3.55097	0.544093	2.23998	3.80314	1.89864	1.25518	1.02287
2.99305	1.57448	1.23091	3.425	3.42205	1.71991	5.60771	0.291515	5.5012	4.00017	2.48796	2.72167	6.06206	2.18203	2.097	2.20009	1.25105	2.67753	4.24707	4.81272	3.03241	2.61995	3.60928	2.2725	1.76328	5.47361	1.02442	5.08478	0.226801	2.3819	2.84449	2.07464	1.08238	2.03582	3.71695	2.5471	3.62554	1.46791
2.70828	2.46796	2.38822	3.71068	3.58448	1.4016	5.82739	1.40307	2.60291	2.76025	3.63589	1.16698	5.3829	0.778756	2.84413	2.02302	1.44949	2.31858	2.11803	3.93197	3.36061	4.49264	3.88101	2.81886	2.17455	3.57837	2.52856	3.82798	0.860131	2.08664	4.55873	2.73959	1.44416	3.18163	3.19522	2.97158	2.8352	1.52729
2.52759	1.99151	1.77812	3.70036	5.2896	1.80563	5.04663	1.12856	3.86048	3.41579	2.742	1.54034	6.20923	1.93009	3.02624	1.45085	0.1887	2.19583	5.80665	4.2708	4.65467	4.22231	2.90585	2.76915	2.00845	3.46448	1.61123	3.59747	1.3289	2.09087	4.98358	4.03004	2.55218	3.03562	3.7614	1.9095	4.8361	1.87359
2.19113	2.67257	0.606581	3.27594	4.73806	2.73862	5.01388	1.3902	1.46576	4.09107	3.34435	0.8081	4.7955	1.09427	3.75479	0.521825	0.607788	1.98826	3.17977	4.60365	1.63177	3.84997	2.93963	2.32081	2.54338	2.64518	1.68493	3.36883	1.30983	2.59688	4.39128	3.22285	2.15858	2.86774	2.49379	1.90967	4.39784	2.2086
2.44901	1.95793	2.75023	3.56022	4.36105	2.29815	3.86893	1.08027	2.97485	3.74748	2.58116	1.13892	5.8982	1.70402	3.75733	0.876533	0.343569	1.75504	3.54969	2.36296	3.29049	3.44906	2.44171	2.81585	3.24972	3.0351	1.52248	3.64333	0.846665	2.15444	3.76632	2.75544	2.80248	4.19277	3.36414	1.51206	3.7915	1.83492
3.26653	2.78751	2.2572	4.18735	4.00624	2.43429	4.0245	1.83569	2.08721	3.54019	3.03875	0.925193	5.65405	4.46707	3.69136	0.665768	0.65303	3.68105	3.54643	3.08877	3.68118	3.80738	2.21113	3.03379	2.51556	4.55071	2.07707	3.68174	1.34435	3.11593	4.22108	3.40887	2.9918	3.92719	3.23839	2.20293	2.43616	1.91773
3.09253	1.09116	2.20847	2.51517	5.2566	3.70006	4.09876	1.27338	2.35408	2.89879	5.03095	1.16799	4.55925	0.922095	3.97005	0.862344	0.458175	1.71035	1.63503	3.10753	3.96966	2.46911	1.71159	2.84768	3.42184	3.40154	1.14441	4.06612	0.952298	3.62727	4.63173	2.15998	3.55162	3.22543	5.57545	3.18145	1.60179	1.0362
2.42875	2.74635	2.93478	4.81915	3.47891	1.12905	3.74555	1.30498	1.52141	2.99108	2.79514	0.709689	5.0468	4.15248	4.09085	0.306306	0.458065	3.60694	1.53231	2.81034	3.79534	2.1238	2.30236	1.93613	2.15326	2.90047	2.00831	3.76498	2.14388	1.74051	4.57809	4.42612	2.05078	2.88789	3.52115	1.38657	2.35137	2.91146
2.47897	1.22373	1.19995	2.99044	4.84106	2.86888	4.21635	1.25385	2.01002	3.30929	3.57496	0.835431	4.75191	1.10028	2.707	0.95116	0.355872	1.08886	5.22652	2.74177	3.56978	3.12259	4.38268	2.71079	2.85036	3.43319	1.78782	3.29979	0.144073	3.41174	5.28452	2.65168	1.94034	4.39764	3.69927	3.89023	3.06985	2.24732
3.13443	2.40805	2.25407	4.17705	2.71846	1.36184	6.61428	1.44095	1.67126	3.19461	3.62403	2.46837	6.63839	2.31808	2.35342	2.24607	0.494597	3.14109	4.82554	4.88149	3.05005	4.42105	3.92229	2.01064	2.09228	3.88038	1.35496	4.22878	0.468883	3.05017	4.40326	3.57859	1.47082	2.70814	3.06479	2.43449	0.841453	0.839809
2.54186	2.04415	1.10304	4.10999	4.69937	2.07273	3.52913	1.66551	2.60483	2.69381	4.0464	0.790991	5.28934	0.92203	2.30198	0.910812	0.507193	2.79102	6.72928	3.89417	4.60841	3.7198	0.782086	2.06062	2.92547	2.77014	1.9334	4.78373	2.00243	1.02338	3.84809	3.05143	2.69164	2.53828	2.95166	3.06351	3.28606	1.16873
4.41322	2.00985	2.61242	3.88186	4.35883	2.85788	4.02621	2.63016	2.99365	3.02392	2.00541	1.11398	4.89035	2.9964	4.05378	1.12956	0.515051	2.9879	4.66801	4.33869	3.81204	3.14352	3.37696	3.22111	2.64193	3.73654	1.80946	3.7206	1.62954	1.96002	3.73729	4.3835	3.69444	2.82937	5.24323	2.44889	4.02517	2.19257
3.82079	2.0245	2.50812	3.74363	2.89505	1.84541	5.11125	0.785073	3.64362	3.67383	3.3487	1.32344	4.9287	1.6934	2.48139	1.48432	0.719261	2.32433	4.52082	3.60911	3.75506	3.31537	2.7249	3.09245	2.23727	3.99909	2.1023	4.92538	0.883596	2.177	4.07938	2.19768	1.65451	3.36287	2.92976	2.03564	2.26058	1.43762
3.18774	2.13611	2.39023	3.13159	3.46165	1.82394	4.19452	0.232421	3.1373	3.96207	3.04602	0.772523	3.56132	1.86471	2.99806	1.02838	0.623159	2.55652	1.07671	2.94746	2.92241	3.07124	1.96089	3.14532	2.02638	4.87822	2.58784	2.86498	0.616503	2.11438	3.94797	0.987493	1.25502	3.61586	2.7826	2.30135	2.72886	5.07914
3.44181	2.16861	2.72714	3.09164	3.48186	2.53251	4.33182	1.25195	2.92188	4.48787	3.28029	1.32487	5.53499	1.30401	2.00116	0.781352	1.4199	2.18583	3.89764	3.55341	3.7017	3.53681	2.86448	3.39271	2.28689	3.04887	2.12383	3.61353	1.44798	2.15621	3.77781	1.77491	2.13991	4.07026	2.82092	2.31521	3.2756	1.35948
3.12936	2.29484	1.97217	3.36666	3.85521	2.36055	5.10362	2.49951	2.25908	2.54106	3.33428	1.43544	5.69093	2.7471	2.91994	1.68279	2.70222	2.37851	4.18522	2.48811	2.89647	3.55663	4.0018	2.76247	1.90882	3.4833	2.63735	2.57657	1.67748	2.15571	4.51535	3.3994	1.71955	3.32579	3.06946	3.551	2.62745	2.00802
1.12958	2.73531	2.89248	5.51405	4.18015	1.76971	5.15362	2.48604	1.78874	2.56553	5.76245	0.573106	4.40482	1.29381	3.09586	0.745991	2.46497	2.55536	0.833747	5.86449	5.39306	2.53156	2.85519	2.40849	1.68324	2.05629	2.32686	4.00388	0.80245	0.857034	5.66326	3.98207	2.36192	2.18416	3.12299	2.4794	3.06342	2.26476
2.60262	2.23857	0.611375	3.21576	5.86574	2.35316	6.12976	0.594421	2.22649	3.1013	3.11627	0.671716	4.71491	3.11639	1.80728	0.34227	0.0627325	4.0214	3.35318	3.74444	4.92066	2.8529	4.06066	1.52534	1.46633	2.19359	1.23415	3.07538	0.45368	2.12882	4.37487	3.24066	2.10454	3.42439	4.44572	1.70938	2.94608	1.60167
3.9234	1.95508	1.2513	3.11349	2.98334	1.55245	6.65033	0.675851	3.21708	3.75944	2.9698	3.7064	8.01915	1.03293	3.14861	2.86814	1.07719	2.37584	5.19429	3.89614	2.63264	4.28742	2.50267	2.56875	2.4939	5.23648	2.45092	3.79174	1.11854	2.85288	3.46227	2.57616	1.23763	2.43364	3.43591	2.89515	3.31816	1.30067
2.80625	2.08473	2.30768	3.37609	3.37876	1.71957	5.28371	0.517203	4.95932	3.29019	2.31146	2.17212	7.63246	2.20001	3.34121	1.72431	1.27513	2.34685	2.27788	3.13624	2.37136	3.06597	2.42949	3.12306	2.67558	4.20816	2.67053	3.65709	1.66488	2.08873	3.83675	3.30597	2.18817	2.94284	3.46129	1.66381	3.80669	0.834982
3.33702	2.24863	1.12059	3.15549	3.6389	1.86574	5.45888	1.54026	2.66651	3.59302	3.31331	1.56129	5.18504	1.07503	1.99778	1.19931	1.96522	2.60878	3.49386	3.59083	3.09911	3.57865	2.43516	2.16175	3.15657	4.41368	2.14679	4.27587	1.77807	2.74163	3.29505	2.44662	1.61437	2.69079	3.59336	1.5746	3.83612	1.29261
3.79714	2.15257	2.54228	3.9617	3.02231	1.92962	4.43869	1.54513	2.67995	3.33705	4.26576	0.496989	3.99851	1.44642	3.15179	0.69525	0.9062	2.34023	3.11964	3.56656	3.50508	3.53306	4.63417	3.82016	2.02476	2.83508	2.67626	3.85058	1.05606	2.74019	4.15263	1.88712	1.32537	4.46919	2.44878	2.6381	3.64341	1.32871
4.75239	2.28314	2.2331	3.78541	4.22503	1.89398	5.76255	0.986149	4.28217	3.26819	2.60035	2.51573	6.49146	1.48126	3.54644	2.18447	1.94267	3.47626	4.52322	3.83378	3.46729	3.42234	2.48179	2.94508	3.73839	3.90112	1.70915	5.04446	0.751457	2.58804	3.5627	3.71262	2.69925	2.75614	5.15392	2.08743	4.0478	2.24827
4.30639	2.10454	1.95914	3.62954	3.33665	1.53924	5.22884	2.43306	3.80744	3.83785	3.34869	2.17509	5.6828	1.23584	1.89606	2.10185	1.08207	3.14946	5.65693	4.15008	3.43694	3.5275	2.5948	2.95956	2.93437	4.07245	2.19694	4.06021	0.935219	2.58248	3.94166	3.53502	2.42951	2.54417	5.23864	2.11941	2.7205	1.35588
4.56297	2.65601	2.97044	4.14515	4.93216	2.9051	6.07984	1.26221	2.59594	3.67016	2.4674	1.9945	6.20086	2.94586	4.08466	1.91736	1.90633	3.1508	3.2678	3.11689	2.2921	3.33588	2.29588	2.14216	2.79216	4.8034	2.60753	3.23054	0.661376	1.87122	3.82527	4.08265	3.27608	2.8765	3.65618	2.18754	1.47812	1.2401
2.56616	1.50569	1.77938	3.17024	5.38381	2.52008	4.96618	2.23495	3.23396	2.53206	2.68293	1.43616	5.8695	0.991433	3.60473	1.06786	0.689261	2.06038	6.49499	3.07389	3.618	3.82331	2.52099	1.73473	3.07195	3.56305	1.76664	3.65775	1.7907	2.4943	4.01753	2.71627	2.26872	2.78247	5.21274	3.05255	2.79637	2.12896
2.46697	2.37825	0.867516	3.99244	4.03489	2.52327	3.71301	1.17891	3.38244	3.54026	2.99719	0.276456	4.77183	2.23457	4.65671	0.453108	0.415294	2.30811	5.35236	3.5533	4.15766	3.53836	3.17155	2.55938	1.80043	2.37514	2.15152	3.51344	1.01605	2.34028	2.53073	2.60775	1.88768	3.308	3.32097	2.18751	3.75474	0.798626
3.81487	2.31368	2.16871	3.06413	4.14808	2.18986	6.57757	0.971336	2.18459	2.79472	3.61321	1.91284	5.96336	0.859459	3.76655	2.09804	1.64133	2.10042	3.02297	3.19017	3.18105	3.50864	3.9729	2.78535	2.34635	3.6984	2.9016	3.07668	1.78001	1.95394	3.24871	3.58162	2.50149	3.51122	3.6305	3.44895	2.67911	1.09205
4.227	1.74043	1.61137	3.34915	4.20551	2.31741	5.44933	0.803202	3.33879	4.10412	2.80493	1.848	7.17222	1.5446	4.10391	2.04195	1.32595	2.06366	3.4926	3.0884	2.79543	3.92603	2.69598	3.15028	2.38338	3.83647	2.76134	4.0485	1.46216	2.64537	4.34661	3.6766	1.9274	2.82301	4.13276	2.80713	3.10461	2.10829
3.53442	2.09574	1.163	3.40012	4.40982	3.03894	5.71027	0.980811	2.57804	3.3568	2.9495	1.36911	5.44279	1.33332	4.7568	1.23823	4.57677	3.00066	4.76304	3.87711	3.73711	3.92478	1.94962	3.31572	3.43022	3.56095	1.78307	4.5961	1.85517	3.18191	3.02373	3.6253	2.51759	2.63677	3.84097	3.25323	3.70345	1.02356
2.50727	1.9111	0.920759	2.80376	4.33347	2.38227	4.62204	0.117013	1.847	4.36311	3.8432	0.610183	4.4027	1.2616	3.8921	0.441268	1.52418	1.81244	1.60685	3.81694	3.07213	2.95342	3.64431	2.97617	1.97092	2.57437	1.54871	2.53058	0.17833	1.87101	4.67105	3.54086	2.00119	3.86131	3.17418	3.2854	2.24939	0.301106
2.32317	1.41502	1.26559	2.16918	6.00277	3.09741	4.53947	0.911278	3.04421	2.6424	3.21787	0.672583	4.27919	0.882928	4.03529	0.489187	0.342205	2.29124	3.93669	3.94206	4.38583	3.46777	2.91722	1.88496	2.42886	3.57031	2.25237	2.70133	0.903038	2.18972	5.03882	2.35146	2.19399	2.96723	3.4387	3.64033	3.25168	2.23016
3.922	2.60771	1.7522	3.28837	3.08333	1.63656	5.8293	1.05743	2.69962	3.97066	2.43583	1.87968	6.46173	1.35669	3.69691	1.49421	0.612054	1.79789	2.37353	3.50124	2.98777	4.00041	3.47611	2.25994	2.18722	3.38739	2.04384	4.07412	0.456605	2.6915	3.23497	2.533	1.90208	2.68279	3.17409	1.96561	3.30435	0.549269
1.87399	2.47106	2.43459	3.95134	5.29028	2.10206	2.91423	0.66415	3.07372	2.53873	3.8998	0.711898	5.74291	3.40297	2.97935	0.395229	0.265907	1.70515	2.87802	4.73369	4.85189	1.97034	3.74938	1.4724	2.80178	2.22374	2.3382	4.08481	0.402319	1.32496	3.39222	2.77312	1.91887	4.72172	3.1403	2.86952	5.14351	1.57172
3.19174	2.74009	1.04852	3.29575	5.55948	1.7696	4.90537	0.600146	2.76076	3.24458	2.63651	1.84973	7.40818	1.2829	2.63344	1.37475	2.07294	1.43984	6.57781	3.7407	3.29168	3.03615	3.3731	0.964819	3.63644	3.93889	2.14144	4.46547	0.303591	1.99226	3.41639	2.35308	1.25637	2.84761	3.11527	1.94073	3.91034	2.74744
3.65159	2.66163	3.95782	3.56898	2.48176	1.80931	4.8612	2.19153	4.67048	3.83958	3.25208	1.3733	3.72138	3.88291	4.75695	1.5978	2.565	3.29377	2.82435	2.16306	2.99693	3.23412	1.94921	3.5154	2.43804	4.09781	1.63211	3.73955	1.60472	1.80482	4.13634	3.80033	2.63694	2.63447	4.31309	1.75107	1.04036	1.13903
3.39352	2.18323	2.17553	2.93344	4.26449	1.98178	5.71819	1.63299	3.25139	3.85062	2.65234	2.73993	6.03183	1.12648	2.90616	2.51742	1.00382	2.28303	5.22746	3.6687	3.54047	3.53473	2.27774	3.39645	2.49931	4.69969	2.29703	3.78476	1.17311	2.27792	4.73729	3.19087	2.49922	2.84141	3.74459	3.39881	3.05611	1.38726
2.74268	1.79339	0.514117	2.41475	3.56449	2.5494	5.48526	0.130393	2.53919	4.07665	1.88082	2.69556	5.93046	0.44944	2.35892	2.64108	0.698727	1.3602	6.54372	3.39338	1.32521	3.1058	0.922108	2.4336	1.14588	3.8545	0.948561	2.41168	0.0684531	1.91564	3.24204	4.22061	0.985626	4.84753	3.80561	2.50788	2.46712	0.8576
4.57019	1.1271	1.86969	3.41313	4.84174	3.41045	4.54	1.68013	3.34661	2.07756	2.70433	1.14716	5.26414	1.20401	3.93587	1.09442	1.27823	2.68119	4.95891	4.01203	3.92266	3.54631	2.83785	3.15428	3.13549	3.9629	2.26634	3.65477	0.818417	2.9453	4.39448	2.40047	2.25847	2.96334	3.73266	4.3753	2.85262	0.87464
3.3662	2.61254	2.45787	4.0505	1.95911	0.876143	6.01561	1.1032	3.42709	3.48453	2.84649	2.35986	6.43675	1.70577	3.69442	2.58746	1.31794	2.83862	2.69762	3.07312	3.41855	3.36525	3.02822	2.55947	1.91089	4.0755	1.99664	3.63021	1.49835	2.50484	4.45419	2.63222	1.01531	3.13776	3.73679	2.58711	2.60221	3.6122
4.02027	2.29543	2.45059	3.38178	3.70235	2.725	6.4664	0.0409147	2.40508	4.32138	2.47093	3.30441	6.37012	1.63147	2.19674	2.53899	1.59059	2.08169	5.34795	3.36301	1.62617	3.45	3.89877	3.38516	2.19748	4.0952	1.33229	5.2419	0.0805662	2.35031	3.49807	3.12262	0.648367	3.05421	3.68717	2.50532	2.17521	1.10763
3.83115	2.0967	2.15797	3.42136	3.65717	1.49967	5.86807	0.676812	3.74879	3.50867	2.31341	2.79214	7.14447	2.35642	3.64594	2.04688	2.15405	2.12252	6.50187	4.17848	3.25217	3.85965	3.59652	2.79017	2.84117	4.57068	1.66219	4.44602	0.606989	2.70264	3.52649	3.28514	1.33234	3.51187	3.69476	2.93386	3.25952	1.59579
3.84006	2.82767	1.8816	4.06825	3.63822	1.90617	2.50308	1.18077	1.2421	3.25039	3.12609	0.426213	3.71259	1.58053	1.79021	0.409145	0.355866	2.47251	3.01926	2.69644	2.60051	3.88404	2.95525	3.57536	2.12433	1.6886	3.04339	3.05513	0.490983	2.30666	3.53499	2.20071	2.27134	3.31975	3.28182	2.54958	2.36745	1.44162
3.35846	1.9272	0.943879	3.06652	4.11011	2.76971	4.26728	1.24327	2.31718	3.66608	3.3461	0.497332	3.98933	0.823639	2.48632	0.84624	1.75933	1.29442	5.97901	4.5176	3.66078	3.45042	4.39474	2.81667	2.75617	2.66701	2.11071	4.76956	1.03118	1.99512	2.90817	2.77196	2.94741	2.97697	3.06824	2.27093	3.52417	1.14484
2.13015	2.69381	1.70707	4.58568	5.70482	2.01551	3.61775	1.26762	2.50236	1.37673	2.65456	0.966369	5.83734	1.6679	3.78743	0.577863	0.672103	2.01565	3.07653	3.16517	3.77149	2.32815	2.55932	1.10437	2.50373	2.78213	2.73238	3.38137	0.651851	1.25403	3.56899	2.72403	1.31041	2.18967	5.13527	2.90048	2.87957	1.79083
3.78949	1.94842	2.48934	4.0229	2.92753	1.06223	5.27261	0.829828	3.47279	2.78265	2.38354	2.32458	7.12046	1.13493	3.6442	1.85731	0.819861	2.24713	4.14332	2.63779	2.71492	3.49812	2.58154	2.91376	2.44891	3.73205	2.86224	3.6669	1.49436	2.35753	4.24804	4.36262	1.62525	3.42301	3.76027	2.08504	3.7714	1.89045
2.15243	2.68121	2.68638	3.83829	4.04649	1.95936	6.03583	0.470231	4.07319	4.02168	3.12704	1.92449	5.48431	1.62957	4.17733	2.4608	0.392946	3.40869	1.81725	4.81994	3.48567	2.5935	2.4499	2.5282	2.79358	4.00158	2.01293	5.11113	0.337588	1.51355	3.92195	4.64312	2.00639	3.75217	4.19287	2.13568	1.90038	1.57105
2.53981	1.77139	1.53033	3.89074	5.78356	3.04787	5.02108	0.97064	2.44264	2.77044	3.25439	0.72423	4.91849	0.870234	2.39238	1.00544	0.518952	2.20535	2.68687	3.68624	4.14807	2.62694	3.37765	2.36732	2.29328	2.94407	1.21876	2.70116	1.10229	1.74919	3.50488	3.1063	1.54478	2.32543	4.60665	2.34274	3.60949	2.2404
2.77341	2.14792	2.35451	4.02449	3.74751	2.05963	4.94056	1.67199	2.73671	2.93264	4.07644	0.59936	3.74084	2.29397	4.28224	0.84913	0.683719	3.23052	1.08975	3.34214	3.69645	3.33626	2.80725	3.66512	2.00027	3.15811	1.89306	2.89489	2.69498	2.07194	4.43234	3.57315	2.91351	3.78824	3.74511	2.20547	2.89514	1.1248
4.081	1.67331	1.35572	3.66537	4.8521	2.66288	5.7471	2.68317	2.87517	3.48197	3.27561	1.60534	5.49713	1.36321	2.90855	1.4426	1.10061	3.40424	4.84033	3.54293	3.96041	3.47503	3.09493	2.80217	2.4117	3.6898	1.59683	3.626	0.791504	2.94022	4.02237	3.41739	3.43643	1.9983	5.90049	2.35629	2.71999	1.56435
4.16291	2.48066	1.48334	3.62579	2.68362	0.798389	6.47126	0.744629	4.18221	4.38496	3.29486	2.74433	5.62518	1.92291	4.03141	2.47458	0.9389	2.45917	3.9754	4.83372	3.13701	3.51229	3.2685	1.821	2.42328	3.34142	1.58554	3.90332	0.576655	2.57567	3.72032	3.56081	1.00959	3.04069	3.32917	2.39307	4.27193	1.74887
3.06695	4.27128	3.43962	4.70929	0.992768	0.555816	8.01033	0.176323	3.89821	4.78607	2.51854	3.46074	8.02492	1.17632	4.19613	4.74792	2.31325	2.09424	4.12102	4.36387	1.42223	4.24336	3.70598	2.46205	3.0018	5.30779	5.11853	4.73552	2.33914	4.54844	4.0798	4.60703	1.36177	3.90304	4.0036	3.27947	2.40327	2.09085
2.66448	3.98277	3.25096	6.3127	3.88362	3.09761	4.72629	3.21878	3.3505	4.67356	3.86096	1.18269	4.851	2.93923	5.29241	1.31615	2.56803	4.02326	5.38198	4.85599	2.92029	5.09424	3.48285	3.26903	2.74846	3.16832	4.15137	5.00315	3.72247	3.78764	3.81865	4.79077	4.0321	4.91121	4.46009	3.41278	3.55582	1.18903
4.49825	4.38612	4.03386	5.71836	3.75916	2.73985	5.6585	0.903038	3.93829	4.90014	2.41684	4.1334	6.71534	2.9241	3.65306	2.93357	2.54844	2.57773	6.07916	5.4192	2.70044	3.91648	3.9991	1.9782	3.89627	4.67016	4.91934	6.10518	1.95606	3.88166	3.29278	4.91217	1.70487	6.29315	4.30378	2.40599	3.04264	2.70487
4.09761	4.90977	3.75382	5.44195	4.05745	2.11437	6.02481	0.475085	4.81352	4.08151	2.92029	4.31759	7.62191	3.26903	5.78005	2.18587	1.55582	3.19377	5.75221	4.16108	3.31615	3.82273	2.83188	1.14405	3.44626	4.60822	5.38509	4.70543	1.68257	2.75702	3.4489	4.49633	2	5.57501	4.35685	3.14405	3.42761	4.12928
4.68594	4.8846	4.55766	6.00158	1.57046	1.10434	4.1177	2.75275	3.51096	5.9404	1.93734	2.60644	4.68986	3.29719	6.14588	0.933573	4.21101	4.50779	2.53605	2.77189	3.58015	2.62994	3.47897	3.07724	2.96901	3.29131	4.99367	5.24108	1.91839	3.37434	5.7252	3.31615	3.48929	3.22651	4.87381	2.15056	2.31325	1.58976
4.2149	4.0505	3.76341	5.62	3.53605	2.1635	6.43263	0.226509	5.41684	4.32912	2.774	4.46271	8.50331	2.59694	3.904	2.91648	3.85	4.03122	4.75221	5.69432	2.24793	3.08746	3.0054	2.31034	3.95791	4.98823	4.84499	6.23898	0.918386	3.40463	3.07211	4.88899	1.90689	4.96578	5.0054	3.49697	3.851	1.76553
1.57531	5.21335	2.72901	5.52482	0.9855	0.757023	5.63807	2.02857	3.6427	5.88509	2.12102	1.26903	4.29057	3.07382	2.82375	2.09424	2.0036	3.56194	0.298658	4.27798	3.20163	2.7761	3.08916	2.40599	2.86196	3.13914	4.97131	7.25512	3.59574	3.06005	4.2211	5.06307	2.7866	4.32697	3.44228	1.61824	4.04439	2.0635
2.89724	5.27947	3.81147	5.24222	2.49825	1.59932	8.0568	0.298658	2.85599	4.46074	2.73985	5.07938	7.43638	3.0993	4.99548	4.54288	1.35614	1.774	3.53605	4.41007	1.25096	4.20085	2.9855	1.54597	1.73985	5.9472	4.64328	4.09677	1.04264	3.78346	3.42895	4.0321	0.669027	4.46597	3.7137	2.37851	1.48543	1.52607
3.05485	2.93923	3.00899	4.67243	4.65992	3.68032	4.45943	1.66903	2.96717	4.72247	3.74308	1.81558	5.21956	1.79494	3.89724	1.04264	0.9855	2.91456	4.59276	4.40599	4.98732	2.88753	3.55459	1.926	2.52356	3.18269	3.74416	4.93782	3.45943	3.40599	5.0955	3.85	2.63923	5.84021	4.74846	5.12887	2.72465	2.53107
5.36142	4.03562	3.57289	5.27724	3.69265	2.81352	6.27984	0.773996	3.854	4.37016	2.37016	4.18507	8.67062	2.37295	4.46923	2.91456	2.22651	2.80941	5.55121	5.29682	2.58256	4.1127	4.38957	2.80323	3.3799	5.69432	4.32841	6.06609	1.75275	4.55397	3.21723	4.16672	1.09085	4.49313	5.06824	3.1127	3.18587	1.57531
3.13093	3.76022	1.99277	4.7845	3.1127	1.66903	5.09466	1.07724	3.91456	3.29425	2.73769	2.70044	7.65091	2.50589	6.05376	2.48027	1.10434	2.91648	5.54504	3.74739	3.34625	3.06005	1.62293	1.32193	2.41414	4.37573	6.27743	5.1334	3.79597	3.07382	3.53481	3.36317	1.80323	4.44361	5.60288	4.41414	3.0036	2.94673
2.78869	4.56682	3.65191	6.09782	4.57894	3.30305	4.28466	2.07724	3.96162	5.09508	2.84398	1.926	4.7366	2.63691	4.6893	1.52607	2.69377	3.1177	6.39746	4.47573	3.69488	4.01346	3.70708	1.98185	3.01614	4.08151	4.18349	5.92125	4.16269	3.86888	3.43829	4.87971	3.7366	5.56224	3.39643	3.51979	3.33914	1.92979
3.35332	3.71149	3.09592	4.55766	5.45845	4.51602	3.48027	1.37295	2.9855	5.13504	2.04614	0.807355	4.28392	1.70487	5.77083	1.28688	1.31034	1.07724	5.77663	4.27575	3.70155	3.53356	3.73769	2.68706	3.23113	3.58015	4.49953	4.74308	4.29572	3.14893	4.19456	3.16027	4.49121	5.78712	3.28392	3.77716	2.36737	1.70929
4.8953	3.6565	4.1643	5.90111	3.93168	3.24184	5.03782	1.61824	4.86443	3.95606	3.07211	3.50462	7.8515	2.17313	4.88166	2.06695	2.33342	2.42492	6.91898	4.37226	2.94673	3.42761	4.24641	2.79701	3.70598	4.30816	4.60703	6.30378	0.594549	4.16511	3.6792	3.72901	2.67129	4.5097	5.54535	3.45681	3.27798	1.93357
1.67807	3.26903	2.99277	5.06867	0.992768	0.594549	4.92979	3.16189	2.83188	2.79286	4.19692	0.31034	3.27053	3.34199	6.94579	1.28096	0.933573	3.67469	0.298658	1.8953	3.23573	3.3978	2.43563	2.37295	2.03914	2.76977	5.12557	3.00899	5.25588	3.71918	5.36492	3.81558	4.02768	3.08916	6.363	4.82273	1.0635	2.31034
3.39232	4.46271	3.97085	5.30998	2.69599	1.87184	6.90038	1.08406	3.76022	5.25058	2.85798	3.77821	6.94918	1.34483	4.82883	3.88264	3.58015	3.10601	6.73715	4.7366	2.1375	4.3505	3.39369	2.81967	3.02148	4.38059	3.02857	4.79286	3.2765	3.60644	3.58976	4.9397	1.22033	5.26903	3.96347	3.10434	2.55827	0.678072
3.37712	3.97177	3.86987	5.0365	1.87184	1.83188	6.71603	2.28688	3.52607	4.02326	3.2555	3.92979	8.0212	2.30451	5.23688	3.2854	1.25701	3.24031	4.5292	4.03122	3.57168	4.13175	3.09592	2.55582	2.98914	3.93263	4.81301	4.43429	4.59991	3.53854	5.23917	4.5472	2.02857	4.43829	5.20163	3.36597	3.20163	2.22033
4.95	3.37295	2.88166	4.57228	2.54597	1.20789	5.78398	1.37851	2.8679	4.48156	3.61706	1.43296	5.34483	2.31904	7.99859	1.31034	0.536053	2.55827	0.214125	4.78398	1.35614	3.69153	3.65421	4.03562	2.38128	3.65764	6.23285	3.43563	4.04352	3.9364	3.16832	4.10936	2.13093	3.55336	7.23534	4.75382	3.49953	2.26604
3.93452	3.848	3.89045	5.28281	3.77294	3.11603	6.1375	0.545968	5.1416	4.39232	3.02857	3.75382	6.14527	2.47249	2.65076	2.1375	5.50303	2.82782	3.39369	4.80116	2.36177	2.45943	5.36912	3.23573	4.22882	4.1811	3.47249	6.87209	0.0285692	4.02857	3.47379	3.45943	0.963474	3.38128	4.46009	2.61824	2.43029	0.238787
5.17712	3.78241	3.41549	4.69599	2.95606	2.27798	8.13412	0.454176	4.31325	4.85649	2.99277	4.85748	7.42467	0.782409	4.19535	4.07468	0.847997	2.17951	6.0676	5.05572	2.34767	4.05745	4.37573	4.26078	3.14405	4.8475	3.94673	5.14771	0.505891	4.13093	3.44758	4.40327	1.03562	4.71918	4.94064	3.79909	3.20945	0.505891
3.41007	4.26303	3.21878	5.35579	2.54102	1.80735	5.65793	2.40327	2.70708	3.84599	3.0072	2.09761	4.24641	5.46434	3.89627	1.43829	2.84197	4.23496	3.56925	4.16189	3.69153	4.11603	5.34908	2.24793	2.81558	3.51728	3.09085	4.43095	1.1177	4.60288	4.13668	5.25248	3.08746	5.51191	4.40395	3.44758	1.81147	2.79077
4.03738	4.9279	4.55029	5.17632	4.67129	2.72465	4.02945	1.59932	3.88362	3.79077	3.38957	1.9855	4.18349	1.63691	4.03474	1.36737	2.30159	2.15381	6.55044	4.65992	3.82069	3.60881	3.73552	2.54102	3.38957	2.98185	4.12846	5.4822	4.93404	2.84398	3.86493	5.22419	3.05658	5.36597	4.15381	3.23113	3.8885	2.17313
4.18745	3.72683	3.03034	5.23879	2.84599	1.53107	6.2589	0.432959	4.57046	4.28318	2.68032	3.54967	6.84624	1.57046	4.26078	3.14405	1.87184	2.1635	6.19849	5.31542	2.56803	4.07895	4.88166	2.31034	2.28392	4.08066	4.67186	5.24869	0.773996	3.853	3.26303	5.34447	1.42223	5.26078	4.59991	3.28244	2.68482	1.78241
4.65764	4.43563	4.30816	5.2902	2.33914	2.41954	5.60496	1.25096	4.96394	4.43296	2.7866	3.6241	7.20359	2.17632	5.80426	2.9241	1.73985	2.48285	4.10098	4.904	2.48285	3.08236	2.80529	2.5435	2.67582	4.04264	5.46891	4.89336	1.58496	3.56438	2.8339	4.25776	1.48543	4.20555	4.3512	3.7301	2.69822	2.06005
3.21412	3.33199	2.99639	5.6008	5.27277	3.74201	5.65507	2.10769	3.57289	4.33414	2.80323	2.47249	7.07425	2.13093	5.10643	1.96347	1.02148	2.99277	6.54241	4.34837	3.34341	4.70155	3.79286	1.82375	2.65306	4.1811	4.37434	4.78346	2.93357	3.77821	4.06264	5.1639	4.23036	4.94626	6.30488	3.34483	2.63227	2.48027
2.43296	3.75916	3.46728	5.09592	4.72792	3.26303	5.15502	1.76553	2.90689	5.14649	3.09255	1.1177	5.05788	1.21412	4.69711	1.93734	3.51979	2.27798	4.73715	4.01792	3.09085	4.81301	4.24641	4.06953	2.7845	3.25248	4.03474	4.29425	4.20242	3.79181	4.81916	3.7866	2.35896	5.44626	3.83895	4.20789	2.81762	2.67129
3.90014	4.02059	2.67582	6.56758	2.57531	1.91456	5.06781	1.32193	2.73118	5.05658	2.52356	1.73552	5.29057	2.92979	5.86344	1.91073	3.84398	3.97361	6.77202	6.10915	3.72574	4.37156	3.62176	3.61235	3.5008	3.31615	4.58436	5.84373	0.604071	4.83845	2.62994	4.6427	1.25096	7.142	4.96855	2.29572	4.1152	0.948601
5.00135	3.88264	3.5008	5.64039	3.37295	2.06695	6.11603	2.38128	4.34908	4.76182	2.35614	3.26454	7.78241	2.17632	4.03298	3.12267	1.41684	2.852	5.56071	4.47508	3.13093	3.99729	3.59574	3.79597	3.0054	3.91073	3.99367	4.76607	2.96162	3.96809	4.7021	4.89579	2.48027	4.63169	5.28651	2.73335	2.852	2.51096
3.58496	4.27873	4.17233	6.19338	4.10518	2.7137	6.58916	1.13093	3.67016	6.35861	2.70044	4.14649	7.80239	1.09761	4.38543	3.34625	2.87381	2.9782	6.71218	4.18269	2.45681	4.25323	3.15543	3.35896	3.20163	3.77189	3.81147	5.08746	0.910733	3.33342	3.87283	4.85649	3.11437	4.04089	3.92884	3.97636	1.76977	0.948601
2.90497	4.64443	4.83086	3.9991	4.04527	1.85599	5.37678	0.432959	6.43045	3.76447	3.3799	2.64386	5.70625	1.21412	2.22651	2.90881	0.0565835	1.20163	1.83188	4.83137	2.43296	2.64386	2.69153	2.66903	4.70708	3.40463	3.74416	4.47249	0.613532	5.27687	3.72574	2.28392	0.505891	5.20398	3.37712	2.45154	2.28392	1.36737
3.51096	3.87086	5.1102	5.84524	1.08406	0.847997	5.48349	3.04614	3.19535	4.6011	4.44361	0.713696	3.58976	3.73877	6.82324	0.9855	2.49313	3.49057	0.286881	4.5008	3.84097	2.4957	2.68032	2.96532	2.31034	2.61589	4.99729	3.78346	7.34127	3.09255	4.93829	4.67243	4.65764	3.64039	6.49761	4.12516	1.95233	2.75916
5.48639	5.06523	4.60526	5.27947	3.38128	1.7137	5.72874	0.356144	4.88313	4.81301	2.87184	4.30889	6.68916	2.43296	4.68706	2.78031	2.80116	2.96347	5.64328	4.05137	2.99639	3.16993	3.36877	3.40735	3.99005	5.06437	5.60377	5.70653	1.0072	3.6427	3.5656	4.75489	1.91839	4.50716	4.70044	3.94579	3.34056	3.21878
3.36177	6.05028	5.59574	4.35614	4.74739	2.91648	3.1811	0.650765	3.87971	2.85599	2.15056	1.09761	3.34199	4.33271	4.11103	0.687061	2.61589	3.29131	0.411426	4.52732	4.44294	2.13093	1.80735	2.17951	3.45549	4.06437	4.71918	3.32625	4.40667	1.4489	4.42358	4.82579	4.45943	6.28725	4.27202	4.2032	1.83996	4.58616
2.70487	3.88753	4.29572	5.26454	1.25096	0.0426443	4.34056	1.10434	3.67356	3.02148	3.36177	1.07724	3.36597	3.37434	8.47435	1.07039	0.739848	2.66676	0.411426	2.02503	1.32769	1.926	1.76553	2.65992	2.36457	2.21412	6.54767	3.19061	5.49057	3.01436	3.69711	3.98094	3.22342	3.67129	7.25096	5.72683	0.526069	2.62527
2.94111	6.84059	5.61912	6.12908	2.32481	2.40599	3.38957	1.32769	4.03298	2.80323	2.92979	2.488	3.36877	5.15462	3.55336	0.815575	1.56071	3.53605	1.29278	4.02148	4.1177	2.95977	3.19219	3.24336	2.89336	2.46989	5.13463	4.86839	3.59813	3.64616	2.56316	4.95838	5.03166	6.61338	2.53605	2.42223	4.93121	3.43429
5.30159	4.39438	5.06738	5.59842	3.94767	2.57289	5.37469	0.641546	3.22959	4.31759	3.80116	2.38957	5.62848	2.28983	5.35966	1.64616	1.66448	1.97453	5.6865	3.2032	3.33914	3.45943	4.67751	2.63459	2.97453	3.78241	5.28318	4.765	0.782409	3.98459	3.37851	3.44626	1.88362	4.59574	3.71149	3.62059	2.50589	1.46467
3.76341	2.76977	1.02148	0.650765	2.55827	1.4957	3.41954	1.59932	2.44361	4.29499	1.28688	2.52857	6.64501	0.432959	0.516015	1.5509	0.659925	0.9855	2.62994	2.18587	0.918386	0.790772	0.879706	1.28688	1.76977	2.82985	1.5656	3.38267	1.41143	1.8953	1.85997	4.06609	1.20789	1.20163	2.3505	2.25701	1.78241	0
3.02326	6.26115	3.67129	6.12102	1.65535	0.333424	4.52732	0.505891	4.81967	5.44956	3.32912	3.2765	6.30122	2.854	5.37712	1.58976	1.95977	3.20163	5.78084	3.93923	2.87184	3.2555	2.59694	0.594549	3.85997	3.5472	6.48285	4.11936	5.07125	1.53107	4.80064	4.86146	3.83491	6.53356	4.27798	0.941106	3.80012	4.23266
2.8953	4.35262	4.67751	5.38405	3.20477	2.25701	5.76607	1.47508	4.8212	3.40599	3.15218	2.68032	4.81455	2.78031	7.69676	3.45022	1.59455	3.10266	2.73552	3.09424	2.71149	3.53854	1.77821	2.75916	2.56803	3.88166	5.91313	3.24489	6.35191	2.89142	4.5292	4.71918	3.33914	3.96255	6.33878	4.63923	1.22033	3.10601
5.08916	2.91648	3.37016	5.88679	4.53481	3.47768	4.78973	1.8679	2.27501	4.02591	3.34625	0.659925	4.0635	1.70487	4.50398	1.02148	0.594549	3.86196	0.0976108	4.83086	4.01614	2.66221	3.66562	3.25399	1.79077	3.3147	3.8166	3.15704	2.79909	3.20945	3.32193	3.21878	2.50589	3.43162	5.65935	4.80787	2.38681	1.41143
3.7866	2.72247	1.14405	1.0072	2.57046	0.545968	3.3978	3.37016	2.43029	2.87184	1.59455	1.26303	4.36667	0.0976108	1.52105	1.22651	0.879706	0.790772	2.09761	1.65992	0.807355	1.38957	0.799087	1.66903	2.73985	1.87184	1.04963	3.54597	1.83592	1.95233	1.63227	3.44758	1.5656	1.60407	3.96347	2.21723	1.36737	0.111031
0.454176	5.0648	4.38888	4.47379	0.594549	0.137504	3.57531	2.12763	4.80839	2.47768	3.38819	4.30743	3.03562	3.51349	5.01659	1.66448	0.0143553	4.1152	1.70044	1.88753	4.04614	3.14893	1.15056	0.887525	2.46467	2.77821	5.42995	1.90304	6.65864	2.21412	5.84725	4.56316	3.76447	4.68538	4.79857	2.10434	2.46989	3.13258
2.41143	4.79077	3.98732	5.0751	3.33199	1.79494	5.07682	0.941106	4.19692	4.79494	3.31904	3.1177	6.40599	2.52356	4.95884	1.95977	1.12433	3.01792	5.29131	4.92077	3.15543	4.05398	3.13093	1.07039	3.03034	4.75809	5.29168	4.64847	5.53823	3.43563	4.10182	4.06178	2.27798	5.23343	3.9241	2.50589	3.90977	3.1177
2.80529	3.37712	3.25852	4.83441	5.34518	3.23573	4.29572	3.04963	3.89045	3.51728	3.34483	2.46205	5.19771	1.74416	4.22882	1.16993	2.04614	2.78241	4.93734	3.31904	3.50589	3.45286	3.13914	1.88753	3.67129	3.70377	3.66448	4.27426	4.36527	2.55827	4.33628	3.87086	3.76871	4.59216	7.27873	3.53356	3.23113	3.94298
2.37295	5.20945	4.37782	5.59664	5.6241	1.62293	5.38509	0.687061	4.96023	3.5097	1.75275	5.63052	8.26299	1.16993	3.62644	2.82171	1.39506	3.29866	6.31325	4.68201	2.9279	3.12763	2.80941	1.07039	3.51979	4.18824	5.32301	4.23113	3.54844	2.01792	3.6311	4.75382	4.51854	6.12825	6.34731	1.5509	3.24184	3.2765
3.48671	5.49538	4.62585	5.65793	3.89239	2.45418	3.48671	2.50843	3.70377	4.36387	3.64847	3.32048	6.63633	2.46467	3.71149	0.925999	2.61824	3.22805	8.29852	3.81967	3.67016	4.1235	3.42492	2.96162	2.854	3.11103	4.3147	5.34944	4.15218	3.13093	3.50462	4.50906	2.98003	5.95977	2.82985	3.55949	2.80941	1.42223
4.43162	4.15704	4.2149	4.86394	4.0268	2.95791	5.62585	0.464668	4.92742	5.07682	2.91265	4.14486	5.73145	2.0635	3.94205	2.48027	1.19535	2.37295	6.31633	3.78555	2.65764	4.05745	3.91456	2.44095	3.72137	4.33342	4.01167	4.82426	2.35896	4.14078	5.08958	5.0063	1.25096	6.62454	4.31542	4.53543	3.64847	3.41684
1.88753	5.92458	6.06652	4.34908	3.56438	2.56316	4.02945	0.799087	4.51602	3.55827	3.65306	2.30159	2.88947	1.23266	3.36457	1.19535	0.594549	1.926	3.67694	5.02104	2.98003	3.45943	2.9279	1.64616	2.70487	2.774	5.91121	4.03034	4.47119	2.36737	2.07382	2.79494	3.22033	7.96526	2.35332	2.93734	3.33914	3.02326
2.32769	2.01436	1.75275	1.07039	1.65076	0.863938	3.06178	0.925999	2.04614	3.18587	0.847997	0.918386	3.17153	0.163499	0.687061	1.1635	0.992768	0.250962	4.05572	1.20789	0.0840643	1.87578	1.16993	1.53107	1.4957	0.941106	0.62293	1.67356	0.650765	1.69599	0.713696	3.82579	0.495695	3.55949	0.85599	1.774	0.815575	0
3.47897	1.57531	1.71809	0.678072	0.124328	0.378512	2.5656	2.83794	2.5509	2.18903	0.526069	0.782409	1.15704	0.807355	1.25701	0.739848	1.29278	1.0635	0.163499	0.464668	0.604071	1.15704	0.298658	1.26903	1.23879	1.22651	1.40054	1.74846	1.43296	0.575312	1.83592	2.31615	1.04963	1.60881	1.72247	1.42761	0.298658	0
4.37295	4.49313	4.78712	6.11998	3.47249	2.58496	5.96047	2.38405	3.60526	5.44758	2.50335	1.70487	4.06005	4.67694	4.60526	2.15704	2.85	4.82426	6.76964	4.17313	3.50589	3.66676	3.58015	4.0781	2.70487	2.98185	3.96347	4.64789	5.83137	3.39917	4.06264	5.3067	3.35332	4.73606	4.48929	2.62059	2.25701	2.76765
1.97085	3.5509	3.9607	4.76288	5.3427	1.93734	3.60763	2.22959	3.46336	4.10685	2.67129	1.5008	3.87184	2.02148	4.35403	0.555816	0.378512	3.64962	3.04789	5.61971	4.05224	2.76765	2.62059	1.18903	2.5656	3.61235	4.88899	3.79909	5.72	3.67129	4.40667	1.97453	4.48864	3.93923	6.52042	2.29572	4.68032	4.51096
2.59932	5.23343	3.71918	5.59425	3.41819	0.963474	4.81865	0.367371	6.00787	4.21723	2.25096	5.92955	9.62684	1.07724	4.10098	2.89142	2.04264	2.854	7.57008	4.39506	1.79077	4.13422	2.16027	1.05658	3.90881	4.01525	5.05615	4.73606	2.76129	2.7761	2.43296	4.80478	1.87971	6.88826	4.57107	2.87578	4.32409	2.82579
4.72356	4.37365	4.37016	5.74416	3.04963	1.29278	5.26078	1.10434	5.12763	4.65764	1.94486	5.36001	6.84097	2.33914	4.95513	2.94298	3.69153	2.82375	4.71205	4.60585	2.36457	3.42761	2.92029	1.87184	4.67976	5.79986	4.50335	6.74133	2.63227	3.66448	3.28983	5.64443	2.45418	5.00045	4.7137	2.66448	3.79077	3.26454
1.58976	5.24298	4.97728	6.12247	4.15543	1.95606	5.09212	0.9855	4.6011	3.60644	2.32769	3.62877	4.64789	1.37851	5.56621	1.37295	0.263034	2.9241	5.70349	5.56712	3.32481	3.65076	1.40054	1.1635	3.488	3.21101	4.70266	3.99729	5.60822	1.9782	3.96901	5.60229	4.26903	6.43813	5.42055	3.14078	2.16027	2.99095
3.82069	4.11353	3.91743	5.52325	4.69877	2.25701	5.71232	0.62293	5.00854	4.0798	1.72683	3.77189	5.94322	1.53605	2.65076	2.72465	1.83188	2.96347	8.4503	5.74739	3.34483	4.0635	2.81558	1.12433	3.41549	4.95699	4.74147	4.64731	2.31034	2.46205	2.64616	5.04133	3.06523	4.60466	4.64559	4.0036	3.88753	2.22651
0.887525	0.992768	0.632268	0.925999	0.422233	0.454176	2.67129	4.6792	1.4489	1.9855	2.09085	0.367371	0.992768	0.333424	3.62644	0.321928	0.0703893	0.422233	0	0.495695	0.356144	0.485427	0.137504	0.925999	1.25701	0.687061	2.45681	1.77821	2.848	1.27501	1.75702	2.05311	0.731183	0.933573	4.0036	2.41414	0.250962	0.0840643
2.08746	4.58616	4.48864	4.95187	3.75061	1.848	4.62761	0.0565835	5.12019	4.02148	2.88166	3.95047	5.75889	1.68706	3.66562	2.32481	1.9486	1.95977	2.91073	4.22959	2.79077	2.91265	2.28096	0.687061	3.05311	3.07382	5.04658	3.0197	3.1375	1.67807	2.33628	4.53543	1.87971	6.44725	4.21568	2.59455	3.89045	2.39506
3.21101	3.58256	1.65535	1.22033	1.72247	1.12433	3.9782	2.33342	2.848	2.78241	1.05658	1.9222	2.82375	0.298658	1.16993	1.81558	1.43829	0.575312	1.81967	1.20163	0.650765	1.28096	0.910733	1.65992	2.0036	1.90689	1.83996	4.40735	1.47508	1.72683	1.12433	3.59096	1.17632	2.85599	1.65076	1.58015	0.941106	0
4.83895	2.87971	1.69153	2.11437	1.16993	0.400538	3.57046	0.344828	2.92979	2.84197	0.650765	1.83188	2.7845	1.42223	2.5656	1.61824	2.68257	0.863938	2.58015	1.9782	0.526069	2.33056	1.76977	2.36177	2.0635	2.22959	1.05658	3.0054	2.87381	2.37016	1.48027	4.60822	1.25096	3.49697	2.33342	1.53107	2.53107	0
1.34483	5.5509	2.8953	3.85499	2.70708	1.29866	4.56925	0.137504	5.13093	3.46989	1.8679	5.31759	4.53667	0.545968	2.69599	3.69153	0.31034	1.1375	3.74524	2.58015	0.941106	2.87774	0.650765	0.678072	2.19535	3.72356	3.92315	2.80529	2.82782	1.62761	2.38128	4.1643	1.53605	7.0608	3.29425	2.28983	1.33914	2.47768
2.9279	4.25323	4.67412	4.8674	5.08958	2.37016	5.17951	1.58496	5.25927	4.06264	2.67129	2.848	5.92671	1.9855	3.36737	2.47508	1.73985	2.64847	8.71768	5.46891	3.46074	4.30451	2.92029	2.0072	3.80323	4.37365	4.37365	5.12516	4.72192	3.12433	4.0505	4.62877	3.62176	5.46989	6.18864	3.28983	3.99729	3.61941
4.61765	5.37608	5.09592	6.19318	3.37434	1.79077	5.27053	0.941106	4.27128	4.1127	3.22959	4.07382	5.38301	4.84046	3.8885	2.30743	0.275007	3.21257	4.52795	3.74416	3.6311	3.7301	4.81455	1.35614	2.63227	2.68482	5.20672	3.31325	4.90014	4.02945	3.52857	4.75114	1.72247	7.66278	3.72465	2.25399	2.29278	2.94111
1.25096	4.31832	4.84248	5.09803	2.68257	0.526069	4.4019	1.99639	4.45352	2.85	4.03122	1.60881	3.73552	3.39232	6.73403	1.46989	0.871844	3.05485	2.21412	2.72901	3.45418	3.29131	1.63227	1.05658	2.41684	2.71589	6.19673	2.4957	6.70584	2.66676	5.14078	4.23573	4.0197	5.0751	6.04461	3.849	1.42223	3.24336
3.33485	3.22033	1.17632	1.31615	2.40054	1.11103	3.32481	0.422233	2.05311	4.99729	1.25096	1.65535	3.39506	0.15056	1.72247	1.32769	2.68706	0.970854	1.76977	2.21723	0.475085	1.25701	0.505891	2.4957	2.02857	2.09761	1.95233	2.40599	1.66903	1.74416	0.495695	4.91934	0.799087	2.34483	1.7866	1.1635	1.0072	0.0840643
3.68818	2.91839	1.7866	1.97085	2.03562	1.26303	2.70487	1.95606	2.42492	2.55582	1.48027	0.565597	2.02503	0.505891	2.21101	0.632268	1.68706	0.799087	0.941106	2.23266	0.275007	1.83996	1.28096	1.66903	1.5008	1.04963	2.81147	3.89336	1.90304	1.59455	0.739848	1.74846	1.43296	1.94486	1.93357	2.04264	1.49057	0.367371
3.49697	6.58811	4.98413	6.56209	1.04264	1.32193	4.83289	0.748461	4.94345	4.58496	3.14078	2.55582	4.85898	3.60881	4.74685	1.08406	0.356144	4.61648	2.0321	4.15623	0.933573	4.08236	3.12598	0.739848	2.27798	3.38405	5.37782	3.69265	5.39815	2.64616	4.7761	4.4614	3.22342	6.42173	5.33949	2.47508	1.09085	4.00899
3.38681	5.87995	5.62936	5.05355	4.35332	2.96347	4.26228	0.189034	4.30889	3.58736	3.81352	2.82985	4.76288	1.29278	3.30889	3.57652	0.0840643	2.14078	4.851	4.97269	3.08916	3.81865	3.06695	1.36177	5.55367	3.52356	6.04549	4.43696	2.16993	4.71589	3.70044	4.42156	3.65076	6.30469	4.98048	2.84599	2.08066	3.05311
2.3978	4.80478	4.46728	5.83188	3.27501	1.58496	4.71315	1.75275	4.12019	4.80787	3.61471	1.22651	3.67243	3.48671	3.89045	0.925999	1.71809	3.48027	1.23879	4.06609	3.01436	3.41954	3.63227	2.17632	2.52105	3.02503	5.00944	5.41041	5.95861	2.67807	4.65076	4.24489	2.36737	4.81711	3.76977	2.91648	3.1635	2.65306
1.5656	5.58466	4.42291	4.53792	3.70155	2.60407	4.53045	2.78031	3.68818	4.04439	4.03298	0.748461	3.29425	3.70708	5.15299	1.31034	0.815575	4.05137	4.26754	4.20945	4.3978	3.45022	3.0635	1.99639	2.10098	2.89142	5.51191	3.40599	5.7148	3.0197	5.83238	4.10936	3.31904	4.80478	4.88215	4.25096	2.73118	3.22959
2.45943	5.8902	3.5509	5.18468	2.4957	0.687061	5.83769	0.214125	6.43679	5.00854	2.40599	5.56864	6.76924	1.74846	4.20006	3.65191	1.54597	2.17951	5.69877	4.49378	2.48543	3.22188	2.53605	0.731183	2.93923	3.63343	5.14812	5.98048	2.95791	2.37573	3.6427	5.6837	2.18587	6.43062	4.47638	2.11437	5.13011	4.97499
5.86913	3.91456	4.71149	5.64933	4.36247	3.18428	2.87971	2.17313	4.94392	3.91456	2.37573	2.10434	5.22728	1.73552	3.90785	0.918386	1.774	2.55582	2.852	3.8748	3.45549	1.32769	4.32769	3.86295	3.86096	4.01881	4.74308	5.4121	3.23573	2.38128	3.80323	5.29939	3.12433	4.1177	6.20711	3.3978	3.03034	3.33771
2.7866	4.5509	3.8339	5.21335	4.30232	1.95233	3.77716	1.68257	4.44095	3.76341	2.24184	3.25096	5.23688	1.95977	4.44029	1.4489	1.50589	2.83996	3.73877	4.83794	3.5472	3.20163	3.30451	1.91839	3.75702	4.16108	5.29902	4.0781	4.09085	2.5656	4.03386	3.15056	3.15381	4.76765	5.04089	2.97636	4.3427	4.28836
3.76447	3.56438	2.66676	2.53854	0.238787	0.941106	2.88947	3.02326	2.27501	3.51854	1.19535	0.704872	0.879706	2.35614	2.01078	0.807355	0.910733	1.79077	0.0565835	0.485427	0.584963	1.23879	0.584963	1.90689	1.42223	1.33342	2.22342	3.38405	3.0268	1.4489	1.49057	4.41007	2.13422	2.42492	2.01792	1.08406	0.411426	0.0976108
5.1639	4.02148	4.11437	5.16269	2.52607	2.51349	5.39506	1.04264	4.0018	4.50653	2.83996	3.88264	8.27062	1.91839	2.4957	2.18587	1.70044	3.39917	4.48091	4.88118	2.30159	2.94111	3.50716	4.67807	4.33199	6.30067	4.69822	6.53029	2.61589	4.57773	2.94486	3.89918	1.53605	4.43496	3.85997	3.45022	3.40054	1.88753
5.38991	4.60348	4.4957	5.34163	3.44758	2.99458	6.86814	1.09761	3.86394	4.86938	3.13093	4.14812	7.12485	1.74416	5.52826	3.38681	2.57773	3.05658	6.35984	4.41684	1.75702	4.53481	2.9222	3.42626	2.90497	5.49601	4.78346	5.08194	3.65076	4.48285	3.73552	5.1127	2.0036	4.4121	4.85699	4.04614	2.3505	2.46728
3.29278	3.1635	1.75702	2.33056	1.18269	0.344828	4.18745	2.89724	2.20789	4.06264	1.31034	1.63227	3.16993	0.650765	1.31615	0.823749	0.695994	0.475085	3.65878	1.04963	0.464668	1.65076	1.57531	2.18903	1.29278	1.07039	1.1375	3.83895	0.992768	2.1177	0.748461	5.16189	0.367371	3.57652	1.14405	0.910733	1.18269	0
1.49057	1.69153	1.49057	1.18903	0.765535	0.378512	2.82171	4.15704	2.0072	1.20789	1.83996	0.604071	1.10434	0.722466	1.54597	1.23879	0.422233	0.992768	0.137504	0.650765	0.963474	0.956057	0.250962	0.773996	0.83996	1.51096	1.61353	1.40599	2.66221	1.13093	2.48543	2.19535	0.85599	1	1.84398	1.09761	0.238787	0.378512
3.58135	2.31034	1.5008	1.04963	0.773996	0.85599	2.82171	1.15056	2.13093	2.27501	0.505891	1.40054	2.31034	0.565597	0.713696	1.18903	0.275007	0.584963	1.23879	0.464668	0.214125	0.669027	0.695994	1.13093	1.60407	1.26303	1.22033	2.9855	1.23879	1.17632	0.871844	4.50526	0.956057	2.37851	1.41143	1.5656	1.31034	0
1.98185	5.73227	5.71836	5.92529	4.40599	2.64155	4.94298	2.02503	4.35685	4.03474	3.1375	1.88362	4.46532	2.61589	4.88313	0.941106	1.37295	3.38543	0.201634	3.91456	3.97085	2.85	2.51096	0.669027	2.87971	3.27798	5.30195	3.57531	7.50224	2.16672	4.69599	4.40054	5.08958	5.75168	4.77189	2.28983	1.50589	3.16672
3.68818	2.79286	1.54102	1.14405	1.35614	1.32193	4.83542	0.454176	2.29278	3.28836	1.50589	3.43296	3.54473	0.956057	2.42223	3.24336	1.46467	1.18903	2.50843	2.32193	0.226509	1.38957	1.12433	2.16672	1.83188	3.05832	1.0072	3.15543	0.748461	2.63227	0.632268	4.49953	0.333424	1.848	2.04614	1.65076	1	1.51096
4.52356	3.01614	4.73552	5.14812	4.10685	3.17632	4.45943	1.61824	3.95233	4.23496	2.94111	3.18587	7.43838	2.46205	5.40939	1.73552	1.28688	2.848	4.16108	3.65535	3.17792	3.25701	3.83996	4.06609	2.79077	3.86394	5.86146	4.73118	3.09255	4.25626	4.40327	4.32553	2.67129	3.87086	5.74255	4.66959	3.28096	1.82375
1.52607	4.06781	1.44361	5.15906	5.38991	2.85798	4.03474	1.76129	2.57773	3.76447	3.40735	0.432959	4.21179	0.765535	2.98732	1.72247	0.948601	3.04439	2.20477	4.30816	3.5435	2.7845	2.86592	1.33342	1.69153	1.72683	3.12763	3.78346	2.33342	2.32481	3.61235	4.72955	2.774	5.87381	4.71039	1.94486	4.67469	4.08831
1.5729	0.964793	0.455358	1.18999	3.92377	2.52024	1.28533	0.714969	1.50185	0.902375	1.23304	0.874635	1.3502	0.624063	0.693175	0.980513	1.01453	0.573041	19.647	2.13672	0.980656	1.55932	3.30468	1.15487	0.535093	1.53277	1.04938	3.99482	0.51154	1.13159	0.574358	0.715734	0.30713	0.886664	0.765377	2.72225	0.496644	0.738424
0.766647	0.512278	0.285785	1.04058	10.8797	5.31859	0.231889	0.243575	0.393133	1.10179	1.55065	0.790984	0.379885	0.293989	0.359733	0.77958	0.443342	0.31398	2.098	1.66766	1.41572	0.61588	1.09286	1.02383	1.12234	0.744656	0.137577	1.81046	0.991145	0.991374	0.544375	0.700293	0.374026	1.62837	1.12783	0.690597	3.15843	0.741199
[truncated: 20 more rows]

## Sheet: TCGA slides (necrosis)
id	portion_submitter_id	percent_necrosis	section_location
TCGA-06-0141	TCGA-02-0047	5	TOP	high
TCGA-06-5413	TCGA-02-0055	0	TOP	high
[truncated: 129 more rows]

[truncated: 3 more sheets: scRNA immune cell high low risk, GBM cell (risk score), FCM (ABCA1 TAMs)]
